# Supplementary material for: Increased expression of heme-binding protein 1 early in Alzheimer's disease is linked to neurotoxicity
Source: eLife. 2019 Aug 27;8:e47498. doi: 10.7554/eLife.47498 (PMC6739868; doi:10.7554/eLife.47498)
Supplement: Figure 2—source data 1. [file elife-47498-fig2-data1.xlsx]

## Sheet: Header definition
Header	Definition
Gene names	Gene name of the identified protein
Protein names	Protein name of identified protein
Protein IDs	Uniprot identifiers of proteins
(-)Log Student's T-test p-value AD-Control	(-)Log Student's T-test p-value of AD-Control
Ratio AD/Cont	Intensity ratio AD/Cont
Log2 ratio AD/Cont	Log2 intensity ratio AD/Cont
Student's T-test Significant AD-control	Defines if the protein is statistically significant based on Student's T-test of AD-Control
LFQ intensity Cont_xM_1	Intensity of identified protein based on label free quantification in control_corresponding time point_biological replicate 1
LFQ intensity Cont_xM_2	Intensity of identified protein based on label free quantification in control_corresponding time point_biological replicate 2
LFQ intensity Cont_xM_3	Intensity of identified protein based on label free quantification in control_corresponding time point_biological replicate 3
LFQ intensity Cont_xM_4	Intensity of identified protein based on label free quantification in control_corresponding time point_biological replicate 4
LFQ intensity AD_xM_1	Intensity of identified protein based on label free quantification in AD_corresponding time point_biological replicate 1
LFQ intensity AD_xM_2	Intensity of identified protein based on label free quantification in AD_corresponding time point_biological replicate 2
LFQ intensity AD_xM_3	Intensity of identified protein based on label free quantification in AD_corresponding time point_biological replicate 3
LFQ intensity AD_xM_4	Intensity of identified protein based on label free quantification in AD_corresponding time point_biological replicate 4
Quantified proteins in each time point are reported separately in the following data sheets

## Sheet: 2M
Gene names	Protein names	Protein IDs	(-)Log Student's T-test p-value AD-Control	ratio AD/Cont	Log2 ratio AD/Cont	Student's T-test Significant AD-control	LFQ intensity Cont_2M_1	LFQ intensity Cont_2M_2	LFQ intensity Cont_2M_3	LFQ intensity Cont_2M_4	LFQ intensity AD_2M_1	LFQ intensity AD_2M_2	LFQ intensity AD_2M_3	LFQ intensity AD_2M_4
Negr1	Neuronal growth regulator 1	tr|D3Z4T6|D3Z4T6_MOUSE;tr|A0A4W9|A0A4W9_MOUSE;D3Z4T6;A0A4W9;sp|Q80Z24|NEGR1_MOUSE;Q80Z24;tr|H3BKU7|H3BKU7_MOUSE	0.566011	0.921547	-0.11787		22800000	24800000	27600000	21800000	21800000	21700000	20900000	25000000
Gphn	Gephyrin;Molybdopterin adenylyltransferase;Molybdopterin molybdenumtransferase	sp|Q8BUV3|GEPH_MOUSE;Q8BUV3;tr|A0JNY3|A0JNY3_MOUSE;A0JNY3;tr|Q571C2|Q571C2_MOUSE	0.400085	1.03612	0.051191		179000000	190000000	173000000	184000000	198000000	173000000	183000000	198000000
Dgkh		tr|A0JP53|A0JP53_MOUSE;A0JP53;tr|D3YXJ0|D3YXJ0_MOUSE;D3YXJ0	0.0922057	0.966487	-0.0491783		39800000	37700000	40000000	21600000	30000000	34000000	34600000	35700000
Oscp1	Protein OSCP1	tr|A2A8Y5|A2A8Y5_MOUSE;sp|Q8BHW2|OSCP1_MOUSE;Q8BHW2;tr|A0ZV96|A0ZV96_MOUSE;A0ZV96	0.219615	0.947226	-0.0782197		15400000	16000000	17700000	16600000	19000000	13600000	17000000	12500000
Actn1		tr|A1BN54|A1BN54_MOUSE;A1BN54	0.163562	0.978881	-0.0307944		839000000	779000000	724000000	675000000	761000000	703000000	735000000	754000000
Cul4b	Cullin-4B	E9PXY1;tr|E9PXY1|E9PXY1_MOUSE;sp|A2A432-2|CUL4B_MOUSE;A2A432-2;sp|A2A432|CUL4B_MOUSE;A2A432;tr|J3QJX0|J3QJX0_MOUSE;tr|Q3TP81|Q3TP81_MOUSE	0.262611	1.03413	0.0484171		27400000	29200000	28800000	32600000	31300000	32600000	30700000	27300000
Plcg1	1-phosphatidylinositol 4,5-bisphosphate phosphodiesterase gamma-1	tr|Q2M4I9|Q2M4I9_MOUSE;tr|A2A4A6|A2A4A6_MOUSE;A2A4A6;sp|Q62077|PLCG1_MOUSE;Q62077;tr|Q3UZ68|Q3UZ68_MOUSE;tr|Q3TUJ5|Q3TUJ5_MOUSE;tr|G3UXP4|G3UXP4_MOUSE;G3UXP4;tr|F6SLL0|F6SLL0_MOUSE;F6SLL0	0.00402015	1.00152	0.0021881		22000000	25300000	37200000	33400000	26200000	30200000	31900000	29800000
Zfp334		tr|Q8K379|Q8K379_MOUSE;tr|Q8CGF0|Q8CGF0_MOUSE;tr|A2A4U6|A2A4U6_MOUSE;A2A4U6	0.264471	1.19619	0.258442		22100000	13700000	33400000	32900000	41700000	35500000	31900000	13000000
Rpl19	60S ribosomal protein L19	tr|A2A547|A2A547_MOUSE;A2A547;tr|Q5I0T8|Q5I0T8_MOUSE;sp|P84099|RL19_MOUSE;P84099	0.278802	0.96242	-0.0552616		50900000	49500000	49000000	48400000	47900000	54300000	41000000	47100000
Arfgef2	Brefeldin A-inhibited guanine nucleotide-exchange protein 2	sp|A2A5R2|BIG2_MOUSE;A2A5R2;tr|Q3U2F2|Q3U2F2_MOUSE;tr|Q3U5C3|Q3U5C3_MOUSE;tr|F6YCJ0|F6YCJ0_MOUSE;F6YCJ0	0.156329	0.945185	-0.0813308		345000000	252000000	293000000	316000000	378000000	301000000	222000000	239000000
Mapt	Microtubule-associated protein tau	tr|A2A5Y6|A2A5Y6_MOUSE;A2A5Y6;sp|P10637|TAU_MOUSE;P10637;sp|P10637-6|TAU_MOUSE;P10637-6;tr|Q8C5K4|Q8C5K4_MOUSE;tr|Q76M61|Q76M61_MOUSE;tr|B1AQW6|B1AQW6_MOUSE;B1AQW6;tr|B1AQW5|B1AQW5_MOUSE;B1AQW5	1.19494	1.07823	0.108662		762000000	771000000	819000000	819000000	889000000	862000000	880000000	789000000
Sep9	Septin-9	tr|A2A6U3|A2A6U3_MOUSE;A2A6U3;sp|Q80UG5-3|SEPT9_MOUSE;Q80UG5-3;sp|Q80UG5|SEPT9_MOUSE;Q80UG5;sp|Q80UG5-2|SEPT9_MOUSE;Q80UG5-2;tr|Q3TDR9|Q3TDR9_MOUSE;tr|A2A6U5|A2A6U5_MOUSE;A2A6U5;tr|A8Y5D3|A8Y5D3_MOUSE;A8Y5D3	0.92019	0.826733	-0.274506		13500000	14600000	15300000	14600000	13800000	8639600	11000000	14400000
Yars	Tyrosine--tRNA ligase, cytoplasmic;Tyrosine--tRNA ligase, cytoplasmic, N-terminally processed	tr|A2A7S7|A2A7S7_MOUSE;A2A7S7;sp|Q91WQ3|SYYC_MOUSE;Q91WQ3;tr|F6VXZ2|F6VXZ2_MOUSE;F6VXZ2	1.86886	0.865211	-0.208876	+	219000000	226000000	225000000	214000000	212000000	194000000	185000000	174000000
Rab3b	Ras-related protein Rab-3B	tr|Q0PD62|Q0PD62_MOUSE;sp|Q9CZT8|RAB3B_MOUSE;Q9CZT8;tr|A2A7Z6|A2A7Z6_MOUSE;A2A7Z6	0.814859	1.30179	0.3805		10300000	16400000	9193800	11500000	13300000	12900000	16000000	19500000
Epb41;Epb4.1	Protein 4.1	sp|P48193|41_MOUSE;P48193;tr|A2A841|A2A841_MOUSE;A2A841;tr|A2A839|A2A839_MOUSE;A2A839;tr|A2A838|A2A838_MOUSE;A2A838;tr|A2AD32|A2AD32_MOUSE;A2AD32;tr|A2A842|A2A842_MOUSE;A2A842;sp|P48193-2|41_MOUSE;P48193-2;E9PWN6;tr|B6ZHC8|B6ZHC8_MOUSE;tr|Q3UH12|Q3UH12_MOUSE;E9Q6Q1;tr|F7BUB8|F7BUB8_MOUSE;F7BUB8	0.725542	1.42007	0.505965		2995400	4653400	NaN	6220700	5068600	7785000	6842100	NaN
Srrm1	Serine/arginine repetitive matrix protein 1	tr|E9QKA4|E9QKA4_MOUSE;sp|Q52KI8-2|SRRM1_MOUSE;Q52KI8-2;E9QKA4;tr|A2A8V8|A2A8V8_MOUSE;A2A8V8;tr|A2A8V9|A2A8V9_MOUSE;A2A8V9;tr|E9PUK6|E9PUK6_MOUSE;E9PUK6;sp|Q52KI8|SRRM1_MOUSE;Q52KI8;tr|A2A983|A2A983_MOUSE;A2A983;tr|F7BWM1|F7BWM1_MOUSE;F7BWM1;tr|F6T4M4|F6T4M4_MOUSE;F6T4M4	0.594807	1.23188	0.300864		11400000	13700000	16700000	16400000	NaN	20500000	20400000	12800000
Elavl4	ELAV-like protein 4	tr|A2A9R8|A2A9R8_MOUSE;A2A9R8;tr|Q8BVA9|Q8BVA9_MOUSE;Q8BVA9;tr|A2A9S2|A2A9S2_MOUSE;A2A9S2;tr|Q9CXQ0|Q9CXQ0_MOUSE;tr|A2A9R6|A2A9R6_MOUSE;A2A9R6;tr|A2A9S0|A2A9S0_MOUSE;A2A9S0;sp|Q61701|ELAV4_MOUSE;Q61701;tr|Q80XH9|Q80XH9_MOUSE;tr|A2A9S3|A2A9S3_MOUSE;A2A9S3;sp|Q61701-2|ELAV4_MOUSE;Q61701-2;tr|A2A9R4|A2A9R4_MOUSE;A2A9R4;tr|A2A9S1|A2A9S1_MOUSE;A2A9S1;tr|A2A9R5|A2A9R5_MOUSE;A2A9R5	0.159124	0.865717	-0.208032		62900000	83600000	44000000	47000000	30200000	NaN	NaN	72500000
Gga3	ADP-ribosylation factor-binding protein GGA3	tr|A2A9W7|A2A9W7_MOUSE;A2A9W7;sp|Q8BMI3|GGA3_MOUSE;Q8BMI3;tr|A2A9W5|A2A9W5_MOUSE;A2A9W5	1.60879	0.806181	-0.310825	+	27900000	28900000	24000000	23000000	19800000	21000000	19500000	23300000
Nt5c	5(3)-deoxyribonucleotidase, cytosolic type	tr|A2A9X5|A2A9X5_MOUSE;A2A9X5;sp|Q9JM14|NT5C_MOUSE;Q9JM14	0.46878	0.832478	-0.264515		53300000	61200000	36700000	33900000	33000000	42900000	31900000	46400000
Srp68	Signal recognition particle subunit SRP68	tr|A2AAN2|A2AAN2_MOUSE;A2AAN2;sp|Q8BMA6|SRP68_MOUSE;Q8BMA6;tr|Q8K258|Q8K258_MOUSE	1.61013	0.753876	-0.4076	+	17200000	14500000	12300000	13000000	10100000	11900000	11000000	9964500
Pcyt2	Ethanolamine-phosphate cytidylyltransferase	tr|Q3TLU0|Q3TLU0_MOUSE;tr|A2ABY3|A2ABY3_MOUSE;A2ABY3;tr|Q540F5|Q540F5_MOUSE;tr|Q3USD5|Q3USD5_MOUSE;sp|Q922E4|PCY2_MOUSE;Q922E4;tr|Q9CTB5|Q9CTB5_MOUSE	0.580338	1.09363	0.129131		37300000	46700000	38400000	45300000	51000000	44100000	41200000	47100000
Rpn2	Dolichyl-diphosphooligosaccharide--protein glycosyltransferase subunit 2	tr|Q61833|Q61833_MOUSE;tr|A2ACG7|A2ACG7_MOUSE;A2ACG7;sp|Q9DBG6|RPN2_MOUSE;Q9DBG6;tr|Q3U505|Q3U505_MOUSE;Q3U505	0.473632	0.943224	-0.0843275		53400000	55200000	57000000	60400000	60400000	53900000	51100000	47800000
Rptor	Regulatory-associated protein of mTOR	tr|A4FUW1|A4FUW1_MOUSE;tr|A2ACM0|A2ACM0_MOUSE;sp|Q8K4Q0|RPTOR_MOUSE;Q8K4Q0;A2ACM0;sp|Q8K4Q0-2|RPTOR_MOUSE;Q8K4Q0-2;sp|Q8K4Q0-3|RPTOR_MOUSE;Q8K4Q0-3;tr|Q6ZPU3|Q6ZPU3_MOUSE;tr|F7BQS0|F7BQS0_MOUSE;F7BQS0;sp|Q8K4Q0-4|RPTOR_MOUSE;Q8K4Q0-4;tr|A7MAY7|A7MAY7_MOUSE;E9PZN9;tr|F7CN67|F7CN67_MOUSE;F7CN67;sp|Q8K4Q0-5|RPTOR_MOUSE;Q8K4Q0-5;tr|E9PXZ5|E9PXZ5_MOUSE;E9PXZ5;tr|F7B6I3|F7B6I3_MOUSE;F7B6I3	0.898878	0.89157	-0.165581		33100000	38500000	31100000	34200000	30700000	26600000	32100000	32800000
Chm	Rab proteins geranylgeranyltransferase component A 1	tr|Q3UR39|Q3UR39_MOUSE;Q3UR39;tr|A2AD03|A2AD03_MOUSE;A2AD03;tr|Q8CBI2|Q8CBI2_MOUSE;sp|Q9QXG2|RAE1_MOUSE;Q9QXG2;tr|Q9CS14|Q9CS14_MOUSE;sp|Q9QZD5|RAE2_MOUSE;Q9QZD5	0.0242763	0.991699	-0.0120251		19700000	26400000	24000000	22200000	NaN	18500000	27100000	23000000
Ampd2	AMP deaminase 2	tr|A2AE27|A2AE27_MOUSE;A2AE27;sp|Q9DBT5|AMPD2_MOUSE;Q9DBT5;tr|F7D159|F7D159_MOUSE;F7D159;tr|F7ATG4|F7ATG4_MOUSE;F7ATG4	0.766038	0.84853	-0.236963		13900000	11800000	15300000	16500000	11600000	15100000	10800000	11400000
Gpm6b	Neuronal membrane glycoprotein M6-b	tr|A2AEG6|A2AEG6_MOUSE;A2AEG6;tr|Q3US81|Q3US81_MOUSE;sp|P35803-8|GPM6B_MOUSE;P35803-8;sp|P35803|GPM6B_MOUSE;P35803;E9QPU6;tr|A2AEG3|A2AEG3_MOUSE;A2AEG3;tr|H3BIV8|H3BIV8_MOUSE;sp|P35803-4|GPM6B_MOUSE;P35803-4;sp|P35803-3|GPM6B_MOUSE;P35803-3;sp|P35803-2|GPM6B_MOUSE;P35803-2;sp|P35803-7|GPM6B_MOUSE;P35803-7;sp|P35803-6|GPM6B_MOUSE;P35803-6;tr|Q3V0Z9|Q3V0Z9_MOUSE;sp|P35803-5|GPM6B_MOUSE;P35803-5	1.85073	0.795193	-0.330623	+	123000000	114000000	128000000	129000000	116000000	97400000	86700000	91400000
Cstf2	Cleavage stimulation factor subunit 2	sp|Q8BIQ5-2|CSTF2_MOUSE;Q8BIQ5-2;tr|A2AEK1|A2AEK1_MOUSE;A2AEK1;sp|Q8BIQ5|CSTF2_MOUSE;Q8BIQ5;tr|B3V099|B3V099_MOUSE;tr|B3V097|B3V097_MOUSE;E9PZ33;tr|A2AEJ8|A2AEJ8_MOUSE;A2AEJ8;tr|F6ZKC7|F6ZKC7_MOUSE;F6ZKC7;sp|Q8C7E9|CSTFT_MOUSE;Q8C7E9;tr|A2AEK3|A2AEK3_MOUSE;A2AEK3	0.683316	0.734782	-0.444611		NaN	15000000	14200000	14500000	6202500	7851000	16000000	12700000
Gripap1	GRIP1-associated protein 1	tr|A2AEW8|A2AEW8_MOUSE;A2AEW8;tr|A2AEW9|A2AEW9_MOUSE;A2AEW9;sp|Q8VD04|GRAP1_MOUSE;Q8VD04;tr|A2AEW5|A2AEW5_MOUSE;A2AEW5;tr|A2AEW6|A2AEW6_MOUSE;A2AEW6;tr|Q3TZ55|Q3TZ55_MOUSE;tr|Q3T9D9|Q3T9D9_MOUSE	0.371714	1.02805	0.0399118		114000000	117000000	131000000	126000000	127000000	129000000	123000000	124000000
Fhl1	Four and a half LIM domains protein 1	sp|P97447|FHL1_MOUSE;P97447;tr|A2AEX8|A2AEX8_MOUSE;A2AEX8;tr|A2AEX6|A2AEX6_MOUSE;A2AEX6;sp|P97447-2|FHL1_MOUSE;P97447-2;tr|A2AEX7|A2AEX7_MOUSE;A2AEX7;tr|A2AEY1|A2AEY1_MOUSE;A2AEY1;tr|A2AEY2|A2AEY2_MOUSE;A2AEY2;tr|A2AEY0|A2AEY0_MOUSE;A2AEY0;tr|Q9DAH0|Q9DAH0_MOUSE;tr|Q8CDC8|Q8CDC8_MOUSE;tr|Q6P8P1|Q6P8P1_MOUSE;tr|O70403|O70403_MOUSE;Q8CDC8	0.408341	1.10102	0.138836		32300000	40900000	40600000	52000000	50400000	40400000	46700000	45100000
Tmsb15b1;Tmsb15b2;Tmsb15l		tr|A2AF33|A2AF33_MOUSE;A2AF33;tr|A2AF31|A2AF31_MOUSE;A2AF31;tr|Q8C0W0|Q8C0W0_MOUSE;Q8C0W0;F6WDT8	0.117728	1.04277	0.0604276		NaN	20500000	18300000	24700000	24800000	18000000	23400000	NaN
L1cam	Neural cell adhesion molecule L1	tr|A2AFG7|A2AFG7_MOUSE;A2AFG7;tr|A2AFG8|A2AFG8_MOUSE;A2AFG8;tr|Q6PGJ3|Q6PGJ3_MOUSE;Q6PGJ3;E9Q597;tr|Q9QYQ7|Q9QYQ7_MOUSE;sp|P11627|L1CAM_MOUSE;P11627;F7CG04;tr|Q684Q2|Q684Q2_MOUSE;tr|B7ZCD3|B7ZCD3_MOUSE;B7ZCD3;tr|F7A5H7|F7A5H7_MOUSE;F7A5H7	0.023058	1.00479	0.00689005		29500000	26200000	29000000	25800000	30000000	24700000	25000000	31400000
Rbmx;Rbmxl1	RNA-binding motif protein, X chromosome;RNA-binding motif protein, X chromosome, N-terminally processed;RNA binding motif protein, X-linked-like-1	tr|A2AFI4|A2AFI4_MOUSE;A2AFI4;sp|Q9WV02-2|RBMX_MOUSE;Q9WV02-2;tr|A2AFI3|A2AFI3_MOUSE;A2AFI3;sp|Q91VM5|RMXL1_MOUSE;Q91VM5;sp|Q9WV02|RBMX_MOUSE;Q9WV02	0.180274	1.15744	0.21094		22800000	13500000	19200000	11100000	17900000	32800000	17400000	8756200
Reps2	RalBP1-associated Eps domain-containing protein 2	tr|A2AFI8|A2AFI8_MOUSE;A2AFI8;tr|B9EI38|B9EI38_MOUSE;B9EI38;tr|Q3UHF8|Q3UHF8_MOUSE;Q3UHF8;tr|B1AV20|B1AV20_MOUSE;B1AV20;sp|Q80XA6|REPS2_MOUSE;Q80XA6;tr|Q3UHE9|Q3UHE9_MOUSE	0.139919	0.978936	-0.0307132		28600000	26200000	23600000	24900000	27600000	24000000	26400000	23200000
Huwe1	E3 ubiquitin-protein ligase HUWE1	sp|Q7TMY8-3|HUWE1_MOUSE;Q7TMY8-3;sp|Q7TMY8|HUWE1_MOUSE;Q7TMY8;tr|A2AFQ0|A2AFQ0_MOUSE;A2AFQ0;sp|Q7TMY8-4|HUWE1_MOUSE;Q7TMY8-4;sp|Q7TMY8-2|HUWE1_MOUSE;Q7TMY8-2;tr|Q8BKX3|Q8BKX3_MOUSE;tr|Q8C0G8|Q8C0G8_MOUSE;E9PZ23;tr|F6XP90|F6XP90_MOUSE;F6XP90;tr|Q9CU76|Q9CU76_MOUSE;tr|F6UYC1|F6UYC1_MOUSE;F6UYC1;tr|Q3TL29|Q3TL29_MOUSE	0.336144	1.03174	0.0450744		124000000	109000000	115000000	116000000	130000000	116000000	118000000	115000000
Map7d2	MAP7 domain-containing protein 2	sp|A2AG50|MA7D2_MOUSE;A2AG50;sp|A2AG50-2|MA7D2_MOUSE;A2AG50-2;tr|Q3TS73|Q3TS73_MOUSE;tr|A2AG51|A2AG51_MOUSE;A2AG51;sp|A2AG50-3|MA7D2_MOUSE;A2AG50-3;tr|Q8C0A6|Q8C0A6_MOUSE;Q8C0A6	0.174898	1.06285	0.0879437		42100000	44900000	67000000	55800000	48900000	59400000	67100000	47500000
Nlgn3	Neuroligin-3	tr|A2AGI0|A2AGI0_MOUSE;A2AGI0;tr|B2RWZ9|B2RWZ9_MOUSE;sp|Q8BYM5|NLGN3_MOUSE;Q8BYM5;tr|A2AGI2|A2AGI2_MOUSE;A2AGI2;tr|Q69ZI4|Q69ZI4_MOUSE;tr|A2AGI3|A2AGI3_MOUSE;A2AGI3	0.103947	1.04098	0.0579371		5304100	NaN	7548900	NaN	6606100	6321800	7141600	NaN
Madd	MAP kinase-activating death domain protein	sp|Q80U28-15|MADD_MOUSE;Q80U28-15;tr|A2AGR0|A2AGR0_MOUSE;sp|Q80U28|MADD_MOUSE;Q80U28;A2AGR0;sp|Q80U28-3|MADD_MOUSE;Q80U28-3;tr|A2AGQ6|A2AGQ6_MOUSE;A2AGQ6;tr|E9QN47|E9QN47_MOUSE;sp|Q80U28-14|MADD_MOUSE;Q80U28-14;E9QKN1;tr|A2AGQ4|A2AGQ4_MOUSE;A2AGQ4;tr|A2AGQ8|A2AGQ8_MOUSE;A2AGQ8;E9QN47;sp|Q80U28-2|MADD_MOUSE;Q80U28-2;tr|A2AGR1|A2AGR1_MOUSE;A2AGR1;tr|A2AGQ3|A2AGQ3_MOUSE;A2AGQ3;tr|A2AGQ5|A2AGQ5_MOUSE…	1.04462	0.906354	-0.141853		72600000	69800000	73000000	78800000	73000000	63100000	69700000	60800000
Eftud2	116 kDa U5 small nuclear ribonucleoprotein component	tr|G3UZ34|G3UZ34_MOUSE;G3UZ34;tr|Q543F1|Q543F1_MOUSE;tr|Q3U5Q3|Q3U5Q3_MOUSE;tr|Q3TMY8|Q3TMY8_MOUSE;sp|O08810|U5S1_MOUSE;O08810;tr|A2AH85|A2AH85_MOUSE;A2AH85;tr|Q6A0E3|Q6A0E3_MOUSE;tr|Q7TMX4|Q7TMX4_MOUSE;tr|G3UXK8|G3UXK8_MOUSE;G3UXK8	0.770074	1.1475	0.198499		49700000	41200000	39600000	43800000	55400000	56300000	42300000	46000000
Dgkz	Diacylglycerol kinase zeta	sp|Q80UP3|DGKZ_MOUSE;Q80UP3;tr|A2AHJ7|A2AHJ7_MOUSE;A2AHJ7;tr|A2AHK0|A2AHK0_MOUSE;A2AHK0;tr|Q91YS0|Q91YS0_MOUSE	0.24952	0.945699	-0.0805464		40500000	40700000	33900000	40900000	36900000	35800000	44700000	30100000
Sgip1	SH3-containing GRB2-like protein 3-interacting protein 1	sp|Q8VD37|SGIP1_MOUSE;Q8VD37;sp|Q8VD37-8|SGIP1_MOUSE;A2AIY8;F8WIR7;sp|Q8VD37-6|SGIP1_MOUSE;sp|Q8VD37-4|SGIP1_MOUSE;Q8VD37-4;D3YVG6;sp|Q8VD37-3|SGIP1_MOUSE;Q8VD37-3;E9QMC8;sp|Q8VD37-2|SGIP1_MOUSE;Q8VD37-2;tr|F7CPX0|F7CPX0_MOUSE;F7CPX0;E9PVY1;tr|Q3UGH4|Q3UGH4_MOUSE;tr|A2AIY5|A2AIY5_MOUSE;A2AIY5;sp|Q8VD37-5|SGIP1_MOUSE;Q8VD37-5	0.0310399	0.996947	-0.004411		129000000	137000000	133000000	132000000	140000000	124000000	127000000	139000000
Ttc1	Tetratricopeptide repeat protein 1	tr|A2AJK8|A2AJK8_MOUSE;A2AJK8;tr|Q3TDF3|Q3TDF3_MOUSE;sp|Q91Z38|TTC1_MOUSE;Q91Z38;tr|Q9CTZ9|Q9CTZ9_MOUSE	0.500155	1.08658	0.119794		15300000	16000000	14600000	15200000	14800000	19900000	15000000	16600000
Snta1	Alpha-1-syntrophin	tr|Q3UVD6|Q3UVD6_MOUSE;tr|A2AKD7|A2AKD7_MOUSE;A2AKD7;sp|Q61234|SNTA1_MOUSE;Q61234;sp|Q99L88-2|SNTB1_MOUSE;Q99L88-2;tr|Q542S9|Q542S9_MOUSE;tr|Q3V2N5|Q3V2N5_MOUSE;sp|Q61235|SNTB2_MOUSE;Q61235;tr|B7ZNU9|B7ZNU9_MOUSE;B7ZNU9;sp|Q99L88|SNTB1_MOUSE;Q99L88	0.738971	1.19557	0.257697		6237000	NaN	7333100	5723900	NaN	8216100	NaN	7162100
Hnrnpa3	Heterogeneous nuclear ribonucleoprotein A3	tr|Q6P6I7|Q6P6I7_MOUSE;tr|A2AL12|A2AL12_MOUSE;A2AL12;tr|Q5FB19|Q5FB19_MOUSE;tr|Q3UZG3|Q3UZG3_MOUSE;sp|Q8BG05|ROA3_MOUSE;Q8BG05	0.40576	1.21846	0.28506		105000000	90200000	146000000	101000000	153000000	191000000	111000000	84600000
Asph		tr|A2AL79|A2AL79_MOUSE;A2AL79;tr|Q6P8S1|Q6P8S1_MOUSE;Q6P8S1;tr|A2AL71|A2AL71_MOUSE;A2AL71;tr|Q9EQ63|Q9EQ63_MOUSE;tr|Q9EQ62|Q9EQ62_MOUSE;tr|A2AL77|A2AL77_MOUSE;A2AL77;tr|A2AL83|A2AL83_MOUSE;A2AL83;E9Q513;tr|Q9EQ64|Q9EQ64_MOUSE;tr|Q9CR06|Q9CR06_MOUSE;Q9CR06;tr|Q9D7J8|Q9D7J8_MOUSE;Q9D7J8;tr|Q920F7|Q920F7_MOUSE;tr|A2AL74|A2AL74_MOUSE;A2AL74;tr|Q8CH79|Q8CH79_MOUSE;tr|A2AL78|A2AL78_MOUSE;A2AL78;E9PWI0;…	0.142779	1.04655	0.0656456		11000000	NaN	8149100	9871800	11600000	9992200	8782600	NaN
Dnajc8	DnaJ homolog subfamily C member 8	tr|A2ALF0|A2ALF0_MOUSE;A2ALF0;tr|A2ALF3|A2ALF3_MOUSE;A2ALF3;tr|F6TQL3|F6TQL3_MOUSE;F6TQL3;tr|A2ALF2|A2ALF2_MOUSE;sp|Q6NZB0|DNJC8_MOUSE;Q6NZB0;tr|F7CXJ2|F7CXJ2_MOUSE;F7CXJ2	1.4651	1.22461	0.292322	+	11500000	13500000	13800000	14200000	18600000	16600000	15600000	14200000
Atp2b3		tr|A2ALL9|A2ALL9_MOUSE;A2ALL9;tr|Q8C048|Q8C048_MOUSE;Q8C048;tr|Q0VF54|Q0VF54_MOUSE;Q0VF54	0.798908	0.877072	-0.189233		46300000	63500000	50100000	49800000	49000000	45400000	46500000	42900000
Bcap31	B-cell receptor-associated protein 31	tr|Q3U9U5|Q3U9U5_MOUSE;sp|Q61335|BAP31_MOUSE;Q61335;A2ALM8	1.45641	0.825841	-0.276063	+	14600000	13900000	15200000	15900000	11400000	13800000	13700000	10300000
Rap1gap		tr|A2ALS5|A2ALS5_MOUSE;A2ALS5;F7D8S2;tr|Q6A063|Q6A063_MOUSE;tr|E9PZZ8|E9PZZ8_MOUSE;E9PZZ8;tr|Q80VZ8|Q80VZ8_MOUSE;tr|A2ALS4|A2ALS4_MOUSE;A2ALS4;tr|Q8K2L6|Q8K2L6_MOUSE;tr|A2ALS3|A2ALS3_MOUSE;A2ALS3;tr|A2ALS2|A2ALS2_MOUSE;A2ALS2	1.98758	0.919495	-0.121086	+	152000000	153000000	146000000	144000000	141000000	136000000	131000000	139000000
Rap1gap		tr|A2ALS7|A2ALS7_MOUSE;A2ALS7	0.715353	0.926544	-0.110069		10000000	NaN	11000000	9434200	10000000	9055000	9655200	8876600
Shroom2	Protein Shroom2	sp|A2ALU4-2|SHRM2_MOUSE;A2ALU4-2;sp|A2ALU4|SHRM2_MOUSE;A2ALU4;tr|A7TU71|A7TU71_MOUSE;A7TU71;tr|Q8C7N5|Q8C7N5_MOUSE	0.327976	0.918801	-0.122175		11700000	8704600	11600000	11300000	8666500	NaN	9503300	11700000
Sh3gl2	Endophilin-A1	sp|Q62420|SH3G2_MOUSE;Q62420;tr|A2ALV3|A2ALV3_MOUSE;A2ALV3;tr|Q8BXU5|Q8BXU5_MOUSE;Q8BXU5;tr|F6ZL13|F6ZL13_MOUSE;F6ZL13;tr|A2ALV1|A2ALV1_MOUSE;A2ALV1	0.413795	0.956575	-0.0640494		878000000	882000000	780000000	966000000	811000000	817000000	862000000	864000000
Cds2	Phosphatidate cytidylyltransferase 2;Phosphatidate cytidylyltransferase	tr|A2AMQ5|A2AMQ5_MOUSE;A2AMQ5;sp|Q99L43|CDS2_MOUSE;Q99L43;tr|F6S4G2|F6S4G2_MOUSE;F6S4G2;tr|Q8BX08|Q8BX08_MOUSE;tr|Q6PBC0|Q6PBC0_MOUSE;Q6PBC0	0.309881	0.95627	-0.06451		132000000	133000000	131000000	148000000	139000000	111000000	143000000	127000000
Ubr4	E3 ubiquitin-protein ligase UBR4	sp|A2AN08-3|UBR4_MOUSE;A2AN08-3;sp|A2AN08|UBR4_MOUSE;A2AN08;sp|A2AN08-5|UBR4_MOUSE;A2AN08-5;sp|A2AN08-2|UBR4_MOUSE;A2AN08-2;tr|F6SSP6|F6SSP6_MOUSE;F6SSP6;sp|A2AN08-4|UBR4_MOUSE;A2AN08-4;tr|A2VCS3|A2VCS3_MOUSE	0.9861	0.925607	-0.111528		91100000	87500000	86900000	88600000	91200000	76500000	82000000	78100000
Mpp1	55 kDa erythrocyte membrane protein	tr|Q684Q6|Q684Q6_MOUSE;tr|A2AN84|A2AN84_MOUSE;A2AN84;tr|Q542P4|Q542P4_MOUSE;sp|P70290|EM55_MOUSE;P70290;tr|B7ZCL8|B7ZCL8_MOUSE;B7ZCL8;tr|B7ZCM0|B7ZCM0_MOUSE;B7ZCM0;tr|B7ZCL9|B7ZCL9_MOUSE;B7ZCL9;tr|Q3THA8|Q3THA8_MOUSE;E9Q7B7;tr|D6RFD5|D6RFD5_MOUSE;D6RFD5;tr|B7ZCM1|B7ZCM1_MOUSE;B7ZCM1	0.595165	0.820949	-0.284635		26200000	21000000	14100000	22500000	21300000	15500000	14100000	18000000
Sec23b	Protein transport protein Sec23B	tr|A2ANA0|A2ANA0_MOUSE;A2ANA0;tr|Q3U2Q0|Q3U2Q0_MOUSE;Q3U2Q0;tr|Q3UKB4|Q3UKB4_MOUSE;tr|Q3TYS4|Q3TYS4_MOUSE;tr|Q3TIS3|Q3TIS3_MOUSE;tr|Q3TAW4|Q3TAW4_MOUSE;sp|Q9D662|SC23B_MOUSE;Q9D662;tr|A2AN97|A2AN97_MOUSE;A2AN97;tr|A2AN98|A2AN98_MOUSE;A2AN98;tr|A2AN99|A2AN99_MOUSE;A2AN99;tr|Q8CDS4|Q8CDS4_MOUSE	0.0590708	0.967144	-0.0481979		5103400	3382800	NaN	3491700	NaN	NaN	3556600	4166300
Fnbp1	Formin-binding protein 1	tr|A2AQ44|A2AQ44_MOUSE;A2AQ44;tr|A2AQ45|A2AQ45_MOUSE;A2AQ45;D3YYV4;sp|Q80TY0|FNBP1_MOUSE;Q80TY0;sp|Q80TY0-2|FNBP1_MOUSE;Q80TY0-2;tr|A2AQ43|A2AQ43_MOUSE;A2AQ43;tr|A2AQ42|A2AQ42_MOUSE;A2AQ42;tr|A2AQ41|A2AQ41_MOUSE;A2AQ41;sp|Q80TY0-4|FNBP1_MOUSE;Q80TY0-4;sp|Q80TY0-3|FNBP1_MOUSE;Q80TY0-3;sp|Q80TY0-5|FNBP1_MOUSE;Q80TY0-5;tr|F6VVN1|F6VVN1_MOUSE;F6VVN1;tr|Q61053|Q61053_MOUSE;tr|A2AQ47|A2AQ47_MOUSE;A2AQ4…	0.0172113	0.994644	-0.00774855		14900000	18800000	15300000	22000000	18100000	19300000	18100000	15200000
Acss2	Acetyl-coenzyme A synthetase, cytoplasmic	tr|Q8N9U3|Q8N9U3_MOUSE;tr|Q8C141|Q8C141_MOUSE;sp|Q9QXG4|ACSA_MOUSE;Q9QXG4;tr|Q8C113|Q8C113_MOUSE;tr|A2AQN5|A2AQN5_MOUSE;A2AQN5;tr|A2AQN4|A2AQN4_MOUSE;A2AQN4;tr|Q8C1A8|Q8C1A8_MOUSE;tr|D6RHA7|D6RHA7_MOUSE;D6RHA7;tr|Q8BY91|Q8BY91_MOUSE;tr|F7CU63|F7CU63_MOUSE;F7CU63	0.273593	1.06405	0.0895649		20500000	19200000	16800000	17600000	24300000	19300000	17500000	17600000
Ppip5k1	Inositol hexakisphosphate and diphosphoinositol-pentakisphosphate kinase 1	sp|A2ARP1-3|VIP1_MOUSE;A2ARP1-3;sp|A2ARP1-2|VIP1_MOUSE;A2ARP1-2;sp|A2ARP1|VIP1_MOUSE;A2ARP1;tr|B9EHS3|B9EHS3_MOUSE;E9PZI4;tr|F6Q5C6|F6Q5C6_MOUSE;F6Q5C6;tr|F7AST3|F7AST3_MOUSE;F7AST3;tr|F6VID9|F6VID9_MOUSE;F6VID9;sp|A2ARP1-6|VIP1_MOUSE;A2ARP1-6;sp|A2ARP1-7|VIP1_MOUSE;A2ARP1-7;sp|A2ARP1-5|VIP1_MOUSE;A2ARP1-5;sp|Q6ZQB6-2|VIP2_MOUSE;Q6ZQB6-2;sp|Q6ZQB6-3|VIP2_MOUSE;Q6ZQB6-3;sp|Q6ZQB6|VIP2_MOUSE;Q6ZQB6…	0.117599	0.979522	-0.0298506		NaN	9284200	8583500	NaN	8288600	9399400	9295200	8020400
Map1a	Microtubule-associated protein 1A;MAP1A heavy chain;MAP1 light chain LC2	tr|A2ARP8|A2ARP8_MOUSE;A2ARP8;sp|Q9QYR6-2|MAP1A_MOUSE;Q9QYR6-2;sp|Q9QYR6|MAP1A_MOUSE;Q9QYR6	0.0154751	1.00166	0.00238965		4310000000	3800000000	3880000000	4300000000	4220000000	4060000000	3940000000	4090000000
Ankrd63	Ankyrin repeat domain-containing protein 63	sp|A2ARS0|ANR63_MOUSE;A2ARS0	1.48952	0.725912	-0.462134	+	NaN	NaN	9728300	9657800	NaN	7525200	6547400	NaN
Nckap1	Nck-associated protein 1	sp|P28660-2|NCKP1_MOUSE;P28660-2;E9QQ62;sp|P28660|NCKP1_MOUSE;P28660;tr|A1L0U6|A1L0U6_MOUSE;tr|A2AS98|A2AS98_MOUSE;A2AS98;tr|Q3UDY0|Q3UDY0_MOUSE;tr|Q8K1X4|Q8K1X4_MOUSE;Q8K1X4	0.558716	0.894503	-0.160842		116000000	131000000	122000000	118000000	104000000	115000000	84200000	133000000
Gorasp2	Golgi reassembly-stacking protein 2	sp|Q99JX3-2|GORS2_MOUSE;Q99JX3-2;tr|Q3TG07|Q3TG07_MOUSE;tr|A2ATI9|A2ATI9_MOUSE;A2ATI9;tr|Q3TX06|Q3TX06_MOUSE;sp|Q99JX3|GORS2_MOUSE;Q99JX3;tr|Q3TIK1|Q3TIK1_MOUSE;tr|Q3V458|Q3V458_MOUSE;tr|A2ATI8|A2ATI8_MOUSE;A2ATI8;tr|A2ATI6|A2ATI6_MOUSE;A2ATI6;tr|Q922I9|Q922I9_MOUSE	0.497085	0.957822	-0.0621706		109000000	98800000	97300000	108000000	96600000	92800000	102000000	104000000
Myef2	Myelin expression factor 2	sp|Q8C854-1|MYEF2_MOUSE;Q8C854-1;sp|Q8C854-2|MYEF2_MOUSE;Q8C854-2;tr|A2ATP5|A2ATP5_MOUSE;A2ATP5;tr|A2ATP6|A2ATP6_MOUSE;A2ATP6;sp|Q8C854-3|MYEF2_MOUSE;Q8C854-3;sp|Q8C854|MYEF2_MOUSE;Q8C854;tr|F6XJA1|F6XJA1_MOUSE;F6XJA1;tr|G8JL68|G8JL68_MOUSE;tr|A7UQY4|A7UQY4_MOUSE;G8JL68	0.0954619	0.955608	-0.0655096		13200000	NaN	9635500	NaN	NaN	10600000	NaN	11100000
Srp14	Signal recognition particle 14 kDa protein;Signal recognition particle 14 kDa protein, N-terminally processed	tr|A2AUM6|A2AUM6_MOUSE;A2AUM6;sp|P16254|SRP14_MOUSE;P16254	0.000157672	1.00007	0.000100193		6002800	9652700	5519100	7622800	7001300	8535700	6174500	7087900
Rsu1	Ras suppressor protein 1	tr|A2AUR7|A2AUR7_MOUSE;A2AUR7;tr|Q9D031|Q9D031_MOUSE;sp|Q01730|RSU1_MOUSE;Q9D031;Q01730;tr|Q9CUS2|Q9CUS2_MOUSE;tr|Q9CSE4|Q9CSE4_MOUSE;tr|Q3TFN7|Q3TFN7_MOUSE;tr|B1AYQ0|B1AYQ0_MOUSE;B1AYQ0	0.464505	1.23642	0.306174		6601100	NaN	5577300	NaN	7793200	9022400	NaN	5770900
Dab2ip	Disabled homolog 2-interacting protein	tr|Q52KF5|Q52KF5_MOUSE;tr|F6QQP6|F6QQP6_MOUSE;F6QQP6;sp|Q3UHC7-2|DAB2P_MOUSE;Q3UHC7-2;tr|F6RK07|F6RK07_MOUSE;F6RK07;tr|A2AUX5|A2AUX5_MOUSE;A2AUX5;tr|A5X2X2|A5X2X2_MOUSE;tr|A2AUX4|A2AUX4_MOUSE;tr|A2AUX3|A2AUX3_MOUSE;A2AUX4;A2AUX3;sp|Q3UHC7-3|DAB2P_MOUSE;Q3UHC7-3;tr|B7ZD29|B7ZD29_MOUSE;B7ZD29;sp|Q3UHC7|DAB2P_MOUSE;Q3UHC7;tr|Q3U2G7|Q3U2G7_MOUSE;tr|Q6Y636|Q6Y636_MOUSE	0.101502	1.04617	0.0651221		NaN	NaN	4908400	5214300	6055300	NaN	4534800	NaN
Rrbp1	Ribosome-binding protein 1	tr|A2AVJ7|A2AVJ7_MOUSE;A2AVJ7;sp|Q99PL5|RRBP1_MOUSE;Q99PL5;tr|Q6ZPS0|Q6ZPS0_MOUSE;sp|Q99PL5-12|RRBP1_MOUSE;Q99PL5-12;sp|Q99PL5-11|RRBP1_MOUSE;Q99PL5-11;sp|Q99PL5-10|RRBP1_MOUSE;Q99PL5-10;sp|Q99PL5-9|RRBP1_MOUSE;Q99PL5-9;sp|Q99PL5-8|RRBP1_MOUSE;Q99PL5-8;sp|Q99PL5-7|RRBP1_MOUSE;sp|Q99PL5-6|RRBP1_MOUSE;Q99PL5-7;Q99PL5-6;sp|Q99PL5-5|RRBP1_MOUSE;Q99PL5-5;sp|Q99PL5-4|RRBP1_MOUSE;Q99PL5-4;sp|Q99PL5-3|RR…	0.286065	0.923167	-0.115337		25000000	26700000	37800000	35500000	31300000	25200000	27700000	31100000
Bcas1	Breast carcinoma-amplified sequence 1 homolog	tr|Q8C0B4|Q8C0B4_MOUSE;tr|F7BNZ5|F7BNZ5_MOUSE;F7BNZ5;tr|Q14DK3|Q14DK3_MOUSE;tr|A2AVX1|A2AVX1_MOUSE;A2AVX1;tr|Q14CE2|Q14CE2_MOUSE;tr|E9Q8Q5|E9Q8Q5_MOUSE;E9Q8Q5;sp|Q80YN3|BCAS1_MOUSE;Q80YN3;tr|Q80ZP3|Q80ZP3_MOUSE	0.51086	0.868204	-0.203895		37100000	35800000	43100000	28000000	32100000	39200000	26000000	27800000
Ssrp1	FACT complex subunit SSRP1	tr|A2AW05|A2AW05_MOUSE;A2AW05;tr|Q05DR5|Q05DR5_MOUSE;sp|Q08943|SSRP1_MOUSE;Q08943;sp|Q08943-2|SSRP1_MOUSE;Q08943-2;F8WGL8	0.00640976	0.997169	-0.00408989		9842700	8381300	8269500	NaN	6457300	NaN	9913200	10000000
Rabgap1	Rab GTPase-activating protein 1	tr|B2RRC5|B2RRC5_MOUSE;sp|A2AWA9|RBGP1_MOUSE;A2AWA9;sp|A2AWA9-2|RBGP1_MOUSE;A2AWA9-2;tr|A2AWA7|A2AWA7_MOUSE;A2AWA7;sp|A2AWA9-3|RBGP1_MOUSE;A2AWA9-3;tr|A2AWB0|A2AWB0_MOUSE;A2AWB0	0.0410413	0.970861	-0.0426629		18800000	50900000	51900000	67200000	46000000	57900000	48800000	30600000
Sh3glb2	Endophilin-B2	tr|A2AWI7|A2AWI7_MOUSE;A2AWI7;tr|B0LDS3|B0LDS3_MOUSE;sp|Q8R3V5-1|SHLB2_MOUSE;Q8R3V5-1;sp|Q8R3V5|SHLB2_MOUSE;Q8R3V5;tr|A2AWI9|A2AWI9_MOUSE;A2AWI9;sp|Q8R3V5-3|SHLB2_MOUSE;Q8R3V5-3;F2Z4A8	0.606026	0.930054	-0.104613		107000000	103000000	85900000	93700000	94800000	85400000	94600000	87200000
Set	Protein SET	tr|A2BE93|A2BE93_MOUSE;A2BE93;tr|Q5U445|Q5U445_MOUSE;tr|Q3T9S3|Q3T9S3_MOUSE;sp|Q9EQU5|SET_MOUSE;Q9EQU5;tr|A2BE92|A2BE92_MOUSE;A2BE92;sp|Q9EQU5-2|SET_MOUSE;Q9EQU5-2;sp|Q9EQU5-3|SET_MOUSE;Q9EQU5-3;tr|Q9CRT3|Q9CRT3_MOUSE	0.556405	1.08727	0.120715		323000000	292000000	282000000	309000000	382000000	330000000	288000000	312000000
Dync1i2	Cytoplasmic dynein 1 intermediate chain 2	tr|Q3TPJ8|Q3TPJ8_MOUSE;Q3TPJ8;tr|A2BFF5|A2BFF5_MOUSE;A2BFF5;tr|A2BFF9|A2BFF9_MOUSE;A2BFF9;tr|D6Q0F6|D6Q0F6_MOUSE;tr|D6Q0F5|D6Q0F5_MOUSE;tr|A2BFF8|A2BFF8_MOUSE;A2BFF8;tr|A2BFF7|A2BFF7_MOUSE;sp|O88487|DC1I2_MOUSE;O88487;tr|D6Q0F7|D6Q0F7_MOUSE;tr|Q3UDA2|Q3UDA2_MOUSE;E9PWC9	0.124535	1.03708	0.052526		105000000	68200000	100000000	98200000	113000000	95200000	92200000	84400000
Kalrn	Kalirin	tr|F6QYT9|F6QYT9_MOUSE;F6QYT9;sp|A2CG49-2|KALRN_MOUSE;A2CG49-2;E9QN83;sp|A2CG49|KALRN_MOUSE;A2CG49;sp|A2CG49-7|KALRN_MOUSE;A2CG49-7;sp|A2CG49-4|KALRN_MOUSE;A2CG49-4;tr|D3Z534|D3Z534_MOUSE;D3Z534;E9QN03;sp|A2CG49-6|KALRN_MOUSE;A2CG49-6;tr|D3Z532|D3Z532_MOUSE;D3Z532;tr|D3Z535|D3Z535_MOUSE;D3Z535;tr|D3Z4R2|D3Z4R2_MOUSE;D3Z4R2	0.423622	0.799818	-0.322257		15200000	6858200	9082000	7866700	7567100	6663100	6848600	10200000
Chl1	Neural cell adhesion molecule L1-like protein;Processed neural cell adhesion molecule L1-like protein	E9QMU6;sp|P70232|CHL1_MOUSE;P70232;A2RRK1;E9QL95;sp|P70232-2|CHL1_MOUSE;P70232-2	0.115106	0.985141	-0.0215972		18800000	17100000	17900000	19700000	16900000	18900000	17000000	19600000
Fbxl16	F-box/LRR-repeat protein 16	tr|B2RPY3|B2RPY3_MOUSE;sp|A2RT62|FXL16_MOUSE;A2RT62	0.822658	0.895649	-0.158994		108000000	90700000	97100000	90800000	97200000	75300000	88700000	85300000
Lcmt1		tr|A2RTH5|A2RTH5_MOUSE;A2RTH5;tr|Q9D963|Q9D963_MOUSE	0.212568	1.0594	0.0832491		26600000	34900000	29400000	27400000	30500000	30300000	25700000	38800000
Arpc5l	Actin-related protein 2/3 complex subunit 5-like protein	tr|A3KGQ6|A3KGQ6_MOUSE;sp|Q9D898|ARP5L_MOUSE;Q9D898;A3KGQ6	0.220242	0.965879	-0.0500859		96000000	104000000	99600000	96200000	91900000	108000000	81000000	102000000
Sptan1	Spectrin alpha chain, non-erythrocytic 1	tr|B9EKJ1|B9EKJ1_MOUSE;tr|B2RXX6|B2RXX6_MOUSE;tr|A3KGU7|A3KGU7_MOUSE;A3KGU7;sp|P16546|SPTN1_MOUSE;P16546	0.039889	1.00841	0.0120873		4670000000	3680000000	3950000000	4160000000	3970000000	4630000000	3640000000	4360000000
Exoc6b	Exocyst complex component 6B	sp|A6H5Z3|EXC6B_MOUSE;A6H5Z3;tr|Q6PCN5|Q6PCN5_MOUSE;sp|A6H5Z3-2|EXC6B_MOUSE;A6H5Z3-2;tr|E0CY34|E0CY34_MOUSE;E0CY34;tr|Q8K2N8|Q8K2N8_MOUSE;tr|Q9D4R7|Q9D4R7_MOUSE;Q9D4R7;E9Q1K9;tr|Q8C203|Q8C203_MOUSE;tr|E0CXR2|E0CXR2_MOUSE;E0CXR2;tr|Q5DU10|Q5DU10_MOUSE;F6Q3Q9;tr|Q8C1X1|Q8C1X1_MOUSE;Q8C1X1	0.0265836	0.994804	-0.0075157		NaN	8397200	NaN	6855100	7543700	7617000	7327400	7858000
	UPF0364 protein C6orf211 homolog	sp|A6H630|CF211_MOUSE;A6H630;sp|A6H630-2|CF211_MOUSE;A6H630-2;sp|A6H630-4|CF211_MOUSE;A6H630-4;sp|A6H630-3|CF211_MOUSE;A6H630-3;tr|D6RG65|D6RG65_MOUSE;D6RG65	0.731265	1.1767	0.234741		8225300	7322900	NaN	NaN	NaN	8622700	NaN	9672800
Ppp1r12b	Protein phosphatase 1 regulatory subunit 12B	sp|Q8BG95|MYPT2_MOUSE;Q8BG95;tr|A6H644|A6H644_MOUSE;A6H644;tr|F6UIT9|F6UIT9_MOUSE;F6UIT9;sp|Q8BG95-2|MYPT2_MOUSE;Q8BG95-2	0.0116652	0.998438	-0.00225589		5481600	6230500	NaN	5696200	5987300	5365900	5783200	6038400
Pcp2	Purkinje cell protein 2	sp|P12660|PCP2_MOUSE;P12660;tr|A8IK50|A8IK50_MOUSE;A8IK50;tr|Q8CFD2|Q8CFD2_MOUSE	1.1672	1.26575	0.339989		60300000	61700000	63400000	72600000	96100000	91700000	72200000	66700000
Map7d1	MAP7 domain-containing protein 1	tr|A8Y5P4|A8Y5P4_MOUSE;A8Y5P4;tr|A2AJI1|A2AJI1_MOUSE;A2AJI1;sp|A2AJI0|MA7D1_MOUSE;A2AJI0;sp|A2AJI0-2|MA7D1_MOUSE;A2AJI0-2;tr|F6WF36|F6WF36_MOUSE;F6WF36	0.134648	0.974704	-0.0369639		44200000	46100000	42100000	52800000	51300000	40000000	44100000	45100000
Vamp2;Vamp3	Vesicle-associated membrane protein 2;Vesicle-associated membrane protein 3	F6Q6A5;tr|Q8CHR4|Q8CHR4_MOUSE;tr|O35619|O35619_MOUSE;sp|P63044|VAMP2_MOUSE;P63044;tr|B0QZN5|B0QZN5_MOUSE;B0QZN5;sp|P63024|VAMP3_MOUSE;P63024	1.12013	0.902098	-0.148644		430000000	470000000	501000000	485000000	462000000	433000000	417000000	390000000
Chp1	Calcineurin B homologous protein 1	tr|B0R091|B0R091_MOUSE;B0R091;sp|P61022|CHP1_MOUSE;P61022	0.112405	1.06839	0.0954375		8875400	9720200	14000000	15000000	14800000	NaN	NaN	10600000
Dmxl2	DmX-like protein 2	sp|Q8BPN8-2|DMXL2_MOUSE;Q8BPN8-2;sp|Q8BPN8|DMXL2_MOUSE;Q8BPN8;tr|B0V2P5|B0V2P5_MOUSE;B0V2P5;tr|F6RYL8|F6RYL8_MOUSE;F6RYL8;tr|B0V2P6|B0V2P6_MOUSE;B0V2P6;sp|Q8BPN8-3|DMXL2_MOUSE;Q8BPN8-3;tr|Q05CM4|Q05CM4_MOUSE;tr|D6RFA6|D6RFA6_MOUSE;D6RFA6;sp|Q6PNC0|DMXL1_MOUSE;Q6PNC0;tr|F8WGX5|F8WGX5_MOUSE;F8WGX5	0.739297	0.947782	-0.0773726		347000000	353000000	329000000	370000000	355000000	315000000	330000000	326000000
Dusp3	Dual specificity protein phosphatase 3	sp|Q9D7X3|DUS3_MOUSE;Q9D7X3;tr|B1AQF4|B1AQF4_MOUSE;B1AQF4;tr|H3BKL8|H3BKL8_MOUSE;tr|Q3V2Y9|Q3V2Y9_MOUSE;tr|H3BKD1|H3BKD1_MOUSE	0.403115	1.13098	0.177576		154000000	126000000	118000000	143000000	139000000	111000000	173000000	190000000
Mapt	Microtubule-associated protein tau	tr|Q547J4|Q547J4_MOUSE;sp|P10637-5|TAU_MOUSE;P10637-5;tr|B1AQW2|B1AQW2_MOUSE;B1AQW2;sp|P10637-4|TAU_MOUSE;P10637-4;sp|P10637-3|TAU_MOUSE;P10637-3;tr|B1AQW4|B1AQW4_MOUSE;B1AQW4	0.377335	1.08722	0.12065		203000000	175000000	250000000	228000000	264000000	200000000	220000000	248000000
Srcin1	SRC kinase signaling inhibitor 1	tr|B1AQX9|B1AQX9_MOUSE;B1AQX9;tr|B1AQX6|B1AQX6_MOUSE;B1AQX6;tr|B1AQX7|B1AQX7_MOUSE;B1AQX7;E9QKR5;E9QMC4;sp|Q9QWI6-2|SRCN1_MOUSE;Q9QWI6-2;sp|Q9QWI6|SRCN1_MOUSE;Q9QWI6;sp|Q9QWI6-3|SRCN1_MOUSE;Q9QWI6-3;tr|B1AQX8|B1AQX8_MOUSE;B1AQX8	1.90046	0.878648	-0.186643	+	46800000	51700000	52600000	51500000	47700000	44700000	42300000	43300000
Kif3a	Kinesin-like protein KIF3A	tr|Q3TET1|Q3TET1_MOUSE;Q3TET1;E9PYA1;tr|Q3UI47|Q3UI47_MOUSE;Q3UI47;sp|P28741|KIF3A_MOUSE;P28741;tr|B1AQZ2|B1AQZ2_MOUSE;B1AQZ2;tr|B1AQZ5|B1AQZ5_MOUSE;B1AQZ5;tr|Q80UK1|Q80UK1_MOUSE;tr|Q3TSP1|Q3TSP1_MOUSE;tr|Q3TTS7|Q3TTS7_MOUSE;tr|Q8CGJ1|Q8CGJ1_MOUSE;tr|F6V6Z9|F6V6Z9_MOUSE;F6V6Z9;E9QA32;tr|Q8C901|Q8C901_MOUSE;E9PYN6;tr|E9PX57|E9PX57_MOUSE;E9PX57	0.346762	1.10309	0.141553		24600000	31400000	41600000	34400000	32400000	41100000	39500000	32600000
Bcas3	Breast carcinoma-amplified sequence 3 homolog	tr|Q0VF62|Q0VF62_MOUSE;Q0VF62;sp|Q8CCN5|BCAS3_MOUSE;Q8CCN5;tr|B1AR74|B1AR74_MOUSE;B1AR74;tr|F7C0F2|F7C0F2_MOUSE;F7C0F2;tr|Q3TAC0|Q3TAC0_MOUSE;Q3TAC0;tr|B1AR76|B1AR76_MOUSE;B1AR76;tr|F7CPM1|F7CPM1_MOUSE;F7CPM1;sp|Q8CCN5-2|BCAS3_MOUSE;Q8CCN5-2	0.191906	0.962187	-0.0556102		15400000	12300000	14200000	16600000	13000000	12900000	15300000	15100000
Rpl26	60S ribosomal protein L26	tr|B1ARA3|B1ARA3_MOUSE;B1ARA3;tr|Q4FZH2|Q4FZH2_MOUSE;sp|P61255|RL26_MOUSE;P61255;tr|B1ARA5|B1ARA5_MOUSE;B1ARA5;tr|Q3U7N1|Q3U7N1_MOUSE;D3Z3Q9;tr|K4DI68|K4DI68_MOUSE;G3UW96	0.355718	1.12544	0.170492		58000000	43600000	53700000	54700000	65800000	75100000	54300000	41100000
Dlgap3	Disks large-associated protein 3	tr|B1AS06|B1AS06_MOUSE;B1AS06;tr|Q3TY61|Q3TY61_MOUSE;sp|Q6PFD5|DLGP3_MOUSE;Q6PFD5	0.424007	0.523046	-0.934992		12000000	28900000	NaN	NaN	NaN	8852700	NaN	12500000
Prpsap1	Phosphoribosyl pyrophosphate synthase-associated protein 1	tr|Q8BK29|Q8BK29_MOUSE;sp|Q9D0M1|KPRA_MOUSE;Q9D0M1;tr|B1AT82|B1AT82_MOUSE;B1AT82;tr|B1AT83|B1AT83_MOUSE;B1AT83;tr|B1AT84|B1AT84_MOUSE;B1AT84	0.496096	0.931054	-0.103064		30300000	28800000	30800000	26900000	30500000	22800000	26800000	28600000
Aldh3a2	Fatty aldehyde dehydrogenase	tr|Q8C5J1|Q8C5J1_MOUSE;Q8C5J1;tr|Q99PH3|Q99PH3_MOUSE;tr|Q8C3C9|Q8C3C9_MOUSE;tr|Q3U7B5|Q3U7B5_MOUSE;sp|P47740|AL3A2_MOUSE;P47740;tr|Q8BQ93|Q8BQ93_MOUSE;tr|B1AV77|B1AV77_MOUSE;B1AV77;tr|Q99PH4|Q99PH4_MOUSE;tr|B1ATI0|B1ATI0_MOUSE;B1ATI0	0.697929	1.15278	0.205113		12500000	17000000	19300000	18600000	19200000	16900000	20300000	21200000
Gas7	Growth arrest-specific protein 7	sp|Q60780-2|GAS7_MOUSE;Q60780-2;tr|Q6A075|Q6A075_MOUSE;tr|Q3U8N2|Q3U8N2_MOUSE;tr|B1ATI9|B1ATI9_MOUSE;B1ATI9;tr|Q3U432|Q3U432_MOUSE;Q3U432;tr|Q0VBR8|Q0VBR8_MOUSE;sp|Q60780|GAS7_MOUSE;Q60780	0.916107	0.808358	-0.306933		11800000	15100000	14300000	17200000	10600000	13000000	9443600	14200000
Atp2a3	Sarcoplasmic/endoplasmic reticulum calcium ATPase 3	tr|Q8C213|Q8C213_MOUSE;tr|B1ATS4|B1ATS4_MOUSE;B1ATS4;tr|Q8R0X5|Q8R0X5_MOUSE;tr|Q3U1K2|Q3U1K2_MOUSE;sp|Q64518-2|AT2A3_MOUSE;Q64518-2;tr|B1ATS5|B1ATS5_MOUSE;B1ATS5;sp|Q64518-3|AT2A3_MOUSE;Q64518-3;tr|E9Q559|E9Q559_MOUSE;E9Q559;sp|Q64518|AT2A3_MOUSE;Q64518;tr|Q3U6T4|Q3U6T4_MOUSE;tr|Q8K3Y5|Q8K3Y5_MOUSE	0.357599	1.15873	0.212548		10700000	14900000	11900000	NaN	17500000	15900000	15300000	9278100
Hgs	Hepatocyte growth factor-regulated tyrosine kinase substrate	tr|B1ATZ0|B1ATZ0_MOUSE;B1ATZ0;tr|B1ATZ1|B1ATZ1_MOUSE;B1ATZ1;tr|Q3TLL4|Q3TLL4_MOUSE;E9PYT7;sp|Q99LI8|HGS_MOUSE;Q99LI8;tr|Q3UMA3|Q3UMA3_MOUSE;Q3UMA3;tr|B1ATY9|B1ATY9_MOUSE;B1ATY9;tr|F6VV02|F6VV02_MOUSE;F6VV02	0.836133	1.10468	0.143629		62300000	47100000	52500000	53100000	62000000	58900000	56400000	60200000
Cetn2	Centrin-2	tr|B1AUQ7|B1AUQ7_MOUSE;B1AUQ7;sp|Q9R1K9|CETN2_MOUSE;Q9R1K9;sp|P41209|CETN1_MOUSE;P41209	0.177819	0.859526	-0.218386		5430100	5780200	6463900	16200000	7078600	7923400	6620500	7513900
Naa10;Naa11;Gm16286	N-alpha-acetyltransferase 10;N-alpha-acetyltransferase 11	tr|Q684Q8|Q684Q8_MOUSE;tr|B1AUY7|B1AUY7_MOUSE;B1AUY7;tr|Q540H0|Q540H0_MOUSE;sp|Q9QY36|NAA10_MOUSE;Q9QY36;tr|B1AUY9|B1AUY9_MOUSE;B1AUY9;tr|B1AUZ1|B1AUZ1_MOUSE;B1AUZ1;tr|B1AUY8|B1AUY8_MOUSE;B1AUY8;tr|Q8R2U5|Q8R2U5_MOUSE;tr|Q3V4D5|Q3V4D5_MOUSE;Q3V4D5;tr|Q8BJV4|Q8BJV4_MOUSE;tr|A8W660|A8W660_MOUSE;sp|Q3UX61|NAA11_MOUSE;Q3UX61;tr|Q9CQX6|Q9CQX6_MOUSE;Q9CQX6;tr|Q3TBP4|Q3TBP4_MOUSE	0.327269	0.949326	-0.075025		59500000	74000000	68300000	61100000	59800000	60100000	59200000	70500000
2610301B20Rik	Protein C8orf37 homolog	sp|Q3UJP5|CH037_MOUSE;Q3UJP5;tr|B1AV75|B1AV75_MOUSE;B1AV75;tr|Q9D005|Q9D005_MOUSE;Q9D005	0.235218	0.934727	-0.0973825		10800000	15400000	12300000	12600000	13200000	9624500	10700000	14300000
Coro2a	Coronin-2A;Coronin	tr|Q3U4G8|Q3U4G8_MOUSE;tr|B1AVH4|B1AVH4_MOUSE;sp|Q8C0P5|COR2A_MOUSE;Q8C0P5;tr|B1AVH5|B1AVH5_MOUSE;B1AVH5;tr|Q8R0L6|Q8R0L6_MOUSE;tr|Q3U8R5|Q3U8R5_MOUSE;tr|Q6NVB7|Q6NVB7_MOUSE;tr|Q8BLN0|Q8BLN0_MOUSE	0.49336	0.858521	-0.220075		12600000	NaN	11600000	9403400	8899400	NaN	NaN	10300000
Uprt	Uracil phosphoribosyltransferase homolog	sp|B1AVZ0|UPP_MOUSE;B1AVZ0	0.68654	1.31543	0.395536		5060300	6890000	NaN	NaN	7409500	NaN	8310300	NaN
Pde4b		tr|B1AWC8|B1AWC8_MOUSE;B1AWC8;tr|Q8VBU5|Q8VBU5_MOUSE;Q8VBU5;tr|B1AWC9|B1AWC9_MOUSE;B1AWC9;tr|Q3TTI9|Q3TTI9_MOUSE;Q3TTI9;tr|Q6IQY6|Q6IQY6_MOUSE;Q6IQY6;tr|Q91VY2|Q91VY2_MOUSE;E9PVP8;tr|B1AWD0|B1AWD0_MOUSE;B1AWD0;tr|Q9QXI7|Q9QXI7_MOUSE;tr|Q8BQB2|Q8BQB2_MOUSE;tr|B1AWD1|B1AWD1_MOUSE;B1AWD1;tr|O70285|O70285_MOUSE;tr|Q3TMR0|Q3TMR0_MOUSE;tr|G3UZ46|G3UZ46_MOUSE;G3UZ46;tr|G3UWT3|G3UWT3_MOUSE;G3UWT3;tr|Q80V…	0.0183611	0.993743	-0.00905597		15400000	17100000	18100000	21500000	13100000	20200000	19000000	19300000
Clta	Clathrin light chain A	sp|O08585|CLCA_MOUSE;E9QM56;tr|B1AWD8|B1AWD8_MOUSE;B1AWD8;tr|B1AWD9|B1AWD9_MOUSE;B1AWD9;tr|B1AWE1|B1AWE1_MOUSE;B1AWE1;O08585	1.7937	1.21747	0.283889	+	228000000	213000000	224000000	189000000	242000000	291000000	247000000	258000000
Slc4a10	Sodium-driven chloride bicarbonate exchanger	sp|Q5DTL9-2|S4A10_MOUSE;Q5DTL9-2;tr|Q8C943|Q8C943_MOUSE;tr|B1AWV9|B1AWV9_MOUSE;B1AWV9;sp|Q5DTL9|S4A10_MOUSE;Q5DTL9;tr|F1DFN1|F1DFN1_MOUSE;tr|J7K287|J7K287_MOUSE;tr|G3F8Y7|G3F8Y7_MOUSE;tr|E9NX85|E9NX85_MOUSE;tr|G3F8Y9|G3F8Y9_MOUSE;tr|G3F8Y8|G3F8Y8_MOUSE;tr|J7H264|J7H264_MOUSE;tr|G3F8Z0|G3F8Z0_MOUSE;tr|I6VS12|I6VS12_MOUSE;sp|Q8JZR6-2|S4A8_MOUSE;Q8JZR6-2;sp|Q8JZR6|S4A8_MOUSE;Q8JZR6	1.37774	0.836083	-0.258281	+	22800000	27200000	24900000	23500000	21600000	NaN	18300000	21800000
Pls3	Plastin-3	tr|B1AX58|B1AX58_MOUSE;B1AX58;sp|Q99K51|PLST_MOUSE;Q99K51;tr|Q3UKB1|Q3UKB1_MOUSE;tr|Q3UJG9|Q3UJG9_MOUSE	0.69228	1.05348	0.0751609		123000000	104000000	114000000	114000000	121000000	123000000	115000000	120000000
Arhgef9	Rho guanine nucleotide exchange factor 9	tr|B1AXI2|B1AXI2_MOUSE;B1AXI2;sp|Q3UTH8-2|ARHG9_MOUSE;Q3UTH8-2;tr|B1AXI4|B1AXI4_MOUSE;B1AXI4;sp|Q3UTH8-4|ARHG9_MOUSE;sp|Q3UTH8|ARHG9_MOUSE;Q3UTH8-4;Q3UTH8;E9QLJ2;tr|B1AXI6|B1AXI6_MOUSE;B1AXI6;sp|Q3UTH8-3|ARHG9_MOUSE;Q3UTH8-3;sp|Q5DU57-2|SPT13_MOUSE;Q5DU57-2;tr|Q3TQN9|Q3TQN9_MOUSE;tr|Q3TDW8|Q3TDW8_MOUSE;sp|Q7TNR9|ARHG4_MOUSE;Q7TNR9;tr|E0CYU0|E0CYU0_MOUSE;E0CYU0;E0CX56;tr|E0CX56|E0CX56_MOUSE;tr|B7Z…	0.619443	0.902162	-0.148542		9296700	9341700	10500000	NaN	8888100	9671000	NaN	7708600
Elavl2	ELAV-like protein 2	tr|B1AXZ4|B1AXZ4_MOUSE;B1AXZ4;tr|B1AXZ5|B1AXZ5_MOUSE;B1AXZ5;tr|Q3UR02|Q3UR02_MOUSE;Q3UR02;tr|Q564D8|Q564D8_MOUSE;sp|Q60899|ELAV2_MOUSE;Q60899;tr|Q80Y51|Q80Y51_MOUSE;Q80Y51;tr|B1AXZ6|B1AXZ6_MOUSE;B1AXZ6;tr|B1AXZ0|B1AXZ0_MOUSE;B1AXZ0;tr|Q91XI8|Q91XI8_MOUSE;tr|Q80UJ0|Q80UJ0_MOUSE;Q80UJ0;tr|Q91XI9|Q91XI9_MOUSE;tr|H3BLG7|H3BLG7_MOUSE;tr|B1AXZ3|B1AXZ3_MOUSE;B1AXZ3	0.29593	1.08538	0.118197		115000000	81000000	84000000	72600000	91800000	106000000	83100000	102000000
Usp24	Ubiquitin carboxyl-terminal hydrolase 24;Ubiquitin carboxyl-terminal hydrolase	sp|B1AY13|UBP24_MOUSE;B1AY13;tr|E9PV45|E9PV45_MOUSE;E9PV45;sp|B1AY13-2|UBP24_MOUSE;B1AY13-2	0.107713	1.02267	0.0323366		18900000	19100000	20900000	24600000	20500000	NaN	21600000	22000000
Baiap2	Brain-specific angiogenesis inhibitor 1-associated protein 2	sp|Q8BKX1-3|BAIP2_MOUSE;Q8BKX1-3;tr|B1AZ46|B1AZ46_MOUSE;B1AZ46;tr|Q3UKP6|Q3UKP6_MOUSE;sp|Q8BKX1-2|BAIP2_MOUSE;Q8BKX1-2;sp|Q8BKX1|BAIP2_MOUSE;Q8BKX1;tr|Q3TV50|Q3TV50_MOUSE	0.322902	1.03254	0.0461977		52000000	45800000	52300000	50000000	54200000	50600000	47900000	54000000
Dlgap4	Disks large-associated protein 4	sp|B1AZP2-2|DLGP4_MOUSE;B1AZP2-2;tr|B7ZNS2|B7ZNS2_MOUSE;B7ZNS2;sp|B1AZP2|DLGP4_MOUSE;B1AZP2;F6YMR0;sp|B1AZP2-3|DLGP4_MOUSE;B1AZP2-3;tr|Q3UCF7|Q3UCF7_MOUSE	1.24695	0.842548	-0.24717		20000000	15400000	19300000	17300000	16300000	15200000	15700000	13500000
Pak3	Serine/threonine-protein kinase PAK 3	sp|Q61036-2|PAK3_MOUSE;Q61036-2;sp|Q61036|PAK3_MOUSE;Q61036;tr|B1GX80|B1GX80_MOUSE;B1GX80;tr|B1GX81|B1GX81_MOUSE;B1GX81;tr|A3KGC5|A3KGC5_MOUSE;A3KGC5;tr|A3KGC3|A3KGC3_MOUSE;A3KGC3;tr|A3KGC4|A3KGC4_MOUSE;A3KGC4;tr|A3KGC2|A3KGC2_MOUSE;A3KGC2	0.00768015	0.996849	-0.00455358		28500000	31500000	36400000	31800000	42700000	28200000	23500000	33400000
Ube2e3	Ubiquitin-conjugating enzyme E2 E3	tr|B2FDH0|B2FDH0_MOUSE;B2FDH0;sp|P52483|UB2E3_MOUSE;P52483;tr|B2FDH7|B2FDH7_MOUSE;B2FDH7	0.440624	0.835588	-0.259136		6152800	14600000	13400000	12600000	8382700	10500000	9801300	10300000
Dip2c		tr|B2RQ71|B2RQ71_MOUSE;B2RQ71;tr|E9PWR4|E9PWR4_MOUSE;E9PWR4;tr|B7ZMZ7|B7ZMZ7_MOUSE;B7ZMZ7;F7C4U4;tr|Q69ZV2|Q69ZV2_MOUSE;E9Q9F8;tr|Q5EBR0|Q5EBR0_MOUSE;tr|Q6NY04|Q6NY04_MOUSE;tr|Q6PGL8|Q6PGL8_MOUSE;tr|Q8CBE5|Q8CBE5_MOUSE	0.41033	1.07353	0.102358		20700000	17700000	17100000	20800000	18400000	20700000	23600000	19200000
Tnik	Traf2 and NCK-interacting protein kinase	tr|B2RXX2|B2RXX2_MOUSE;sp|P83510|TNIK_MOUSE;P83510;tr|E9PUL9|E9PUL9_MOUSE;E9PUL9;tr|B9EKN8|B9EKN8_MOUSE;B9EKN8;tr|B2RQ80|B2RQ80_MOUSE;B2RQ80;tr|B2RY17|B2RY17_MOUSE;tr|E0CZF8|E0CZF8_MOUSE;E0CZF8;tr|E0CZD7|E0CZD7_MOUSE;E0CZD7;sp|P83510-2|TNIK_MOUSE;P83510-2;E9Q617;tr|E0CXD6|E0CXD6_MOUSE;E0CXD6;tr|E0CY98|E0CY98_MOUSE;E0CY98;tr|E0CYV5|E0CYV5_MOUSE;E0CYV5	1.95867	1.16189	0.216478	+	18300000	18600000	19600000	18400000	23000000	22500000	19500000	21900000
Cad		tr|E9QAI5|E9QAI5_MOUSE;E9QAI5;tr|B2RQC6|B2RQC6_MOUSE;B2RQC6;tr|B7ZN27|B7ZN27_MOUSE;B7ZN27;tr|G3UWN2|G3UWN2_MOUSE;G3UWN2;tr|Q6P9L1|Q6P9L1_MOUSE;tr|E9QAT6|E9QAT6_MOUSE;E9QAT6;tr|Q7TN13|Q7TN13_MOUSE;tr|Q9CWQ9|Q9CWQ9_MOUSE;tr|Q80VF8|Q80VF8_MOUSE	0.0511377	1.02001	0.0285836		8805700	11000000	6455300	9558700	10800000	7662100	10100000	7972600
Sgsm1	Small G protein signaling modulator 1	tr|D3Z7V4|D3Z7V4_MOUSE;D3Z7V4;tr|Q3TDT4|Q3TDT4_MOUSE;tr|B2RQR5|B2RQR5_MOUSE;sp|Q8BPQ7|SGSM1_MOUSE;Q8BPQ7;B2RQR5;tr|D3YUT7|D3YUT7_MOUSE;D3YUT7;sp|Q8BPQ7-2|SGSM1_MOUSE;Q8BPQ7-2;tr|D3Z7V5|D3Z7V5_MOUSE;D3Z7V5	0.713367	1.0818	0.113438		6251700	6729900	6207100	NaN	6367100	NaN	7040400	7350900
Itsn2	Intersectin-2	tr|Q80TG5|Q80TG5_MOUSE;tr|E9QNG1|E9QNG1_MOUSE;E9QNG1;sp|Q9Z0R6|ITSN2_MOUSE;Q9Z0R6;tr|B2RR82|B2RR82_MOUSE;B2RR82;sp|Q9Z0R6-2|ITSN2_MOUSE;Q9Z0R6-2;tr|Q3TQ85|Q3TQ85_MOUSE;tr|Q3V3Y8|Q3V3Y8_MOUSE;Q3V3Y8;tr|Q8CD59|Q8CD59_MOUSE	0.253308	1.07405	0.103065		8237000	8387600	10000000	11400000	11700000	7954600	11300000	9923200
Myo18a	Unconventional myosin-XVIIIa	sp|Q9JMH9-1|MY18A_MOUSE;Q9JMH9-1;tr|K3W4L0|K3W4L0_MOUSE;tr|B2RRE2|B2RRE2_MOUSE;B2RRE2;sp|Q9JMH9|MY18A_MOUSE;Q9JMH9;sp|Q9JMH9-6|MY18A_MOUSE;Q9JMH9-6;tr|E9QAX2|E9QAX2_MOUSE;E9QAX2;sp|Q9JMH9-4|MY18A_MOUSE;Q9JMH9-4;tr|E9Q405|E9Q405_MOUSE;E9Q405;sp|Q9JMH9-5|MY18A_MOUSE;Q9JMH9-5;sp|Q9JMH9-7|MY18A_MOUSE;Q9JMH9-7;sp|Q9JMH9-2|MY18A_MOUSE;Q9JMH9-2;tr|E9QA74|E9QA74_MOUSE;E9QA74;tr|Q6PER1|Q6PER1_MOUSE;tr|Q3U…	0.0875078	1.01423	0.0203918		59800000	56200000	56100000	60100000	66400000	52200000	61900000	55000000
Sbno1	Protein strawberry notch homolog 1	sp|Q689Z5|SBNO1_MOUSE;Q689Z5;tr|B2RRI2|B2RRI2_MOUSE;sp|Q689Z5-2|SBNO1_MOUSE;Q689Z5-2;B2RRI2;tr|A0JLU6|A0JLU6_MOUSE;E9Q429;tr|Q3UPW9|Q3UPW9_MOUSE;sp|Q7TNB8-3|SBNO2_MOUSE;Q7TNB8-3;tr|Q3TMM7|Q3TMM7_MOUSE;E9PW13;tr|I6L981|I6L981_MOUSE;sp|Q7TNB8-2|SBNO2_MOUSE;Q7TNB8-2;sp|Q7TNB8|SBNO2_MOUSE;Q7TNB8	0.288145	1.04737	0.0667654		4476300	NaN	4029600	4220600	4153400	NaN	4732800	NaN
Gnai1	Guanine nucleotide-binding protein G(i) subunit alpha-1	sp|B2RSH2|GNAI1_MOUSE;B2RSH2;tr|A2AE32|A2AE32_MOUSE;A2AE32;tr|Q9D7B3|Q9D7B3_MOUSE;sp|P20612|GNAT1_MOUSE;P20612;tr|B2RVZ3|B2RVZ3_MOUSE;tr|A2AE33|A2AE33_MOUSE;sp|Q3V3I2|GNAT3_MOUSE;sp|P50149|GNAT2_MOUSE;Q3V3I2;P50149;tr|Q922Y6|Q922Y6_MOUSE;tr|Q61018|Q61018_MOUSE;tr|Q9JJ21|Q9JJ21_MOUSE;tr|A2A610|A2A610_MOUSE;A2A610;tr|A2AE31|A2AE31_MOUSE;A2AE31;tr|Q8C040|Q8C040_MOUSE;Q8C040;tr|Q8BSY7|Q8BSY7_MOUSE;tr…	0.41442	0.810799	-0.302584		35800000	47600000	40100000	33200000	30700000	17400000	27100000	51900000
Gcc2	GRIP and coiled-coil domain-containing protein 2	tr|E0CYI9|E0CYI9_MOUSE;E0CYI9;tr|E9PWI6|E9PWI6_MOUSE;E9PWI6;sp|Q8CHG3|GCC2_MOUSE;Q8CHG3;tr|B2RSU7|B2RSU7_MOUSE;B2RSU7;tr|Q6P0A4|Q6P0A4_MOUSE;tr|Q3UFV3|Q3UFV3_MOUSE	0.949417	1.12039	0.163998		NaN	11900000	NaN	12800000	NaN	NaN	13500000	14100000
Trappc11	Trafficking protein particle complex subunit 11	sp|B2RXC1|TPC11_MOUSE;B2RXC1	0.014774	1.00661	0.00950398		12000000	8297700	8921200	12400000	12400000	7484500	9772800	12300000
Sbf1	Myotubularin-related protein 5	tr|B7ZWK2|B7ZWK2_MOUSE;sp|Q6ZPE2|MTMR5_MOUSE;Q6ZPE2;D3Z1C0;tr|B2RXX4|B2RXX4_MOUSE;B2RXX4;tr|B2RXQ1|B2RXQ1_MOUSE;tr|H3BKD9|H3BKD9_MOUSE;tr|F6S251|F6S251_MOUSE;F6S251;tr|F7AWK3|F7AWK3_MOUSE;F7AWK3;tr|D6RG52|D6RG52_MOUSE;D6RG52	0.131861	0.986489	-0.0196255		66400000	76500000	66800000	74900000	71800000	68300000	69900000	70700000
Rbm25	RNA-binding protein 25	sp|B2RY56|RBM25_MOUSE;B2RY56-2;B2RY56;B2RY56-3;tr|Q8BU35|Q8BU35_MOUSE	0.826267	1.1174	0.160145		34200000	31200000	25700000	29000000	35500000	35200000	30700000	32700000
Myh14	Myosin-14	sp|Q6URW6-2|MYH14_MOUSE;Q6URW6-2;tr|K3W4R2|K3W4R2_MOUSE;sp|Q6URW6|MYH14_MOUSE;Q6URW6;sp|Q6URW6-3|MYH14_MOUSE;B3F3T1;tr|Q7TQH2|Q7TQH2_MOUSE;tr|D3Z5V8|D3Z5V8_MOUSE;D3Z5V8	1.14219	0.826223	-0.275397		15400000	11500000	14200000	16400000	12100000	12400000	12400000	10600000
Flna	Filamin-A	tr|B9EKP5|B9EKP5_MOUSE;tr|B7FAU9|B7FAU9_MOUSE;B7FAU9;sp|Q8BTM8|FLNA_MOUSE;Q8BTM8;tr|Q6KAM8|Q6KAM8_MOUSE;tr|B7FAV1|B7FAV1_MOUSE;B7FAV1;tr|Q3U7N9|Q3U7N9_MOUSE;tr|I7HPX4|I7HPX4_MOUSE;tr|F6Z2C0|F6Z2C0_MOUSE;F6Z2C0;tr|F7AVL7|F7AVL7_MOUSE;F7AVL7;sp|Q8BTM8-2|FLNA_MOUSE;Q8BTM8-2;tr|Q4FZG4|Q4FZG4_MOUSE;tr|J3JS91|J3JS91_MOUSE;tr|F6XC15|F6XC15_MOUSE;F6XC15;sp|Q80X90|FLNB_MOUSE;Q80X90;sp|Q8VHX6-2|FLNC_MOUSE;…	0.175534	1.04629	0.0652834		16900000	17800000	16600000	NaN	18600000	21600000	16200000	15100000
43351	Septin-8	tr|B7ZC46|B7ZC46_MOUSE;B7ZC46;sp|Q8CHH9|SEPT8_MOUSE;Q8CHH9;sp|Q8CHH9-2|SEPT8_MOUSE;Q8CHH9-2;tr|B1AQY9|B1AQY9_MOUSE;B1AQY9;tr|B1AQZ0|B1AQZ0_MOUSE;B1AQZ0;F7C5C1;tr|E0CYM4|E0CYM4_MOUSE;E0CYM4	0.520181	1.0992	0.136449		27200000	26700000	26900000	29700000	35500000	25200000	27800000	32800000
0610037L13Rik	UPF0587 protein C1orf123 homolog	tr|B7ZC72|B7ZC72_MOUSE;B7ZC72;tr|B7ZC71|B7ZC71_MOUSE;B7ZC71;sp|Q8BHG2|CA123_MOUSE;Q8BHG2;sp|Q8BHG2-2|CA123_MOUSE;Q8BHG2-2;sp|Q8BHG2-3|CA123_MOUSE;Q8BHG2-3;tr|A2A8E2|A2A8E2_MOUSE;A2A8E2;tr|A2A8E4|A2A8E4_MOUSE;A2A8E4;tr|B7ZC73|B7ZC73_MOUSE;B7ZC73;tr|D6REH4|D6REH4_MOUSE;D6REH4	0.888045	1.15949	0.213487		22800000	24700000	25600000	17900000	25800000	29500000	24200000	26000000
Abi1	Abl interactor 1	sp|Q8CBW3-5|ABI1_MOUSE;Q8CBW3-5;tr|B7ZCU2|B7ZCU2_MOUSE;B7ZCU2;tr|B7ZCU5|B7ZCU5_MOUSE;B7ZCU5;tr|Q3TPY5|Q3TPY5_MOUSE;tr|Q3TMI0|Q3TMI0_MOUSE;sp|Q8CBW3-2|ABI1_MOUSE;Q8CBW3-2;tr|Q6AXD3|Q6AXD3_MOUSE;tr|B7ZCU4|B7ZCU4_MOUSE;B7ZCU4;tr|B7ZCU3|B7ZCU3_MOUSE;B7ZCU3;tr|Q3TJR5|Q3TJR5_MOUSE;sp|Q8CBW3-4|ABI1_MOUSE;Q8CBW3-4;tr|Q3TJ64|Q3TJ64_MOUSE;sp|Q8CBW3-3|ABI1_MOUSE;Q8CBW3-3;tr|B7ZCU0|B7ZCU0_MOUSE;B7ZCU0;tr|J3Q…	0.477969	0.913027	-0.131271		24900000	26900000	25400000	33200000	28500000	23400000	23200000	25700000
Nap1l4	Nucleosome assembly protein 1-like 4	tr|A2RSB1|A2RSB1_MOUSE;sp|Q78ZA7|NP1L4_MOUSE;Q78ZA7;tr|B7ZNL2|B7ZNL2_MOUSE;B7ZNL2;E9Q6R0;tr|Q8C1W9|Q8C1W9_MOUSE	1.39141	1.09396	0.129562	+	165000000	167000000	152000000	163000000	182000000	163000000	179000000	185000000
Commd6	COMM domain-containing protein 6	tr|B7ZNP3|B7ZNP3_MOUSE;B7ZNP3;tr|B7ZNP2|B7ZNP2_MOUSE;sp|Q3V4B5|COMD6_MOUSE;Q3V4B5	0.0643293	0.959218	-0.0600696		7172700	NaN	5800300	NaN	6127600	4520600	NaN	8017700
Ank1	Ankyrin-1	sp|Q02357-5|ANK1_MOUSE;Q02357-5;tr|G5E8J2|G5E8J2_MOUSE;sp|Q02357-2|ANK1_MOUSE;Q02357-2;G5E8J2;tr|B7ZW98|B7ZW98_MOUSE;B7ZW98;tr|E9QNT8|E9QNT8_MOUSE;sp|Q02357|ANK1_MOUSE;Q02357;E9QNT8;tr|D3YTV8|D3YTV8_MOUSE;D3YTV8;tr|Q0VGY9|Q0VGY9_MOUSE;sp|Q02357-4|ANK1_MOUSE;Q0VGY9;Q02357-4;E9QLM8;sp|Q02357-6|ANK1_MOUSE;Q02357-6;tr|G8JL84|G8JL84_MOUSE;sp|Q02357-3|ANK1_MOUSE;Q02357-3;G8JL84;E9QPP1;tr|D3Z5M4|D3Z5M4_…	0.538205	1.10018	0.137746		18200000	19600000	17500000	19400000	25100000	18800000	19300000	18800000
Cnot1	CCR4-NOT transcription complex subunit 1	tr|B7ZWL1|B7ZWL1_MOUSE;B7ZWL1;tr|B2RXR3|B2RXR3_MOUSE;sp|Q6ZQ08-2|CNOT1_MOUSE;Q6ZQ08-2;sp|Q6ZQ08|CNOT1_MOUSE;Q6ZQ08;sp|Q6ZQ08-4|CNOT1_MOUSE;Q6ZQ08-4;sp|Q6ZQ08-3|CNOT1_MOUSE;Q6ZQ08-3;tr|Q8CGI8|Q8CGI8_MOUSE	1.10984	0.857092	-0.222477		31700000	28300000	33600000	28000000	26200000	22300000	26000000	29800000
Ppfia3	Liprin-alpha-3	tr|B8QI35|B8QI35_MOUSE;B8QI35;tr|C7G3P1|C7G3P1_MOUSE;sp|P60469|LIPA3_MOUSE;P60469;tr|F6UYF1|F6UYF1_MOUSE;F6UYF1	1.74572	0.827612	-0.272974	+	90500000	82000000	85900000	98800000	82500000	67700000	73100000	72300000
Osbpl8	Oxysterol-binding protein	tr|B9EJ86|B9EJ86_MOUSE;B9EJ86;tr|G3X9N6|G3X9N6_MOUSE;G3X9N6;tr|Q69ZJ4|Q69ZJ4_MOUSE	0.428928	1.08224	0.11402		16300000	11900000	12300000	13100000	15800000	14000000	14900000	13200000
Ptprz1		tr|Q9WUT8|Q9WUT8_MOUSE;tr|B9EKR1|B9EKR1_MOUSE;B9EKR1;tr|B2RXS8|B2RXS8_MOUSE;tr|Q810U6|Q810U6_MOUSE;tr|Q8C4M8|Q8C4M8_MOUSE	1.87501	1.14161	0.191074	+	924000000	845000000	869000000	802000000	993000000	1020000000	911000000	1000000000
Inpp4a	Type I inositol 3,4-bisphosphate 4-phosphatase	tr|Q3UEQ1|Q3UEQ1_MOUSE;Q3UEQ1;tr|D3YTM1|D3YTM1_MOUSE;D3YTM1;tr|E9Q9A0|E9Q9A0_MOUSE;E9Q9A0;tr|D3YUD3|D3YUD3_MOUSE;D3YUD3;tr|D3YUL8|D3YUL8_MOUSE;D3YUL8;tr|D3Z230|D3Z230_MOUSE;D3Z230;sp|Q9EPW0|INP4A_MOUSE;Q9EPW0	0.00499425	0.998929	-0.00154555		95500000	100000000	80900000	104000000	105000000	89700000	85700000	100000000
Rps15	40S ribosomal protein S15	tr|D3YTQ9|D3YTQ9_MOUSE;D3YTQ9;tr|Q3UXS6|Q3UXS6_MOUSE;Q3UXS6;tr|Q3UK70|Q3UK70_MOUSE;sp|P62843|RS15_MOUSE;P62843	0.0421824	0.984362	-0.0227392		112000000	NaN	86200000	137000000	99300000	113000000	126000000	102000000
Vamp1	Vesicle-associated membrane protein 1	sp|Q62442-2|VAMP1_MOUSE;Q62442-2;sp|Q62442|VAMP1_MOUSE;Q62442;tr|D3YTU0|D3YTU0_MOUSE;D3YTU0;tr|Q9CXX2|Q9CXX2_MOUSE	0.241729	0.944824	-0.0818829		119000000	109000000	111000000	151000000	125000000	122000000	117000000	99500000
Gm17669;Rpl29;Gm10709;Gm4889;Gm5218	60S ribosomal protein L29	tr|F6QL70|F6QL70_MOUSE;F6QL70;tr|Q5M8M8|Q5M8M8_MOUSE;tr|D3Z1N9|D3Z1N9_MOUSE;sp|P47915|RL29_MOUSE;P47915;D3Z1N9;D3YU65;D3YTZ1;tr|F6VZG1|F6VZG1_MOUSE;F6VZG1;tr|F6YH22|F6YH22_MOUSE;F6YH22;F6WZ54;G3UWG9	0.73994	1.34374	0.426252		49800000	42700000	43500000	51700000	64800000	87300000	63900000	36200000
Nmral1	NmrA-like family domain-containing protein 1	tr|D3YU12|D3YU12_MOUSE;D3YU12;sp|Q8K2T1|NMRL1_MOUSE;Q8K2T1;sp|Q8K2T1-2|NMRL1_MOUSE;Q8K2T1-2;tr|G5E8S7|G5E8S7_MOUSE;G5E8S7;sp|Q8K2T1-3|NMRL1_MOUSE;Q8K2T1-3	1.32066	0.772389	-0.3726	+	30700000	21400000	25900000	23900000	23400000	17600000	19000000	18700000
Ncln	Nicalin	tr|D3YU17|D3YU17_MOUSE;D3YU17;sp|Q8VCM8|NCLN_MOUSE;Q8VCM8	0.921833	0.896463	-0.157684		12700000	13900000	12300000	11600000	12100000	11400000	10400000	NaN
Mboat7	Lysophospholipid acyltransferase 7	tr|D3YU33|D3YU33_MOUSE;D3YU33;sp|Q8CHK3|MBOA7_MOUSE;Q8CHK3;tr|F6UP63|F6UP63_MOUSE;F6UP63	1.41176	0.645513	-0.631483	+	13600000	NaN	11800000	10400000	7827600	NaN	7559700	NaN
Enpp6	Ectonucleotide pyrophosphatase/phosphodiesterase family member 6	tr|D3YU63|D3YU63_MOUSE;D3YU63;sp|Q8BGN3|ENPP6_MOUSE;Q8BGN3	0.480041	1.06267	0.0876903		48500000	49700000	53700000	43700000	55600000	48200000	48700000	55300000
Cyth2	Cytohesin-2	tr|D3YU96|D3YU96_MOUSE;D3YU96;sp|P63034-3|CYH2_MOUSE;P63034-3;tr|Q99KH2|Q99KH2_MOUSE;sp|P63034-2|CYH2_MOUSE;Q99KH2;P63034-2;tr|Q5HZZ0|Q5HZZ0_MOUSE;sp|P63034|CYH2_MOUSE;P63034;tr|D3YU95|D3YU95_MOUSE;D3YU95;tr|D6RCZ5|D6RCZ5_MOUSE;D6RCZ5;tr|D3Z5C3|D3Z5C3_MOUSE;D3Z5C3	0.912475	1.27339	0.348675		13200000	14900000	13900000	13800000	15100000	21000000	21600000	13300000
Gm9774;Adrm1	Proteasomal ubiquitin receptor ADRM1	tr|Q8VCI8|Q8VCI8_MOUSE;tr|D3YUD8|D3YUD8_MOUSE;D3YUD8;sp|Q9JKV1|ADRM1_MOUSE;Q9JKV1	0.850079	0.788832	-0.342211		NaN	17500000	26800000	18500000	16200000	17800000	16700000	15400000
Dcun1d1	DCN1-like protein 1	tr|D3YUG2|D3YUG2_MOUSE;D3YUG2;tr|D3Z0B8|D3Z0B8_MOUSE;D3Z0B8;tr|D3Z2L7|D3Z2L7_MOUSE;D3Z2L7;tr|Q3UT23|Q3UT23_MOUSE;Q3UT23;D3Z546;tr|Q99NE7|Q99NE7_MOUSE;tr|Q3TMV8|Q3TMV8_MOUSE;sp|Q9QZ73|DCNL1_MOUSE;Q9QZ73	0.0267932	1.01472	0.021088		9408300	13700000	10400000	7331700	8077500	8396700	10900000	14000000
Rps19	40S ribosomal protein S19	tr|D3YUG3|D3YUG3_MOUSE;D3YUG3;sp|Q9CZX8|RS19_MOUSE;Q9CZX8;tr|Q5M9P3|Q5M9P3_MOUSE;F6Q5Z8;tr|D3Z5R8|D3Z5R8_MOUSE;D3Z5R8;tr|D3Z722|D3Z722_MOUSE;D3Z722;F8VQH5;tr|D3YUT3|D3YUT3_MOUSE;D3YUT3;F8VQL3	0.683546	1.14756	0.198568		147000000	114000000	120000000	105000000	156000000	152000000	120000000	129000000
Carm1	Histone-arginine methyltransferase CARM1	sp|Q9WVG6-2|CARM1_MOUSE;Q9WVG6-2;sp|Q9WVG6|CARM1_MOUSE;Q9WVG6;tr|D3YUP1|D3YUP1_MOUSE;D3YUP1;tr|D6RFA7|D6RFA7_MOUSE;D6RFA7	0.504216	1.15199	0.204124		13700000	NaN	NaN	13000000	13900000	NaN	NaN	16900000
Adam22	Disintegrin and metalloproteinase domain-containing protein 22	sp|Q9R1V6-5|ADA22_MOUSE;Q9R1V6-5;sp|Q9R1V6-4|ADA22_MOUSE;Q9R1V6-4;sp|Q9R1V6-17|ADA22_MOUSE;Q9R1V6-17;tr|D3YUP9|D3YUP9_MOUSE;D3YUP9;sp|Q9R1V6-6|ADA22_MOUSE;Q9R1V6-6;tr|D6QSS8|D6QSS8_MOUSE;sp|Q9R1V6|ADA22_MOUSE;Q9R1V6;E9Q767;sp|Q9R1V6-7|ADA22_MOUSE;Q9R1V6-7;sp|Q9R1V6-10|ADA22_MOUSE;Q9R1V6-10;E9QLC5;sp|Q9R1V6-13|ADA22_MOUSE;Q9R1V6-13;sp|Q9R1V6-15|ADA22_MOUSE;Q9R1V6-15;sp|Q9R1V6-8|ADA22_MOUSE;Q9R1V6-…	0.259041	0.936185	-0.095134		14700000	18600000	17100000	15900000	18800000	12400000	14000000	16800000
Akap5	A-kinase anchor protein 5	sp|D3YVF0|AKAP5_MOUSE;D3YVF0;tr|H3BIV5|H3BIV5_MOUSE	0.0922189	0.980923	-0.0277882		208000000	171000000	229000000	230000000	212000000	222000000	185000000	204000000
Tufm;Gm9755	Elongation factor Tu, mitochondrial;Elongation factor Tu	tr|D3YVN7|D3YVN7_MOUSE;sp|Q8BFR5|EFTU_MOUSE;Q8BFR5;D3YVN7;sp|Q8BFR5-2|EFTU_MOUSE;Q8BFR5-2	0.254685	0.930446	-0.104005		NaN	7955900	NaN	6463200	7225600	NaN	6979100	5919600
Usp46;Usp12	Ubiquitin carboxyl-terminal hydrolase 46;Ubiquitin carboxyl-terminal hydrolase 12	tr|D3YVU0|D3YVU0_MOUSE;D3YVU0;sp|P62069|UBP46_MOUSE;P62069;sp|Q9D9M2-2|UBP12_MOUSE;Q9D9M2-2;sp|Q9D9M2|UBP12_MOUSE;Q9D9M2;tr|O88348|O88348_MOUSE;E9PWY3	0.108926	1.05702	0.0799999		6933100	7418800	6880000	NaN	6296600	10100000	6013900	NaN
Capns1	Calpain small subunit 1	tr|D3YW48|D3YW48_MOUSE;D3YW48;sp|O88456|CPNS1_MOUSE;O88456;sp|Q9D7J7|CPNS2_MOUSE;Q9D7J7	0.0743578	0.98418	-0.0230063		85500000	83100000	89700000	104000000	104000000	83900000	87200000	81700000
A2m;Pzp	Alpha-2-macroglobulin;Alpha-2-macroglobulin 165 kDa subunit;Alpha-2-macroglobulin 35 kDa subunit	sp|Q61838|A2M_MOUSE;Q61838;tr|D3YW52|D3YW52_MOUSE;D3YW52;tr|D3YUI3|D3YUI3_MOUSE;D3YUI3	0.935978	0.853805	-0.228021		269000000	363000000	273000000	350000000	271000000	266000000	262000000	272000000
Rps2;Gm6576;Rps2-ps6;Gm18025;Gm8225	40S ribosomal protein S2	tr|Q58EU3|Q58EU3_MOUSE;tr|Q3TXS9|Q3TXS9_MOUSE;tr|Q3TLE5|Q3TLE5_MOUSE;tr|Q3TL20|Q3TL20_MOUSE;sp|P25444|RS2_MOUSE;P25444;E9PV46;D3YWA0;tr|Q9DC49|Q9DC49_MOUSE;tr|D3YVC1|D3YVC1_MOUSE;D3YVC1;tr|F6YTZ4|F6YTZ4_MOUSE;F6YTZ4;tr|J3QM94|J3QM94_MOUSE;tr|J3QMG5|J3QMG5_MOUSE;tr|Q3UB36|Q3UB36_MOUSE;tr|D3YWJ3|D3YWJ3_MOUSE;D3YWJ3;tr|Q3TXR5|Q3TXR5_MOUSE;tr|L7N240|L7N240_MOUSE;tr|D3Z659|D3Z659_MOUSE;D3Z659;tr|E9Q1N…	0.129031	0.983933	-0.0233677		311000000	306000000	273000000	272000000	275000000	281000000	275000000	311000000
Mtss1l	MTSS1-like protein	tr|D3YWC9|D3YWC9_MOUSE;D3YWC9;sp|Q6P9S0|MTSSL_MOUSE;Q6P9S0;tr|F7D291|F7D291_MOUSE;F7D291;tr|F6S054|F6S054_MOUSE;F6S054	0.121381	1.08171	0.113312		NaN	9121200	9436900	11400000	13800000	NaN	6177600	12400000
Map7	Ensconsin	tr|E9QMU3|E9QMU3_MOUSE;tr|D3YWN7|D3YWN7_MOUSE;D3YWN7;E9QMU3;sp|O88735-2|MAP7_MOUSE;O88735-2;sp|O88735|MAP7_MOUSE;O88735	0.163567	0.961387	-0.0568113		17500000	13400000	17200000	13500000	17100000	13800000	15000000	13300000
Rpl23a;Rpl23a-ps3;Gm3940;Gm10335;Gm10923	60S ribosomal protein L23a	tr|Q91YK6|Q91YK6_MOUSE;tr|Q4V9X9|Q4V9X9_MOUSE;tr|Q5M9M5|Q5M9M5_MOUSE;tr|D3YWP3|D3YWP3_MOUSE;sp|P62751|RL23A_MOUSE;P62751;D3YWP3;tr|D3YU45|D3YU45_MOUSE;D3YU45;D3Z5J9;D3Z5J8;F8WH61;tr|D3Z1D6|D3Z1D6_MOUSE;D3Z1D6;tr|D3YU46|D3YU46_MOUSE;D3YU46;tr|D3YTY6|D3YTY6_MOUSE;D3YTY6;tr|D3YW68|D3YW68_MOUSE;D3YW68;D3YW72;D3Z2I1;D3YTY5	0.650913	0.92931	-0.105768		288000000	345000000	300000000	318000000	294000000	308000000	301000000	260000000
Dgki		tr|D3Z2W1|D3Z2W1_MOUSE;D3Z2W1;tr|D3YWQ0|D3YWQ0_MOUSE;D3YWQ0;tr|D3Z519|D3Z519_MOUSE;D3Z519	0.911175	0.91309	-0.131171		38300000	37700000	38000000	35600000	38500000	32500000	34900000	30600000
Fuom	Fucose mutarotase	sp|Q8R2K1-5|FUCM_MOUSE;Q8R2K1-5;sp|Q8R2K1-4|FUCM_MOUSE;Q8R2K1-4;sp|Q8R2K1-2|FUCM_MOUSE;Q8R2K1-2;tr|D3YWS7|D3YWS7_MOUSE;D3YWS7;sp|Q8R2K1|FUCM_MOUSE;Q8R2K1;tr|F6SJM7|F6SJM7_MOUSE;F6SJM7;tr|F6X9P4|F6X9P4_MOUSE;F6X9P4;sp|Q8R2K1-3|FUCM_MOUSE;Q8R2K1-3	0.0917774	0.967236	-0.0480604		8208800	12900000	11900000	14800000	13300000	9867500	11500000	11500000
Asap2	Arf-GAP with SH3 domain, ANK repeat and PH domain-containing protein 2	sp|Q7SIG6-2|ASAP2_MOUSE;Q7SIG6-2;tr|D3YX85|D3YX85_MOUSE;D3YX85;sp|Q7SIG6|ASAP2_MOUSE;Q7SIG6;tr|Q6A074|Q6A074_MOUSE;tr|Q3UH05|Q3UH05_MOUSE;tr|Q3UH27|Q3UH27_MOUSE;tr|E9PX52|E9PX52_MOUSE;E9Q3P3;E9PX52;tr|Q3TS63|Q3TS63_MOUSE	1.02204	1.10574	0.145019		NaN	NaN	9601400	9013200	10400000	10100000	NaN	NaN
Trim46	Tripartite motif-containing protein 46	tr|D3YXA6|D3YXA6_MOUSE;D3YXA6;sp|Q7TNM2|TRI46_MOUSE;Q7TNM2;tr|Q3TC52|Q3TC52_MOUSE;Q3TC52;tr|J3JSM8|J3JSM8_MOUSE;sp|Q7TNM2-2|TRI46_MOUSE;Q7TNM2-2;tr|E9PUI3|E9PUI3_MOUSE;E9PUI3	0.113166	1.15322	0.20567		NaN	NaN	31700000	26000000	18400000	NaN	53800000	27600000
Rps25	40S ribosomal protein S25	tr|Q58EA6|Q58EA6_MOUSE;sp|P62852|RS25_MOUSE;P62852;D3YXG3	1.05604	1.15648	0.209738		205000000	161000000	172000000	183000000	235000000	214000000	190000000	196000000
Pcp4;Igsf5	Purkinje cell protein 4	sp|P63054|PCP4_MOUSE;P63054;tr|D3YXH0|D3YXH0_MOUSE;D3YXH0	0.547113	1.08429	0.116755		1080000000	1030000000	965000000	968000000	1040000000	1240000000	932000000	1170000000
Rps15a	40S ribosomal protein S15a	tr|F8WJ41|F8WJ41_MOUSE;F8WJ41;tr|Q5M9M4|Q5M9M4_MOUSE;sp|P62245|RS15A_MOUSE;P62245;D3YXU0;tr|D3Z712|D3Z712_MOUSE;D3Z712;tr|D3YVB4|D3YVB4_MOUSE;D3YVB4;D3Z7W9	0.64134	1.12699	0.172475		188000000	151000000	209000000	167000000	216000000	224000000	176000000	188000000
Klc2	Kinesin light chain 2	tr|D3YXZ3|D3YXZ3_MOUSE;D3YXZ3;tr|Q91YS4|Q91YS4_MOUSE;Q91YS4;sp|O88448|KLC2_MOUSE;O88448;E9QL75;tr|D3Z5Y7|D3Z5Y7_MOUSE;D3Z5Y7	0.445685	0.906014	-0.142394		36800000	50700000	33500000	40500000	37100000	37700000	37500000	34000000
Drap1	Dr1-associated corepressor	tr|D3YYC2|D3YYC2_MOUSE;D3YYC2;tr|F6T9K1|F6T9K1_MOUSE;F6T9K1;tr|G3UXH5|G3UXH5_MOUSE;G3UXH5;tr|Q4FJW2|Q4FJW2_MOUSE;sp|Q9D6N5|NC2A_MOUSE;Q9D6N5;tr|D3YY09|D3YY09_MOUSE;D3YY09	0.848853	0.788247	-0.34328		11100000	NaN	NaN	8582400	7105500	7711200	8420900	NaN
Anp32a	Acidic leucine-rich nuclear phosphoprotein 32 family member A	tr|D3YYE1|D3YYE1_MOUSE;D3YYE1;tr|D3Z7M9|D3Z7M9_MOUSE;D3Z7M9;sp|O35381|AN32A_MOUSE;O35381;tr|F6UFG6|F6UFG6_MOUSE;F6UFG6;sp|Q64G17|AN32C_MOUSE;Q64G17	0.0150289	0.998522	-0.00213457		328000000	309000000	287000000	300000000	297000000	305000000	300000000	321000000
Mapre2	Microtubule-associated protein RP/EB family member 2	tr|D3YYK8|D3YYK8_MOUSE;D3YYK8;tr|E9Q6X0|E9Q6X0_MOUSE;E9Q6X0;sp|Q8R001-2|MARE2_MOUSE;Q8R001-2;sp|Q8R001|MARE2_MOUSE;Q8R001;tr|Q3TG90|Q3TG90_MOUSE;Q3TG90	0.800289	1.07797	0.10832		150000000	128000000	131000000	138000000	137000000	151000000	143000000	158000000
Rps5	40S ribosomal protein S5;40S ribosomal protein S5, N-terminally processed	tr|D3YYM6|D3YYM6_MOUSE;D3YYM6;tr|Q91V55|Q91V55_MOUSE;Q91V55;sp|P97461|RS5_MOUSE;P97461	0.21923	0.933979	-0.0985387		147000000	125000000	138000000	125000000	132000000	80500000	149000000	137000000
Mgll	Monoglyceride lipase	sp|O35678|MGLL_MOUSE;O35678;tr|E9Q3B9|E9Q3B9_MOUSE;E9Q3B9;tr|D3YYS6|D3YYS6_MOUSE;D3YYS6;tr|Q3UFX6|Q3UFX6_MOUSE;tr|Q3UFN1|Q3UFN1_MOUSE;Q3UFN1;sp|O35678-2|MGLL_MOUSE;O35678-2	0.239328	1.03986	0.0563831		28300000	28800000	22900000	23300000	27000000	26100000	25400000	28800000
Sccpdh	Saccharopine dehydrogenase-like oxidoreductase	tr|Q3ULN6|Q3ULN6_MOUSE;Q3ULN6;D3YZ22;sp|Q8R127|SCPDL_MOUSE;Q8R127;tr|J3QNN5|J3QNN5_MOUSE	0.711713	1.14711	0.198007		14900000	12100000	14900000	13700000	15000000	14500000	19600000	14600000
Myo5a	Unconventional myosin-Va	tr|D3YZ62|D3YZ62_MOUSE;D3YZ62;tr|D3Z4J3|D3Z4J3_MOUSE;D3Z4J3;sp|Q99104|MYO5A_MOUSE;Q99104;tr|F6TDE5|F6TDE5_MOUSE;F6TDE5;tr|Q8BWY8|Q8BWY8_MOUSE;tr|E9Q1F5|E9Q1F5_MOUSE;E9Q1F5;tr|B8JK05|B8JK05_MOUSE;B8JK05;tr|F6Z2S4|F6Z2S4_MOUSE;F6Z2S4;D3YVV2;tr|D6RFU0|D6RFU0_MOUSE;D6RFU0;tr|D3Z135|D3Z135_MOUSE;D3Z135	0.259881	1.05541	0.0778045		444000000	420000000	457000000	515000000	565000000	410000000	446000000	517000000
Pik3c3	Phosphatidylinositol 3-kinase catalytic subunit type 3	tr|D3YZ98|D3YZ98_MOUSE;D3YZ98;tr|E9QLS6|E9QLS6_MOUSE;sp|Q6PF93-2|PK3C3_MOUSE;Q6PF93-2;E9QLS6;sp|Q6PF93|PK3C3_MOUSE;Q6PF93;tr|E9Q824|E9Q824_MOUSE;E9Q824	0.450926	1.14431	0.194474		10000000	8966400	8057400	11800000	10600000	9785900	9585200	14500000
Sf1	Splicing factor 1	tr|E9Q4Q2|E9Q4Q2_MOUSE;sp|Q64213-2|SF01_MOUSE;Q64213-2;E9Q4Q2;tr|D3YZC9|D3YZC9_MOUSE;D3YZC9;tr|D3YZD0|D3YZD0_MOUSE;D3YZD0;tr|Q3UK67|Q3UK67_MOUSE;tr|Q3UI45|Q3UI45_MOUSE;sp|Q64213-3|SF01_MOUSE;Q64213-3;sp|Q64213|SF01_MOUSE;Q64213;tr|Q3TZI3|Q3TZI3_MOUSE;tr|D3YVH4|D3YVH4_MOUSE;D3YVH4;tr|F8WHF9|F8WHF9_MOUSE;F8WHF9;tr|D6RDB7|D6RDB7_MOUSE;D6RDB7	2.11634	1.3608	0.444453	+	10300000	11500000	14300000	10300000	15500000	14500000	16300000	16700000
Pgbd5		tr|Q52KE6|Q52KE6_MOUSE;E9PZZ0;tr|D3Z077|D3Z077_MOUSE;D3Z077;tr|G3UX58|G3UX58_MOUSE;G3UX58;tr|D3YZI9|D3YZI9_MOUSE;D3YZI9	0.0215415	1.0121	0.017357		13500000	19200000	11000000	11300000	NaN	11400000	17000000	13500000
Ccdc6	Coiled-coil domain-containing protein 6	sp|D3YZP9|CCDC6_MOUSE;D3YZP9;tr|F6SXB0|F6SXB0_MOUSE;F6SXB0;tr|F7B4D5|F7B4D5_MOUSE;F7B4D5	0.0645636	1.0137	0.0196278		14700000	16500000	16100000	12500000	15300000	16900000	13700000	14800000
Haghl	Hydroxyacylglutathione hydrolase-like protein	tr|D3YZU6|D3YZU6_MOUSE;D3YZU6;sp|Q9DB32|HAGHL_MOUSE;Q9DB32;tr|D3YUS7|D3YUS7_MOUSE;D3YUS7;sp|Q9DB32-2|HAGHL_MOUSE;Q9DB32-2	0.177992	0.919072	-0.12175		14400000	12800000	10800000	13500000	12000000	5961100	16200000	13100000
Asah1	Acid ceramidase;Acid ceramidase subunit alpha;Acid ceramidase subunit beta	tr|D3Z015|D3Z015_MOUSE;D3Z015;tr|Q78P93|Q78P93_MOUSE;tr|Q3U8A7|Q3U8A7_MOUSE;tr|Q3U646|Q3U646_MOUSE;tr|Q3TWT5|Q3TWT5_MOUSE;sp|Q9WV54|ASAH1_MOUSE;Q9WV54;tr|D3Z505|D3Z505_MOUSE;D3Z505	0.102112	1.02074	0.0296104		NaN	2383000	2283500	NaN	NaN	2437700	2566100	2141100
Acsl1	Long-chain-fatty-acid--CoA ligase 1	tr|D3Z041|D3Z041_MOUSE;sp|P41216|ACSL1_MOUSE;P41216;D3Z041;tr|F6WNZ2|F6WNZ2_MOUSE;F6WNZ2;tr|D3YVF6|D3YVF6_MOUSE;D3YVF6;tr|D3Z457|D3Z457_MOUSE;D3Z457;tr|Q9D9S0|Q9D9S0_MOUSE;Q9D9S0;tr|Q3UKS0|Q3UKS0_MOUSE;tr|Q3UC67|Q3UC67_MOUSE;sp|Q8JZR0|ACSL5_MOUSE;Q8JZR0	1.59759	0.88825	-0.170962	+	15800000	16500000	15800000	13900000	13700000	13400000	13700000	14300000
Stxbp5	Syntaxin-binding protein 5	tr|D3Z2Q2|D3Z2Q2_MOUSE;D3Z2Q2;tr|D3Z079|D3Z079_MOUSE;D3Z079;sp|Q8K400|STXB5_MOUSE;Q8K400;D3Z6W8;sp|Q8K400-2|STXB5_MOUSE;Q8K400-2;tr|F6WXQ4|F6WXQ4_MOUSE;F6WXQ4	0.0553121	1.00988	0.0141792		12600000	11700000	12200000	14100000	12500000	13900000	NaN	11900000
Cops6	COP9 signalosome complex subunit 6	tr|D3Z0F5|D3Z0F5_MOUSE;D3Z0F5;tr|Q3UIT2|Q3UIT2_MOUSE;sp|O88545|CSN6_MOUSE;O88545;tr|F6QK86|F6QK86_MOUSE;F6QK86	0.440373	0.892439	-0.164174		82100000	73800000	60400000	71300000	56800000	50700000	69600000	79500000
Snrpa	U1 small nuclear ribonucleoprotein A	tr|D3Z0S6|D3Z0S6_MOUSE;D3Z0S6;sp|Q62189|SNRPA_MOUSE;Q62189;tr|Q9CXX7|Q9CXX7_MOUSE;E9Q4T6;tr|D6RI83|D6RI83_MOUSE;D6RI83;tr|A2CES4|A2CES4_MOUSE;A2CES4;sp|Q9CQI7|RU2B_MOUSE;Q9CQI7;tr|F8VQ88|F8VQ88_MOUSE;F8VQ88	2.10303	1.27244	0.347601	+	33900000	35800000	29200000	28500000	39700000	37900000	44100000	40400000
Tsc22d1	TSC22 domain family protein 1	tr|D3Z0V7|D3Z0V7_MOUSE;sp|P62500-3|T22D1_MOUSE;P62500-3;D3Z0V7;tr|E9QLZ1|E9QLZ1_MOUSE;sp|P62500|T22D1_MOUSE;P62500;E9QLZ1;tr|H3BLI9|H3BLI9_MOUSE;tr|D3YW86|D3YW86_MOUSE;D3YW86;tr|Q3UXU0|Q3UXU0_MOUSE;sp|P62500-2|T22D1_MOUSE;P62500-2;tr|H3BJ00|H3BJ00_MOUSE;tr|H3BLH4|H3BLH4_MOUSE;tr|H3BK98|H3BK98_MOUSE	0.179155	1.10758	0.147416		21100000	28500000	NaN	NaN	34900000	31000000	24500000	19300000
Qars		tr|D3Z158|D3Z158_MOUSE;D3Z158;tr|Q8BU21|Q8BU21_MOUSE;tr|Q8BML9|Q8BML9_MOUSE;tr|Q3TN94|Q3TN94_MOUSE;Q8BML9;tr|Q3TIN2|Q3TIN2_MOUSE;tr|Q8R1V9|Q8R1V9_MOUSE;Q8R1V9;tr|F6TDS3|F6TDS3_MOUSE;F6TDS3	0.327208	0.938987	-0.0908222		39500000	38100000	36400000	38200000	35200000	32700000	30800000	44100000
Ccdc136	Coiled-coil domain-containing protein 136	tr|E6Y2W7|E6Y2W7_MOUSE;sp|Q3TVA9-2|CC136_MOUSE;Q3TVA9-2;tr|D3Z165|D3Z165_MOUSE;D3Z165;tr|E6Y2W6|E6Y2W6_MOUSE;sp|Q3TVA9|CC136_MOUSE;Q3TVA9;tr|E9QP94|E9QP94_MOUSE;E9QP94	1.71044	1.48892	0.574266	+	9523800	NaN	NaN	10000000	14100000	13400000	16100000	NaN
Gltp	Glycolipid transfer protein	tr|D3Z1H9|D3Z1H9_MOUSE;D3Z1H9;sp|Q9JL62|GLTP_MOUSE;Q9JL62;tr|D3Z1H8|D3Z1H8_MOUSE;D3Z1H8;tr|Q3U011|Q3U011_MOUSE;tr|Q7TMS6|Q7TMS6_MOUSE	0.24048	0.968034	-0.0468706		78300000	85700000	74200000	74500000	77200000	84200000	69500000	71900000
Mlec	Malectin	sp|Q6ZQI3|MLEC_MOUSE;Q6ZQI3;tr|D3Z1M3|D3Z1M3_MOUSE;D3Z1M3	0.143222	1.03006	0.0427254		7525700	7506300	8801500	9096300	8263300	8696500	NaN	NaN
Cpeb3	Cytoplasmic polyadenylation element-binding protein 3	tr|D3Z1R6|D3Z1R6_MOUSE;sp|Q7TN99-4|CPEB3_MOUSE;Q7TN99-4;D3Z1R6;sp|Q7TN99-3|CPEB3_MOUSE;Q7TN99-3;sp|Q7TN99-2|CPEB3_MOUSE;Q7TN99-2;E9QLX0;sp|Q7TN99|CPEB3_MOUSE;Q7TN99;tr|A1A562|A1A562_MOUSE;A1A562;sp|Q7TN99-5|CPEB3_MOUSE;Q7TN99-5;tr|D3Z5R9|D3Z5R9_MOUSE;D3Z5R9;tr|F6T0J8|F6T0J8_MOUSE;F6T0J8;tr|Q9D5G2|Q9D5G2_MOUSE;tr|Q9D5F3|Q9D5F3_MOUSE;Q9D5G2	0.883488	0.883343	-0.178954		18800000	14000000	16600000	16800000	14400000	16100000	14100000	13800000
Stmn1	Stathmin	tr|D3Z1Z8|D3Z1Z8_MOUSE;D3Z1Z8;tr|D3Z5N2|D3Z5N2_MOUSE;D3Z5N2;tr|Q545B6|Q545B6_MOUSE;sp|P54227|STMN1_MOUSE;P54227;tr|Q9DCP3|Q9DCP3_MOUSE;tr|Q91XT3|Q91XT3_MOUSE;tr|Q9CYU5|Q9CYU5_MOUSE;tr|Q9CXQ8|Q9CXQ8_MOUSE;tr|Q8C2H3|Q8C2H3_MOUSE	0.465179	1.13843	0.187041		262000000	274000000	236000000	217000000	260000000	364000000	218000000	283000000
Reps1	RalBP1-associated Eps domain-containing protein 1	tr|D3Z2E3|D3Z2E3_MOUSE;D3Z2E3;sp|O54916-3|REPS1_MOUSE;O54916-3;sp|O54916-4|REPS1_MOUSE;O54916-4;tr|F6R6F1|F6R6F1_MOUSE;F6R6F1;tr|E9Q632|E9Q632_MOUSE;E9Q632;sp|O54916|REPS1_MOUSE;O54916;sp|O54916-2|REPS1_MOUSE;O54916-2;tr|F6YT69|F6YT69_MOUSE;F6YT69;tr|F7AB82|F7AB82_MOUSE;F7AB82;tr|D6RIN6|D6RIN6_MOUSE;D6RIN6	0.890122	1.08377	0.116054		12600000	11600000	11400000	13400000	14100000	13600000	12600000	12900000
Dhx30	Putative ATP-dependent RNA helicase DHX30	tr|D3Z2J3|D3Z2J3_MOUSE;D3Z2J3;sp|Q99PU8-2|DHX30_MOUSE;Q99PU8-2;sp|Q99PU8|DHX30_MOUSE;Q99PU8;sp|Q99PU8-3|DHX30_MOUSE;Q99PU8-3;tr|Q80TP6|Q80TP6_MOUSE;F7CEU6;tr|D3YXL7|D3YXL7_MOUSE;D3YXL7;tr|D3Z1G8|D3Z1G8_MOUSE;D3Z1G8	0.0134863	1.00358	0.0051532		NaN	10300000	9782200	NaN	10600000	10800000	8800800	NaN
Aktip	AKT-interacting protein	tr|D3Z2J4|D3Z2J4_MOUSE;D3Z2J4;tr|D3Z632|D3Z632_MOUSE;D3Z632;tr|Q05BP5|Q05BP5_MOUSE;sp|Q64362|AKTIP_MOUSE;Q64362	1.07529	0.917024	-0.124968		16100000	16300000	14000000	15400000	15000000	14000000	13400000	14200000
Tmx2	Thioredoxin-related transmembrane protein 2	tr|D3Z2J6|D3Z2J6_MOUSE;D3Z2J6;sp|Q9D710|TMX2_MOUSE;Q9D710;tr|D3YYX0|D3YYX0_MOUSE;D3YYX0	0.0767131	1.02839	0.0403872		33400000	39000000	33600000	37300000	48400000	29900000	39900000	29300000
Rpl35a	60S ribosomal protein L35a	tr|Q9DC85|Q9DC85_MOUSE;tr|Q8BQV7|Q8BQV7_MOUSE;tr|Q6ZWX1|Q6ZWX1_MOUSE;sp|O55142|RL35A_MOUSE;O55142;D3Z2T7;F8VQL4;E9PXU5	0.387525	1.09162	0.126473		85800000	83100000	79200000	111000000	105000000	110000000	94700000	83500000
Clip1	CAP-Gly domain-containing linker protein 1	tr|D3Z2Z1|D3Z2Z1_MOUSE;D3Z2Z1;tr|F8WIA1|F8WIA1_MOUSE;F8WIA1;tr|D3Z3M7|D3Z3M7_MOUSE;D3Z3M7;sp|Q922J3|CLIP1_MOUSE;Q922J3;sp|Q922J3-2|CLIP1_MOUSE;Q922J3-2;tr|F6RCU2|F6RCU2_MOUSE;F6RCU2;tr|Q8C0S5|Q8C0S5_MOUSE;Q8C0S5;tr|F7CB97|F7CB97_MOUSE;F7CB97;tr|Q9QZF4|Q9QZF4_MOUSE;E9Q4F5;tr|F6RAY2|F6RAY2_MOUSE;F6RAY2	0.75882	0.921091	-0.118584		106000000	103000000	91000000	106000000	95300000	91100000	103000000	84500000
Cope	Coatomer subunit epsilon	tr|D3Z315|D3Z315_MOUSE;D3Z315;sp|O89079|COPE_MOUSE;O89079;tr|Q9D1J2|Q9D1J2_MOUSE;tr|F6YFR7|F6YFR7_MOUSE;F6YFR7;tr|E9Q6I5|E9Q6I5_MOUSE;E9Q6I5;tr|F6XIG5|F6XIG5_MOUSE;F6XIG5	0.0409349	0.993506	-0.00940003		37900000	36800000	36600000	34400000	37200000	39000000	30700000	37800000
Ntm	Neurotrimin	tr|D3Z396|D3Z396_MOUSE;D3Z396;tr|Q8BG33|Q8BG33_MOUSE;tr|Q3TYC2|Q3TYC2_MOUSE;sp|Q99PJ0|NTRI_MOUSE;Q99PJ0;Q8BG33;tr|F6Z2M6|F6Z2M6_MOUSE;F6Z2M6;tr|F6RQ26|F6RQ26_MOUSE;F6RQ26;tr|Q3USC2|Q3USC2_MOUSE;tr|Q8BMT5|Q8BMT5_MOUSE	0.90485	0.782589	-0.353673		105000000	128000000	107000000	113000000	93000000	57500000	84100000	119000000
Ppp1r2	Protein phosphatase inhibitor 2	tr|D3Z3A0|D3Z3A0_MOUSE;D3Z3A0;sp|Q9DCL8|IPP2_MOUSE;Q9DCL8;tr|Q8BVM6|Q8BVM6_MOUSE;tr|Q9CT86|Q9CT86_MOUSE;tr|Q9D5P2|Q9D5P2_MOUSE;tr|Q9D5I7|Q9D5I7_MOUSE	0.668841	1.24655	0.31794		55400000	39000000	41300000	45400000	42000000	73800000	47800000	62200000
Atp6v0c	V-type proton ATPase 16 kDa proteolipid subunit	tr|D3Z3B2|D3Z3B2_MOUSE;D3Z3B2;tr|E9Q9C5|E9Q9C5_MOUSE;E9Q9C5;tr|Q8C1D9|Q8C1D9_MOUSE;tr|Q3UK60|Q3UK60_MOUSE;tr|A3KML5|A3KML5_MOUSE;sp|P63082|VATL_MOUSE;P63082;tr|Q80YP7|Q80YP7_MOUSE	0.85703	0.743441	-0.427709		104000000	166000000	104000000	173000000	93000000	90700000	97200000	126000000
Dlg1		tr|D3Z3B8|D3Z3B8_MOUSE;D3Z3B8	0.577622	0.932061	-0.101504		28200000	25200000	26500000	22900000	24500000	21500000	24100000	25700000
Paip1		tr|D3Z3J6|D3Z3J6_MOUSE;D3Z3J6	0.0117638	1.00351	0.00505838		12900000	15600000	12300000	13000000	11100000	13100000	13200000	16600000
Rpl7a;Gm5619;Rpl7a-ps10;Rpl7a-ps3;Rpl7a-ps5;Gm17415;Gm5459	60S ribosomal protein L7a	tr|Q6P1A9|Q6P1A9_MOUSE;tr|Q5EBG5|Q5EBG5_MOUSE;tr|Q58ET1|Q58ET1_MOUSE;tr|L7N202|L7N202_MOUSE;sp|P12970|RL7A_MOUSE;P12970;D3Z3R0;tr|Q80UT7|Q80UT7_MOUSE;F6TJZ4;tr|D3YXT4|D3YXT4_MOUSE;D3YXT4;tr|D3YVE6|D3YVE6_MOUSE;D3YVE6;D3YU93;tr|D3YU93|D3YU93_MOUSE;tr|F6U2H0|F6U2H0_MOUSE;F6U2H0;F6YI27;tr|F6YI27|F6YI27_MOUSE;tr|F6ZVW4|F6ZVW4_MOUSE;F6ZVW4;tr|F6TIC7|F6TIC7_MOUSE;tr|F6VBB8|F6VBB8_MOUSE;F6TIC7;F6VBB8;tr…	0.57888	1.03706	0.0525054		408000000	392000000	378000000	380000000	381000000	419000000	420000000	395000000
Rpl17	60S ribosomal protein L17	tr|Q6ZWZ7|Q6ZWZ7_MOUSE;tr|Q6PHZ1|Q6PHZ1_MOUSE;sp|Q9CPR4|RL17_MOUSE;Q9CPR4;Q6ZWZ7;D3Z3R2;tr|Q505B1|Q505B1_MOUSE;F8VQL2;tr|Q80V08|Q80V08_MOUSE;F6VWT4;F8VQM6;tr|B2RY53|B2RY53_MOUSE;B2RY53	1.15702	1.37487	0.459292		120000000	88800000	121000000	122000000	143000000	206000000	127000000	144000000
Prrc2c	Protein PRRC2C	D3Z7M2;sp|Q3TLH4-5|PRC2C_MOUSE;D3Z3U3;sp|Q3TLH4|PRC2C_MOUSE;E9QKG5;Q3TLH4-5;Q3TLH4;Q3TLH4-2;Q3TLH4-3;Q3TLH4-4	0.560085	1.08574	0.118675		46200000	41000000	52300000	46900000	44700000	56500000	50900000	50500000
Rpl34;Gm2178	60S ribosomal protein L34	sp|Q9D1R9|RL34_MOUSE;Q9D1R9;D3Z4H3;D3YZW2;tr|D3YWC0|D3YWC0_MOUSE;D3YWC0	1.88932	1.32071	0.401312	+	52000000	NaN	48400000	NaN	NaN	66600000	NaN	65900000
Eml1	Echinoderm microtubule-associated protein-like 1	tr|D6RII3|D6RII3_MOUSE;D6RII3;sp|Q05BC3-2|EMAL1_MOUSE;Q05BC3-2;tr|D3Z4J9|D3Z4J9_MOUSE;D3Z4J9;E9Q6W7;sp|Q05BC3|EMAL1_MOUSE;Q05BC3;sp|Q05BC3-3|EMAL1_MOUSE;Q05BC3-3;tr|B9EKL9|B9EKL9_MOUSE	0.129032	0.953564	-0.0685988		18100000	21100000	13300000	22800000	21000000	19700000	14600000	16600000
Zranb2	Zinc finger Ran-binding domain-containing protein 2	tr|D3Z4U0|D3Z4U0_MOUSE;tr|B2RRT9|B2RRT9_MOUSE;sp|Q9R020|ZRAB2_MOUSE;Q9R020;D3Z4U0;tr|D3Z4T9|D3Z4T9_MOUSE;D3Z4T9;tr|E9PUD0|E9PUD0_MOUSE;sp|Q9R020-2|ZRAB2_MOUSE;Q9R020-2;E9PUD0	0.846984	1.23198	0.300979		27400000	38400000	25500000	43500000	39900000	46000000	38400000	41900000
Sorbs1	Sorbin and SH3 domain-containing protein 1	sp|Q62417-5|SRBS1_MOUSE;Q62417-5;sp|Q62417-6|SRBS1_MOUSE;Q62417-6;F6PZD9;tr|E9Q6A3|E9Q6A3_MOUSE;sp|Q62417-4|SRBS1_MOUSE;Q62417-4;E9Q6A3;F7CZS7;tr|E9PYX6|E9PYX6_MOUSE;sp|Q62417-3|SRBS1_MOUSE;Q62417-3;E9PYX6;tr|E9QNA7|E9QNA7_MOUSE;sp|Q62417-2|SRBS1_MOUSE;Q62417-2;E9QNA7;F6X019;tr|D3Z5J3|D3Z5J3_MOUSE;D3Z5J3;F6PZC9;sp|Q62417|SRBS1_MOUSE;Q62417;F6XUF0;sp|Q62417-7|SRBS1_MOUSE;Q62417-7	0.0347769	0.992769	-0.0104699		12000000	11100000	12400000	11900000	13100000	12700000	11800000	9505900
Gyg1;Gyg	Glycogenin-1	tr|Q3TWR9|Q3TWR9_MOUSE;sp|Q9R062|GLYG_MOUSE;Q9R062;D3Z5N4;tr|D3Z5N4|D3Z5N4_MOUSE;tr|K3W4S6|K3W4S6_MOUSE	0.42555	0.897258	-0.156405		22800000	19500000	18400000	26200000	NaN	17300000	20300000	20900000
Wipf3	WAS/WASL-interacting protein family member 3	tr|D3Z5R4|D3Z5R4_MOUSE;D3Z5R4;sp|P0C7L0-2|WIPF3_MOUSE;P0C7L0-2;tr|E9Q2D0|E9Q2D0_MOUSE;E9Q2D0;sp|P0C7L0|WIPF3_MOUSE;P0C7L0	0.352551	0.94884	-0.0757628		20800000	18900000	19900000	20700000	22200000	16500000	19000000	18500000
Klc1	Kinesin light chain 1	tr|Q5UE59|Q5UE59_MOUSE;Q5UE59;E9QM07;E9QKS0;tr|E9Q7C9|E9Q7C9_MOUSE;E9Q7C9;tr|Q7TNF4|Q7TNF4_MOUSE;Q7TNF4;D3Z5T6;tr|Q8CD76|Q8CD76_MOUSE;Q8CD76;tr|Q7M703|Q7M703_MOUSE;sp|O88447|KLC1_MOUSE;O88447;tr|Q7M702|Q7M702_MOUSE;tr|Q7M6Z8|Q7M6Z8_MOUSE;tr|Q7M701|Q7M701_MOUSE;tr|Q7M6Z7|Q7M6Z7_MOUSE;tr|Q7M6Z9|Q7M6Z9_MOUSE;tr|Q7M700|Q7M700_MOUSE;tr|Q7M6Z6|Q7M6Z6_MOUSE;tr|F6UYN4|F6UYN4_MOUSE;F6UYN4	0.747567	0.889192	-0.169433		75100000	96300000	76600000	94100000	79800000	79700000	76300000	68300000
Vps29	Vacuolar protein sorting-associated protein 29	tr|D3Z645|D3Z645_MOUSE;D3Z645;sp|Q9QZ88|VPS29_MOUSE;Q9QZ88;sp|Q9QZ88-2|VPS29_MOUSE;Q9QZ88-2;tr|D3YYD5|D3YYD5_MOUSE;D3YYD5;tr|D3YW98|D3YW98_MOUSE;D3YW98	0.970281	1.12024	0.163804		70100000	68900000	53300000	66800000	74800000	70700000	69800000	74900000
Rps3a;Rps3a2;Rps3a3	40S ribosomal protein S3a	tr|Q564F3|Q564F3_MOUSE;tr|Q3UAC2|Q3UAC2_MOUSE;tr|D3Z6C3|D3Z6C3_MOUSE;sp|P97351|RS3A_MOUSE;P97351;D3Z6C3;tr|Q3U5P8|Q3U5P8_MOUSE;tr|Q9D1S3|Q9D1S3_MOUSE;tr|Q3UJU5|Q3UJU5_MOUSE;tr|D3Z7W7|D3Z7W7_MOUSE;D3Z7W7	0.327375	1.05883	0.0824696		263000000	244000000	237000000	221000000	240000000	219000000	270000000	293000000
Tpm3		tr|D3Z6I8|D3Z6I8_MOUSE;D3Z6I8	1.32315	1.12254	0.166764	+	771000000	805000000	729000000	761000000	930000000	895000000	772000000	845000000
Rpl27a	60S ribosomal protein L27a	sp|P14115|RL27A_MOUSE;P14115;D3Z6J9;E9QP28;D3YZN6	0.216946	1.08044	0.111623		190000000	99500000	163000000	170000000	146000000	195000000	183000000	148000000
Rasgrf2	Ras-specific guanine nucleotide-releasing factor 2	tr|D3Z6K8|D3Z6K8_MOUSE;D3Z6K8;sp|P70392|RGRF2_MOUSE;P70392;tr|F7B9R2|F7B9R2_MOUSE;F7B9R2;tr|D3Z685|D3Z685_MOUSE;D3Z685	0.6741	0.525611	-0.927932		NaN	10200000	23300000	NaN	NaN	7314900	10200000	8950000
Rps6	40S ribosomal protein S6	tr|Q8BT09|Q8BT09_MOUSE;tr|Q5BLK1|Q5BLK1_MOUSE;sp|P62754|RS6_MOUSE;P62754;D3Z6N6;D3YX41;tr|Q3TL53|Q3TL53_MOUSE	0.123882	1.02026	0.0289356		244000000	211000000	193000000	228000000	211000000	211000000	229000000	242000000
Fmr1	Fragile X mental retardation protein 1 homolog	sp|P35922-9|FMR1_MOUSE;P35922-9;sp|P35922-8|FMR1_MOUSE;P35922-8;tr|Q547R0|Q547R0_MOUSE;tr|E9QAT0|E9QAT0_MOUSE;sp|P35922-3|FMR1_MOUSE;P35922-3;E9QAT0;tr|D3Z6U8|D3Z6U8_MOUSE;D3Z6U8;tr|E9QNF5|E9QNF5_MOUSE;sp|P35922-7|FMR1_MOUSE;P35922-7;E9QNF5;sp|P35922-2|FMR1_MOUSE;P35922-2;tr|Q6AXB7|Q6AXB7_MOUSE;sp|P35922|FMR1_MOUSE;Q6AXB7;P35922;tr|E9QAS9|E9QAS9_MOUSE;E9QAS9;tr|E9QAS8|E9QAS8_MOUSE;E9QAS8;tr|Q8BPK…	0.121223	1.05612	0.0787724		NaN	10600000	10800000	9803100	NaN	14200000	10400000	8299300
Eif2b4	Translation initiation factor eIF-2B subunit delta	sp|Q61749|EI2BD_MOUSE;Q61749;sp|Q61749-2|EI2BD_MOUSE;Q61749-2;tr|D3Z780|D3Z780_MOUSE;D3Z780	0.154484	1.0304	0.0432011		8800000	10300000	10900000	8637700	10400000	10900000	8729100	9802700
Psmg1	Proteasome assembly chaperone 1	tr|D3Z795|D3Z795_MOUSE;D3Z795;sp|Q9JK23|PSMG1_MOUSE;Q9JK23;tr|D6RG59|D6RG59_MOUSE;D6RG59	0.465211	1.19384	0.25561		NaN	NaN	3092400	3931600	4334500	4806300	3437500	NaN
Dip2a	Disco-interacting protein 2 homolog A	tr|F8WI56|F8WI56_MOUSE;F8WI56;tr|D3Z7D3|D3Z7D3_MOUSE;D3Z7D3;tr|Q66L71|Q66L71_MOUSE;sp|Q8BWT5|DIP2A_MOUSE;Q8BWT5	0.210147	1.03443	0.0488377		10700000	10500000	11300000	NaN	12000000	9896500	11700000	NaN
Gsk3a	Glycogen synthase kinase-3 alpha	tr|D3Z7E5|D3Z7E5_MOUSE;D3Z7E5;sp|Q2NL51|GSK3A_MOUSE;Q2NL51	0.0962079	1.02	0.0285665		63800000	74700000	58600000	71900000	63800000	63500000	68500000	78600000
Bre	BRCA1-A complex subunit BRE	sp|Q8K3W0|BRE_MOUSE;Q8K3W0;tr|D3Z7P0|D3Z7P0_MOUSE;D3Z7P0;sp|Q8K3W0-4|BRE_MOUSE;Q8K3W0-4;sp|Q8K3W0-6|BRE_MOUSE;Q8K3W0-6;sp|Q8K3W0-5|BRE_MOUSE;Q8K3W0-5;sp|Q8K3W0-1|BRE_MOUSE;Q8K3W0-1;tr|E9Q0U3|E9Q0U3_MOUSE;E9Q0U3	0.59483	0.853568	-0.228422		13600000	12000000	10500000	9067200	8619600	8263300	9556100	12100000
Syt1		tr|D3Z7R4|D3Z7R4_MOUSE;D3Z7R4	0.588867	0.802146	-0.318063		22400000	23400000	23900000	24800000	23800000	24700000	18900000	8522500
Abhd12	Monoacylglycerol lipase ABHD12	tr|D6RFU2|D6RFU2_MOUSE;D6RFU2;sp|Q99LR1|ABD12_MOUSE;Q99LR1;tr|F7BHM8|F7BHM8_MOUSE;F7BHM8;tr|D6RI21|D6RI21_MOUSE;D6RI21	0.248671	1.24032	0.310717		12800000	21800000	26100000	13000000	14500000	41100000	22600000	13100000
Cttnbp2	Cortactin-binding protein 2	tr|D6RI37|D6RI37_MOUSE;sp|B9EJA2-2|CTTB2_MOUSE;D6RI37;sp|B9EJA2-3|CTTB2_MOUSE;sp|B9EJA2-5|CTTB2_MOUSE;sp|B9EJA2-4|CTTB2_MOUSE;sp|B9EJA2|CTTB2_MOUSE;G3X9L7;tr|D3Z1E3|D3Z1E3_MOUSE;D3Z1E3;tr|D3Z551|D3Z551_MOUSE;D3Z551;tr|F6Q1W8|F6Q1W8_MOUSE;F6Q1W8	0.625794	0.939299	-0.0903435		69400000	59500000	67400000	66700000	56400000	60100000	65000000	65500000
Opa1	Dynamin-like 120 kDa protein, mitochondrial;Dynamin-like 120 kDa protein, form S1	tr|Q8BK99|Q8BK99_MOUSE;tr|E0CXD1|E0CXD1_MOUSE;E0CXD1;tr|Q80TX7|Q80TX7_MOUSE;sp|P58281|OPA1_MOUSE;P58281;tr|H7BX01|H7BX01_MOUSE;sp|P58281-2|OPA1_MOUSE;P58281-2;tr|F6U775|F6U775_MOUSE;F6U775	0.267985	0.885983	-0.17465		3924700	NaN	NaN	6000100	4537500	3984100	4668200	NaN
Gpd1	Glycerol-3-phosphate dehydrogenase [NAD(+)], cytoplasmic	tr|E0CXN5|E0CXN5_MOUSE;E0CXN5;sp|P13707|GPDA_MOUSE;P13707	3.57397	1.34326	0.425738	+	149000000	163000000	144000000	152000000	189000000	206000000	207000000	216000000
Fsd1l	FSD1-like protein	tr|E0CXZ1|E0CXZ1_MOUSE;E0CXZ1;tr|J3QM95|J3QM95_MOUSE;sp|Q8BYN5-2|FSD1L_MOUSE;Q8BYN5-2;tr|F8WGT4|F8WGT4_MOUSE;F8WGT4;sp|Q8BYN5|FSD1L_MOUSE;Q8BYN5;A2AMI0;tr|A1L3T0|A1L3T0_MOUSE;sp|Q8BYN5-3|FSD1L_MOUSE;Q8BYN5-3	0.414435	0.903447	-0.146488		8929800	NaN	8108300	7097300	8368600	7446900	7621100	5636800
Kcnab2	Voltage-gated potassium channel subunit beta-2	sp|P62482|KCAB2_MOUSE;P62482;tr|E0CXZ9|E0CXZ9_MOUSE;E0CXZ9;tr|Q3U0B0|Q3U0B0_MOUSE;Q3U0B0;tr|Q3UPV6|Q3UPV6_MOUSE;Q3UPV6;tr|Q3U7L1|Q3U7L1_MOUSE;tr|E0CXI4|E0CXI4_MOUSE;E0CXI4;tr|E0CYS2|E0CYS2_MOUSE;E0CYS2;E0CXY2;tr|F6U2R9|F6U2R9_MOUSE;F6U2R9;tr|Q3U6C5|Q3U6C5_MOUSE;Q3U6C5;tr|Q8CD65|Q8CD65_MOUSE;Q8CD65;tr|Q9D5E9|Q9D5E9_MOUSE;Q9D5E9;sp|P63143|KCAB1_MOUSE;P63143	1.1028	0.873401	-0.195284		37400000	29400000	33800000	35400000	32900000	27800000	28700000	29300000
Nrxn1	Neurexin-1	sp|Q9CS84-4|NRX1A_MOUSE;Q9CS84-4;tr|K3W4T7|K3W4T7_MOUSE;tr|E0CZA5|E0CZA5_MOUSE;E0CZA5;sp|Q9CS84-5|NRX1A_MOUSE;G3UWZ9;tr|E0CY11|E0CY11_MOUSE;E0CY11;tr|F6RHI8|F6RHI8_MOUSE;F6RHI8;sp|Q9CS84-3|NRX1A_MOUSE;Q9CS84-3;sp|Q9CS84-2|NRX1A_MOUSE;Q9CS84-2;sp|Q9CS84|NRX1A_MOUSE;Q9CS84;tr|H3BK93|H3BK93_MOUSE;tr|H3BK41|H3BK41_MOUSE;tr|G3UXK2|G3UXK2_MOUSE;G3UXK2;sp|P0DI97|NRX1B_MOUSE;P0DI97;tr|G3UWQ9|G3UWQ9_MOUSE…	0.047853	1.01711	0.024477		17400000	15100000	NaN	14000000	18900000	NaN	13600000	14800000
Wnk2	Serine/threonine-protein kinase WNK2	tr|E9Q6Q2|E9Q6Q2_MOUSE;sp|Q3UH66-6|WNK2_MOUSE;Q3UH66-6;E9Q6Q2;tr|E9QMI9|E9QMI9_MOUSE;sp|Q3UH66-7|WNK2_MOUSE;Q3UH66-7;E9QMI9;tr|E9QJQ9|E9QJQ9_MOUSE;sp|Q3UH66-4|WNK2_MOUSE;Q3UH66-4;E9QJQ9;tr|E0CYT1|E0CYT1_MOUSE;E0CYT1;tr|E9QMI8|E9QMI8_MOUSE;sp|Q3UH66-3|WNK2_MOUSE;sp|Q3UH66|WNK2_MOUSE;Q3UH66-3;Q3UH66;E9QMI8;tr|E9QM73|E9QM73_MOUSE;sp|Q3UH66-5|WNK2_MOUSE;Q3UH66-5;E9QM73;tr|E0CZE3|E0CZE3_MOUSE;sp|Q3UH6…	0.493592	0.907198	-0.140511		16600000	18500000	17400000	17100000	14900000	19800000	15600000	13000000
Pcmt1	Protein-L-isoaspartate(D-aspartate) O-methyltransferase;Protein-L-isoaspartate O-methyltransferase	tr|Q545L9|Q545L9_MOUSE;sp|P23506|PIMT_MOUSE;P23506;sp|P23506-2|PIMT_MOUSE;P23506-2;tr|F7D432|F7D432_MOUSE;F7D432;tr|E9PWE0|E9PWE0_MOUSE;E9PWE0;tr|E0CYV0|E0CYV0_MOUSE;E0CYV0;tr|Q8BPI6|Q8BPI6_MOUSE;tr|F6V9F1|F6V9F1_MOUSE;F6V9F1;tr|F6TXE3|F6TXE3_MOUSE;F6TXE3	0.0356918	1.00615	0.00884949		317000000	348000000	263000000	337000000	316000000	316000000	324000000	316000000
Ppp3cb	Serine/threonine-protein phosphatase 2B catalytic subunit beta isoform;Serine/threonine-protein phosphatase	tr|E0CZ78|E0CZ78_MOUSE;sp|P48453-2|PP2BB_MOUSE;P48453-2;E0CZ78;sp|P48453|PP2BB_MOUSE;P48453;tr|G3X8U7|G3X8U7_MOUSE;G3X8U7;tr|E9Q6P2|E9Q6P2_MOUSE;E9Q6P2;tr|Q3UXV4|Q3UXV4_MOUSE	0.604678	1.08068	0.111934		199000000	189000000	158000000	199000000	205000000	189000000	193000000	219000000
Tbce	Tubulin-specific chaperone E	tr|E0CZ81|E0CZ81_MOUSE;E0CZ81;sp|Q8CIV8|TBCE_MOUSE;Q8CIV8;tr|E0CXJ6|E0CXJ6_MOUSE;E0CXJ6	0.123269	1.02911	0.041396		4806700	NaN	NaN	5982000	5863800	5260200	5916900	5164600
Nae1	NEDD8-activating enzyme E1 regulatory subunit	tr|E0CZE0|E0CZE0_MOUSE;E0CZE0;tr|Q3UK27|Q3UK27_MOUSE;sp|Q8VBW6|ULA1_MOUSE;Q8VBW6;tr|Q3TS59|Q3TS59_MOUSE;Q3TS59	0.339504	0.951685	-0.0714445		105000000	96000000	79700000	104000000	89500000	90600000	94500000	90600000
Sik3	Serine/threonine-protein kinase SIK3	tr|E9PU87|E9PU87_MOUSE;E9PU87;tr|F6U6U5|F6U6U5_MOUSE;F6U6U5;sp|Q6P4S6|SIK3_MOUSE;Q6P4S6;E9QM33;tr|F6S7W6|F6S7W6_MOUSE;F6S7W6;tr|F6U8X4|F6U8X4_MOUSE;F6U8X4;sp|Q6P4S6-2|SIK3_MOUSE;Q6P4S6-2	0.607215	0.94934	-0.0750036		68500000	67500000	66000000	71300000	66700000	58500000	64200000	70100000
Iqsec1	IQ motif and SEC7 domain-containing protein 1	sp|Q8R0S2|IQEC1_MOUSE;Q8R0S2;sp|Q8R0S2-2|IQEC1_MOUSE;Q8R0S2-2;tr|E9PUA3|E9PUA3_MOUSE;E9PUA3	0.595903	0.873027	-0.195902		54100000	79100000	64100000	60500000	47700000	63900000	60900000	52500000
Acaca	Acetyl-CoA carboxylase 1;Biotin carboxylase	sp|Q5SWU9|ACACA_MOUSE;Q5SWU9;E9PUB1;sp|Q5SWU9-2|ACACA_MOUSE;Q5SWU9-2;tr|Q6JIZ0|Q6JIZ0_MOUSE;tr|E9Q4Z2|E9Q4Z2_MOUSE;E9Q4Z2;tr|D3Z0B3|D3Z0B3_MOUSE;D3Z0B3;tr|Q9ESZ3|Q9ESZ3_MOUSE;tr|Q3UHC8|Q3UHC8_MOUSE	0.928851	0.870865	-0.199478		35400000	30600000	26600000	33100000	26200000	26100000	30900000	26400000
Acsl3	Long-chain-fatty-acid--CoA ligase 3	tr|E9PUC2|E9PUC2_MOUSE;E9PUC2;sp|Q9CZW4|ACSL3_MOUSE;Q9CZW4	0.220493	0.929168	-0.105988		31600000	34300000	28300000	30400000	30700000	17800000	35000000	32200000
Psd3	PH and SEC7 domain-containing protein 3	tr|E9PUC5|E9PUC5_MOUSE;E9PUC5;sp|Q2PFD7-3|PSD3_MOUSE;Q2PFD7-3;sp|Q2PFD7-5|PSD3_MOUSE;Q2PFD7-5;tr|F6Z9E6|F6Z9E6_MOUSE;F6Y9N3;sp|Q2PFD7-2|PSD3_MOUSE;Q2PFD7-2;sp|Q2PFD7|PSD3_MOUSE;Q2PFD7;F6Z9E6;sp|Q2PFD7-4|PSD3_MOUSE;Q2PFD7-4;F6PZZ8;tr|Q8C0E9|Q8C0E9_MOUSE;Q8C0E9	0.039001	1.01042	0.0149602		192000000	126000000	162000000	177000000	181000000	157000000	158000000	169000000
Dnm1l	Dynamin-1-like protein	tr|E9PUD2|E9PUD2_MOUSE;E9PUD2;sp|Q8K1M6-3|DNM1L_MOUSE;Q8K1M6-3	1.20925	0.930217	-0.10436		625000000	648000000	606000000	635000000	579000000	540000000	601000000	619000000
Inf2	Inverted formin-2	E9PUD5;sp|Q0GNC1-3|INF2_MOUSE;Q0GNC1-3;tr|E9QLA5|E9QLA5_MOUSE;E9QLA5;sp|Q0GNC1|INF2_MOUSE;Q0GNC1	0.347961	0.74375	-0.427111		14400000	NaN	5682400	6887500	NaN	6298800	7162600	6622000
Prrt2	Proline-rich transmembrane protein 2	sp|E9PUL5|PRRT2_MOUSE;E9PUL5	0.636569	0.885777	-0.174984		124000000	136000000	161000000	176000000	145000000	131000000	131000000	121000000
Tln2	Talin-2	tr|E9PUM4|E9PUM4_MOUSE;E9PUM4;tr|B2RY15|B2RY15_MOUSE;sp|Q71LX4|TLN2_MOUSE;Q71LX4;tr|Q8CDM9|Q8CDM9_MOUSE;Q8CDM9;tr|Q3TN69|Q3TN69_MOUSE;tr|Q6PB69|Q6PB69_MOUSE;tr|Q3TKJ2|Q3TKJ2_MOUSE;tr|A2AIM2|A2AIM2_MOUSE;A2AIM2;tr|Q8C9Z8|Q8C9Z8_MOUSE	1.05737	0.948011	-0.0770244		214000000	215000000	206000000	226000000	200000000	195000000	211000000	209000000
Golga2	Golgin subfamily A member 2	sp|Q921M4-2|GOGA2_MOUSE;Q921M4-2;sp|Q921M4|GOGA2_MOUSE;Q921M4;tr|Q5DTL1|Q5DTL1_MOUSE;tr|E9PUQ5|E9PUQ5_MOUSE;E9PUQ5;tr|A2AN46|A2AN46_MOUSE;A2AN46;tr|A2AN45|A2AN45_MOUSE;A2AN45;tr|A2AN48|A2AN48_MOUSE;A2AN48;tr|A2AN44|A2AN44_MOUSE;A2AN44	0.665592	0.915376	-0.127564		15700000	15500000	12600000	16100000	13300000	14200000	14600000	12700000
Xpo7	Exportin-7	sp|Q9EPK7-2|XPO7_MOUSE;Q9EPK7-2;sp|Q9EPK7|XPO7_MOUSE;Q9EPK7;tr|E9PUW7|E9PUW7_MOUSE;E9PUW7	0.416432	0.967995	-0.0469291		63300000	57700000	57800000	61200000	55500000	62400000	57200000	57200000
Cul5	Cullin-5	tr|Q2M4H5|Q2M4H5_MOUSE;sp|Q9D5V5|CUL5_MOUSE;Q9D5V5;tr|E9PV12|E9PV12_MOUSE;E9PV12;tr|G3X914|G3X914_MOUSE;G3X914;tr|E9Q6Z0|E9Q6Z0_MOUSE;E9Q6Z0;tr|Q8BYN6|Q8BYN6_MOUSE;tr|Q05CY9|Q05CY9_MOUSE;tr|Q78GU9|Q78GU9_MOUSE	0.342302	1.05795	0.0812763		85100000	73500000	74000000	89000000	94800000	89200000	75700000	80500000
Epb4.1l1		tr|E9PV14|E9PV14_MOUSE;E9PV14;tr|Q8C8P2|Q8C8P2_MOUSE	0.250344	0.895558	-0.159142		27900000	28700000	13600000	31300000	20900000	19600000	27200000	23200000
Fga		tr|Q99K47|Q99K47_MOUSE;Q99K47;tr|E9PV24|E9PV24_MOUSE;E9PV24;tr|Q08284|Q08284_MOUSE	1.96388	0.760145	-0.395654	+	34000000	34400000	29900000	40500000	26200000	26900000	27800000	24600000
Tnpo2	Transportin-2	sp|Q99LG2|TNPO2_MOUSE;Q99LG2;tr|Q3U316|Q3U316_MOUSE;tr|Q3U1S0|Q3U1S0_MOUSE;tr|E9PV58|E9PV58_MOUSE;E9PV58;tr|Q3TS78|Q3TS78_MOUSE	0.161433	0.960874	-0.0575803		67300000	46300000	48300000	54100000	48600000	49200000	54800000	54900000
Eif4g1	Eukaryotic translation initiation factor 4 gamma 1	tr|E9PVC6|E9PVC6_MOUSE;E9PVC6;tr|E9Q9E1|E9Q9E1_MOUSE;E9Q9E1;tr|E9PVC5|E9PVC5_MOUSE;E9PVC5;sp|Q6NZJ6|IF4G1_MOUSE;Q6NZJ6;sp|Q6NZJ6-2|IF4G1_MOUSE;Q6NZJ6-2;tr|Q6PD42|Q6PD42_MOUSE;E9Q298;tr|E9Q770|E9Q770_MOUSE;E9Q770;tr|Q8K0J8|Q8K0J8_MOUSE;tr|Q3UYM6|Q3UYM6_MOUSE;tr|Q3UTK0|Q3UTK0_MOUSE;tr|Q3UQI5|Q3UQI5_MOUSE;tr|A0PJB5|A0PJB5_MOUSE;tr|Q8R2V4|Q8R2V4_MOUSE;tr|Q8BUW8|Q8BUW8_MOUSE;tr|Q6EVH9|Q6EVH9_MOUSE;tr|…	0.780352	1.0757	0.105271		110000000	105000000	118000000	116000000	123000000	133000000	114000000	114000000
Nolc1		tr|Q3UBB6|Q3UBB6_MOUSE;E9PVC9;tr|Q8CE21|Q8CE21_MOUSE;tr|Q3U6W2|Q3U6W2_MOUSE;tr|Q3UI16|Q3UI16_MOUSE;tr|Q3TKZ9|Q3TKZ9_MOUSE;tr|E9Q5C9|E9Q5C9_MOUSE;E9Q5C9;tr|Q6ZQK6|Q6ZQK6_MOUSE	0.148842	1.08844	0.122261		5040200	7658900	NaN	NaN	NaN	NaN	6886500	6935700
Itih3	Inter-alpha-trypsin inhibitor heavy chain H3	tr|E9PVS1|E9PVS1_MOUSE;E9PVS1;sp|Q61704|ITIH3_MOUSE;Q61704;CON__Q0V8M9	1.14408	1.39936	0.484763		12600000	12200000	15500000	19000000	19900000	27200000	17100000	18800000
Rnps1	RNA-binding protein with serine-rich domain 1	sp|Q99M28|RNPS1_MOUSE;Q99M28;E9PVX3;tr|Q62150|Q62150_MOUSE;tr|J3QK23|J3QK23_MOUSE;sp|Q99M28-2|RNPS1_MOUSE;Q99M28-2	0.0207412	1.01002	0.0143865		NaN	9550000	NaN	9418600	9225500	11400000	6854900	10800000
Dlg2	Disks large homolog 2	sp|Q91XM9|DLG2_MOUSE;F8VQM7;sp|Q91XM9-2|DLG2_MOUSE;E9PW19;sp|Q91XM9-7|DLG2_MOUSE;F6T8G5;tr|D3YUZ8|D3YUZ8_MOUSE;D3YUZ8;sp|Q91XM9-3|DLG2_MOUSE;sp|Q91XM9-6|DLG2_MOUSE;E9Q2L4;sp|Q91XM9-8|DLG2_MOUSE;F7ASZ7;tr|E9Q2L2|E9Q2L2_MOUSE;E9Q2L2;sp|Q91XM9-4|DLG2_MOUSE;Q91XM9;Q91XM9-2;Q91XM9-7;Q91XM9-3;Q91XM9-6;Q91XM9-8;Q91XM9-4;tr|D3YWU0|D3YWU0_MOUSE;D3YWU0;E9Q031;sp|Q91XM9-5|DLG2_MOUSE;Q91XM9-5	0.167281	0.952764	-0.0698093		121000000	158000000	107000000	116000000	130000000	111000000	102000000	135000000
Ank2	Ankyrin-2	sp|Q8C8R3-2|ANK2_MOUSE;Q8C8R3-2;E9PW46;sp|Q8C8R3-8|ANK2_MOUSE;Q8C8R3-8;sp|Q8C8R3-7|ANK2_MOUSE;Q8C8R3-7;sp|Q8C8R3-6|ANK2_MOUSE;Q8C8R3-6;tr|Q8C1X5|Q8C1X5_MOUSE;tr|Q8R5F1|Q8R5F1_MOUSE;tr|Q3UDQ7|Q3UDQ7_MOUSE;Q3UDQ7;tr|Q3U7C0|Q3U7C0_MOUSE;sp|Q8JZQ2|AFG32_MOUSE;Q8JZQ2	0.0316471	1.004	0.00576579		371000000	313000000	354000000	380000000	366000000	350000000	349000000	360000000
Nap1l1	Nucleosome assembly protein 1-like 1	tr|Q3TF41|Q3TF41_MOUSE;tr|Q8BSH9|Q8BSH9_MOUSE;Q8BSH9;sp|P28656|NP1L1_MOUSE;P28656;tr|E9PW66|E9PW66_MOUSE;E9PW66;tr|J3QP68|J3QP68_MOUSE;tr|Q9CSP8|Q9CSP8_MOUSE	1.03434	0.888972	-0.169791		129000000	113000000	112000000	135000000	112000000	97800000	115000000	110000000
Mark2	Serine/threonine-protein kinase MARK2	tr|F6ZS70|F6ZS70_MOUSE;tr|E9QMP6|E9QMP6_MOUSE;sp|Q05512|MARK2_MOUSE;Q05512;F6ZS70;E9PWB5;E9QMP6;tr|E9Q9N6|E9Q9N6_MOUSE;E9Q9N6;tr|E9PYX3|E9PYX3_MOUSE;E9PYX3;sp|Q05512-3|MARK2_MOUSE;Q05512-3;sp|Q05512-4|MARK2_MOUSE;Q05512-4;F8WJ68;sp|Q05512-2|MARK2_MOUSE;Q05512-2;tr|Q3T9A3|Q3T9A3_MOUSE;Q3T9A3;tr|Q3U3A1|Q3U3A1_MOUSE;tr|Q571J8|Q571J8_MOUSE;tr|F7CVZ7|F7CVZ7_MOUSE;F7CVZ7;tr|E9Q2J6|E9Q2J6_MOUSE;E9Q2J6;t…	0.383401	0.942227	-0.0858532		47100000	41000000	39500000	48600000	44500000	39900000	44500000	37100000
Dpysl3	Dihydropyrimidinase-related protein 3	tr|Q3TT92|Q3TT92_MOUSE;Q3TT92;sp|Q62188|DPYL3_MOUSE;Q62188;tr|E9PWE8|E9PWE8_MOUSE;E9PWE8;tr|Q3TAS8|Q3TAS8_MOUSE;tr|D3YUS0|D3YUS0_MOUSE;D3YUS0;tr|Q71H74|Q71H74_MOUSE;tr|D3Z567|D3Z567_MOUSE;D3Z567	0.0518115	0.990093	-0.0143646		711000000	762000000	630000000	684000000	679000000	597000000	702000000	781000000
Rpl15;Gm10020;Gm8420	60S ribosomal protein L15;Ribosomal protein L15	tr|Q5M8Q0|Q5M8Q0_MOUSE;tr|Q3U7D2|Q3U7D2_MOUSE;tr|E9QAZ2|E9QAZ2_MOUSE;sp|Q9CZM2|RL15_MOUSE;Q9CZM2;E9QAZ2;E9PWH9;tr|B8JKK2|B8JKK2_MOUSE;B8JKK2;D3Z0H4;tr|E9Q1X1|E9Q1X1_MOUSE;E9Q1X1	1.37891	1.2527	0.32504	+	69700000	81000000	56500000	56100000	86200000	79000000	77400000	87100000
Ephx1	Epoxide hydrolase 1	tr|E9PWK1|E9PWK1_MOUSE;E9PWK1;sp|Q9D379|HYEP_MOUSE;Q9D379;tr|Q6PEV0|Q6PEV0_MOUSE;tr|Q8K2W5|Q8K2W5_MOUSE;tr|F6YTS6|F6YTS6_MOUSE;F6YTS6;tr|D3Z4M3|D3Z4M3_MOUSE;D3Z4M3	0.26456	1.01762	0.0251921		5899700	6128300	5860000	NaN	5920600	6214800	NaN	NaN
Rps6ka1;Rps6ka3	Ribosomal protein S6 kinase;Ribosomal protein S6 kinase alpha-1	tr|E9PWV3|E9PWV3_MOUSE;E9PWV3;sp|P18653|KS6A1_MOUSE;P18653;tr|Q505N6|Q505N6_MOUSE;Q505N6;tr|F6RQA2|F6RQA2_MOUSE;F6RQA2;tr|F6Q8A4|F6Q8A4_MOUSE;F6Q8A4;tr|Q810V8|Q810V8_MOUSE;tr|Q3TIM6|Q3TIM6_MOUSE;tr|G3UZI3|G3UZI3_MOUSE;G3UZI3;tr|Q3UFZ5|Q3UFZ5_MOUSE;tr|B1AXP0|B1AXP0_MOUSE;B1AXP0;tr|B1AXN5|B1AXN5_MOUSE;B1AXN5;tr|B1AXN8|B1AXN8_MOUSE;B1AXN8;tr|F6UG16|F6UG16_MOUSE;F6UG16;tr|B2GVN8|B2GVN8_MOUSE;B2GVN8;t…	0.202689	0.927453	-0.108654		13300000	18100000	12500000	17100000	14200000	17400000	15500000	9575400
Dpp6	Dipeptidyl aminopeptidase-like protein 6	tr|Q5U4C2|Q5U4C2_MOUSE;Q5U4C2;tr|Q80VM5|Q80VM5_MOUSE;Q80VM5;sp|Q9Z218|DPP6_MOUSE;Q9Z218;tr|E9PWX1|E9PWX1_MOUSE;E9PWX1;tr|Q3TY19|Q3TY19_MOUSE	0.119018	0.965668	-0.0504013		38500000	42300000	33800000	39000000	39600000	32900000	29500000	46300000
Farsa	Phenylalanine--tRNA ligase alpha subunit	tr|E9PWY9|E9PWY9_MOUSE;E9PWY9;sp|Q8C0C7|SYFA_MOUSE;Q8C0C7;tr|Q8BXN0|Q8BXN0_MOUSE;tr|Q8BJG2|Q8BJG2_MOUSE;Q8BJG2;tr|Q4FJQ2|Q4FJQ2_MOUSE;E9Q319;tr|Q3U0Y9|Q3U0Y9_MOUSE;tr|D6RIJ2|D6RIJ2_MOUSE;D6RIJ2;tr|Q9CT72|Q9CT72_MOUSE	0.949915	1.10184	0.139917		107000000	104000000	97900000	103000000	129000000	111000000	108000000	106000000
Capza1		tr|Q5RKN9|Q5RKN9_MOUSE;tr|Q3UAS2|Q3UAS2_MOUSE;Q5RKN9;E9PWZ5;tr|Q3UJV2|Q3UJV2_MOUSE	0.968516	1.11151	0.152521		31800000	37700000	30500000	30400000	38200000	34300000	35700000	36800000
Sptbn4		tr|Q91ZE6|Q91ZE6_MOUSE;Q91ZE6;tr|E9PX29|E9PX29_MOUSE;E9PX29;tr|Q8VIE5|Q8VIE5_MOUSE;tr|E9PZC2|E9PZC2_MOUSE;E9PZC2;tr|Q8VBX2|Q8VBX2_MOUSE	0.305778	0.867922	-0.204363		NaN	NaN	20100000	26200000	22100000	NaN	NaN	18100000
Gapdh;Gm7293;Gm6316;Gm5069	Glyceraldehyde-3-phosphate dehydrogenase	tr|D2KHZ9|D2KHZ9_MOUSE;sp|P16858|G3P_MOUSE;P16858;E9PX42;tr|M0QWZ0|M0QWZ0_MOUSE;E9QAC7;E9Q5U3;E9Q1S8;E9Q9E5;E9Q0E3;F6ZQM8;E9PX72;tr|F8WJL5|F8WJL5_MOUSE;F8WJL5;D3YUV0;E9PZL2;E9PZH9;tr|D3YYI5|D3YYI5_MOUSE;D3YYI5;tr|D3YU05|D3YU05_MOUSE;D3YU05;tr|Q3TUZ9|Q3TUZ9_MOUSE;D3Z1B7;tr|D3Z0Z9|D3Z0Z9_MOUSE;D3Z0Z9;D3YV03;E9PZP4;E9Q1F8;tr|Q4VBD1|Q4VBD1_MOUSE;tr|Q6IWE3|Q6IWE3_MOUSE;tr|F6QXU4|F6QXU4_MOUSE;F6QXU4;E9…	0.233501	1.03712	0.052579		9270000000	9850000000	8170000000	9410000000	9550000000	8810000000	8870000000	10800000000
Eif3b	Eukaryotic translation initiation factor 3 subunit B	sp|Q8JZQ9|EIF3B_MOUSE;Q8JZQ9;E9PX78;tr|Q8CIJ3|Q8CIJ3_MOUSE	0.47938	1.0609	0.0852843		90000000	91100000	85000000	87600000	94900000	98600000	79700000	102000000
Ptges3	Prostaglandin E synthase 3	E9PXA6;tr|Q3TJG6|Q3TJG6_MOUSE;sp|Q9R0Q7|TEBP_MOUSE;Q9R0Q7;tr|D3Z7C6|D3Z7C6_MOUSE;D3Z7C6;tr|Q9CRH1|Q9CRH1_MOUSE	0.360799	0.804687	-0.3135		221000000	168000000	198000000	152000000	116000000	56700000	245000000	177000000
Nedd4l	E3 ubiquitin-protein ligase NEDD4-like;E3 ubiquitin-protein ligase	tr|G3X9H8|G3X9H8_MOUSE;sp|Q8CFI0-2|NED4L_MOUSE;Q8CFI0-2;G3X9H8;F7AT14;tr|Q3TQK9|Q3TQK9_MOUSE;tr|E9PXB7|E9PXB7_MOUSE;E9PXB7;sp|Q8CFI0-3|NED4L_MOUSE;Q8CFI0-3;sp|Q8CFI0|NED4L_MOUSE;Q8CFI0;tr|Q641N8|Q641N8_MOUSE;Q641N8;F6ZTP8;tr|Q80U03|Q80U03_MOUSE	0.0361865	1.00815	0.01171		11100000	11100000	8877100	8493400	9891900	10900000	9644900	9466200
Rps11	40S ribosomal protein S11	tr|Q3UC02|Q3UC02_MOUSE;sp|P62281|RS11_MOUSE;P62281;E9PXE7;tr|Q9DB79|Q9DB79_MOUSE;tr|Q9D0P6|Q9D0P6_MOUSE;D3Z3M6;tr|Q9CW75|Q9CW75_MOUSE	1.18287	1.12982	0.176097		182000000	152000000	172000000	145000000	185000000	193000000	183000000	174000000
Vps53	Vacuolar protein sorting-associated protein 53 homolog	tr|E9PXG9|E9PXG9_MOUSE;E9PXG9;tr|Q3UDN2|Q3UDN2_MOUSE;tr|Q3TX19|Q3TX19_MOUSE;tr|Q3TLZ3|Q3TLZ3_MOUSE;tr|Q3TJT1|Q3TJT1_MOUSE;sp|Q8CCB4|VPS53_MOUSE;Q8CCB4;sp|Q8CCB4-2|VPS53_MOUSE;Q8CCB4-2;tr|E9PYD3|E9PYD3_MOUSE;E9PYD3;tr|E9PWD1|E9PWD1_MOUSE;E9PWD1;tr|F6Z4G7|F6Z4G7_MOUSE;F6Z4G7;tr|E9Q648|E9Q648_MOUSE;E9Q648	0.365893	1.15242	0.204664		15800000	17800000	18600000	NaN	17900000	14100000	25900000	22100000
Txndc5	Thioredoxin domain-containing protein 5	tr|E9PXX7|E9PXX7_MOUSE;E9PXX7;tr|Q3TEE8|Q3TEE8_MOUSE;sp|Q91W90|TXND5_MOUSE;Q91W90;tr|Q3UBW8|Q3UBW8_MOUSE;tr|Q3UWX1|Q3UWX1_MOUSE	0.231434	1.06398	0.0894727		27100000	30700000	25200000	19200000	23800000	25700000	28400000	30800000
Usp7	Ubiquitin carboxyl-terminal hydrolase 7;Ubiquitin carboxyl-terminal hydrolase	sp|Q6A4J8-3|UBP7_MOUSE;Q6A4J8-3;tr|F8VPX1|F8VPX1_MOUSE;sp|Q6A4J8|UBP7_MOUSE;Q6A4J8;F8VPX1;E9QLK0;tr|E9PXY8|E9PXY8_MOUSE;sp|Q6A4J8-2|UBP7_MOUSE;Q6A4J8-2;E9PXY8;tr|G3UWR8|G3UWR8_MOUSE;G3UWR8;tr|Q3THF6|Q3THF6_MOUSE	0.932467	1.05927	0.0830637		57200000	62100000	61000000	61900000	67400000	66000000	62700000	60400000
Mag	Myelin-associated glycoprotein	tr|Q3ZB60|Q3ZB60_MOUSE;tr|Q3ZB62|Q3ZB62_MOUSE;tr|Q3T1F6|Q3T1F6_MOUSE;sp|P20917-2|MAG_MOUSE;P20917-2;E9PY01;tr|Q3ZB61|Q3ZB61_MOUSE;sp|P20917|MAG_MOUSE;P20917;F8WJJ3	0.392295	1.48775	0.573135		7524900	9682000	11100000	7274900	27500000	8286100	9283300	7840100
Adap1		tr|E9PY16|E9PY16_MOUSE;E9PY16;tr|Q6PGM4|Q6PGM4_MOUSE;tr|Q8BVR8|Q8BVR8_MOUSE;Q8BVR8;tr|B7ZMY4|B7ZMY4_MOUSE;tr|Q8BVS1|Q8BVS1_MOUSE;Q8BVS1;tr|Q5SSK2|Q5SSK2_MOUSE;sp|Q8R2V5|ADAP2_MOUSE;Q8R2V5;tr|Q3V340|Q3V340_MOUSE;Q3V340	0.508347	1.09579	0.13197		41300000	46200000	33200000	36100000	40200000	43300000	40500000	47900000
Plec	Plectin	tr|Q6S390|Q6S390_MOUSE;sp|Q9QXS1-15|PLEC_MOUSE;Q9QXS1-15;E9QK01;tr|Q6S388|Q6S388_MOUSE;tr|E9Q153|E9Q153_MOUSE;sp|Q9QXS1-10|PLEC_MOUSE;Q9QXS1-10;E9Q153;sp|Q9QXS1-9|PLEC_MOUSE;Q9QXS1-9;tr|Q6S392|Q6S392_MOUSE;tr|E9QKX4|E9QKX4_MOUSE;sp|Q9QXS1-12|PLEC_MOUSE;Q9QXS1-12;E9QKX4;sp|Q9QXS1-11|PLEC_MOUSE;Q9QXS1-11;tr|Q6S393|Q6S393_MOUSE;tr|E9QLJ5|E9QLJ5_MOUSE;sp|Q9QXS1-13|PLEC_MOUSE;Q9QXS1-13;E9QLJ5;tr|Q6S38…	0.719753	0.933625	-0.0990846		546000000	478000000	491000000	561000000	467000000	518000000	471000000	482000000
Agpat1	1-acyl-sn-glycerol-3-phosphate acyltransferase alpha	tr|Q91VJ9|Q91VJ9_MOUSE;sp|O35083|PLCA_MOUSE;O35083;E9PY97;tr|Q8BUB3|Q8BUB3_MOUSE;tr|G3UWV6|G3UWV6_MOUSE;G3UWV6	0.742047	1.12949	0.175673		15000000	12800000	14400000	11300000	14400000	14200000	17500000	14300000
Hagh	Hydroxyacylglutathione hydrolase, mitochondrial	tr|E9PYA3|E9PYA3_MOUSE;E9PYA3;sp|Q99KB8-2|GLO2_MOUSE;Q99KB8-2;tr|G5E8T9|G5E8T9_MOUSE;sp|Q99KB8|GLO2_MOUSE;Q99KB8;G5E8T9;tr|E9Q2H8|E9Q2H8_MOUSE;E9Q2H8;tr|D3YWI0|D3YWI0_MOUSE;D3YWI0;tr|D3YUX8|D3YUX8_MOUSE;D3YUX8	0.119766	0.975741	-0.0354296		95900000	90700000	110000000	98100000	98000000	113000000	82900000	91200000
Ahnak2		tr|F7CVJ5|F7CVJ5_MOUSE;F7CVJ5;tr|F7DBB3|F7DBB3_MOUSE;F7DBB3;tr|E9PYB0|E9PYB0_MOUSE;E9PYB0	0.239063	0.925683	-0.11141		24200000	15900000	20000000	27100000	20900000	22600000	20500000	16800000
Rasa1		tr|Q91YX7|Q91YX7_MOUSE;Q91YX7;tr|E9PYG6|E9PYG6_MOUSE;E9PYG6;tr|Q3V090|Q3V090_MOUSE;tr|Q3TTA2|Q3TTA2_MOUSE	0.154847	0.947922	-0.0771592		8508900	6610700	9432200	8804800	NaN	7004300	6930000	9780300
Vcan	Versican core protein	E9QQ15;tr|E9PYH0|E9PYH0_MOUSE;E9PYH0;sp|Q62059|CSPG2_MOUSE;Q62059;sp|Q62059-3|CSPG2_MOUSE;Q62059-3;tr|E9QMK2|E9QMK2_MOUSE;E9QMK2;tr|G3XA35|G3XA35_MOUSE;G3XA35;sp|Q62059-2|CSPG2_MOUSE;Q62059-2;sp|Q62059-4|CSPG2_MOUSE;Q62059-4;tr|E9QMK3|E9QMK3_MOUSE;E9QMK3;tr|Q3TNR6|Q3TNR6_MOUSE;tr|Q3UXS4|Q3UXS4_MOUSE;tr|Q05CR7|Q05CR7_MOUSE;tr|F7B603|F7B603_MOUSE;F7B603;tr|Q8BS97|Q8BS97_MOUSE;tr|Q4VA91|Q4VA91_MOUSE…	0.40045	0.921402	-0.118098		122000000	107000000	94700000	113000000	92200000	84200000	113000000	114000000
Usp14	Ubiquitin carboxyl-terminal hydrolase;Ubiquitin carboxyl-terminal hydrolase 14	tr|E9PYI8|E9PYI8_MOUSE;E9PYI8;sp|Q9JMA1|UBP14_MOUSE;Q9JMA1;tr|Q80UN0|Q80UN0_MOUSE;tr|Q3TC32|Q3TC32_MOUSE	0.209189	0.966741	-0.0487987		92400000	104000000	82600000	99000000	92900000	82800000	89100000	101000000
Pitpnm2	Membrane-associated phosphatidylinositol transfer protein 2	sp|Q6ZPQ6-2|PITM2_MOUSE;Q6ZPQ6-2;tr|E9PYJ7|E9PYJ7_MOUSE;E9PYJ7;sp|Q6ZPQ6|PITM2_MOUSE;Q6ZPQ6;tr|Q6NS55|Q6NS55_MOUSE;tr|Q3UEE4|Q3UEE4_MOUSE;tr|Q3UHB3|Q3UHB3_MOUSE;tr|Q3TPA5|Q3TPA5_MOUSE	0.383252	0.927027	-0.109317		20200000	16100000	18000000	21400000	19600000	17300000	18600000	14700000
Rpl11;Gm10036;Gm10288;Gm5093;Gm7589	60S ribosomal protein L11	tr|E9PYL9|E9PYL9_MOUSE;sp|Q9CXW4|RL11_MOUSE;Q9CXW4;E9PYL9;tr|Q8VC94|Q8VC94_MOUSE;tr|D3Z3K1|D3Z3K1_MOUSE;D3Z3K1;tr|A2BH06|A2BH06_MOUSE;A2BH06;tr|E9PZB3|E9PZB3_MOUSE;E9PZB3;tr|D3YW69|D3YW69_MOUSE;D3YW69;E9Q0L4	0.935492	1.08746	0.120964		147000000	135000000	133000000	128000000	159000000	137000000	142000000	151000000
Cadm1	Cell adhesion molecule 1	sp|Q8R5M8-4|CADM1_MOUSE;Q8R5M8-4;tr|Q1WIL9|Q1WIL9_MOUSE;sp|Q8R5M8-3|CADM1_MOUSE;Q8R5M8-3;sp|Q8R5M8-2|CADM1_MOUSE;Q8R5M8-2;sp|Q8R5M8|CADM1_MOUSE;Q8R5M8;tr|E9PYN1|E9PYN1_MOUSE;E9PYN1;sp|Q8R5M8-5|CADM1_MOUSE;Q8R5M8-5;tr|E0CY16|E0CY16_MOUSE;E0CY16;sp|Q8R5M8-7|CADM1_MOUSE;Q8R5M8-7;sp|Q8R5M8-6|CADM1_MOUSE;Q8R5M8-6;tr|Q9QYL3|Q9QYL3_MOUSE;tr|Q9QYL4|Q9QYL4_MOUSE;E9Q259	0.10252	1.04526	0.0638646		21000000	23500000	20400000	17500000	NaN	NaN	17100000	26000000
Psap	Sulfated glycoprotein 1	tr|Q3TWM9|Q3TWM9_MOUSE;tr|Q3UAS4|Q3UAS4_MOUSE;tr|Q3UE29|Q3UE29_MOUSE;tr|E9PZ00|E9PZ00_MOUSE;E9PZ00;tr|Q3TXJ0|Q3TXJ0_MOUSE;tr|Q8BFQ1|Q8BFQ1_MOUSE;tr|Q3U8C4|Q3U8C4_MOUSE;tr|Q3U897|Q3U897_MOUSE;tr|Q3U825|Q3U825_MOUSE;tr|Q3TXP9|Q3TXP9_MOUSE;tr|Q3TWL8|Q3TWL8_MOUSE;tr|Q3TWE9|Q3TWE9_MOUSE;tr|Q3TKK3|Q3TKK3_MOUSE;tr|Q3TKB2|Q3TKB2_MOUSE;tr|Q3TIT5|Q3TIT5_MOUSE;Q8BFQ1;tr|K3W4L3|K3W4L3_MOUSE;tr|B2RUD7|B2RUD7_…	0.693498	1.1564	0.209644		48300000	45100000	39500000	NaN	43400000	47600000	54700000	59300000
Magi1	Membrane-associated guanylate kinase, WW and PDZ domain-containing protein 1	tr|Q8CCP7|Q8CCP7_MOUSE;tr|Q5DTM1|Q5DTM1_MOUSE;F6UXP4;tr|Q3TQ86|Q3TQ86_MOUSE;tr|Q4H4B5|Q4H4B5_MOUSE;sp|Q6RHR9-3|MAGI1_MOUSE;Q6RHR9-3;tr|E9PZ12|E9PZ12_MOUSE;E9PZ12;tr|B9EKC0|B9EKC0_MOUSE;tr|Q4H4B4|Q4H4B4_MOUSE;sp|Q6RHR9|MAGI1_MOUSE;Q6RHR9;tr|Q4VBG2|Q4VBG2_MOUSE;sp|Q6RHR9-2|MAGI1_MOUSE;Q6RHR9-2	0.167477	0.923608	-0.114647		NaN	7660300	11300000	NaN	NaN	9286800	9509300	7474500
Map4	Microtubule-associated protein;Microtubule-associated protein 4	tr|E9PZ43|E9PZ43_MOUSE;E9PZ43;tr|E9PWC0|E9PWC0_MOUSE;sp|P27546-4|MAP4_MOUSE;P27546-4;E9PWC0;E9QKJ8	0.238361	1.03786	0.0536059		122000000	112000000	96700000	122000000	121000000	110000000	127000000	112000000
Tm9sf2	Transmembrane 9 superfamily member 2	tr|E9PZ69|E9PZ69_MOUSE;E9PZ69;tr|Q8C7F9|Q8C7F9_MOUSE;tr|Q8C6H4|Q8C6H4_MOUSE;tr|Q542E4|Q542E4_MOUSE;sp|P58021|TM9S2_MOUSE;P58021;E9Q0K1;tr|Q3TWB8|Q3TWB8_MOUSE	0.223909	1.12795	0.173701		6244600	8900900	4963900	5717900	6457900	NaN	5624100	9766900
Man2c1	Alpha-mannosidase 2C1	tr|E9PZ88|E9PZ88_MOUSE;E9PZ88;tr|F8WIE1|F8WIE1_MOUSE;F8WIE1;tr|Q8BWY6|Q8BWY6_MOUSE;tr|Q3ZCX9|Q3ZCX9_MOUSE;sp|Q91W89|MA2C1_MOUSE;Q91W89;tr|Q3TBQ3|Q3TBQ3_MOUSE;tr|E9PYM7|E9PYM7_MOUSE;E9PYM7;tr|Q80XU4|Q80XU4_MOUSE;tr|E0CYW2|E0CYW2_MOUSE;E0CYW2;tr|Q3TAW2|Q3TAW2_MOUSE;tr|E0CZB0|E0CZB0_MOUSE;E0CZB0;tr|E0CXM6|E0CXM6_MOUSE;E0CXM6;tr|E0CYR8|E0CYR8_MOUSE;E0CYR8;tr|E0CXI0|E0CXI0_MOUSE;E0CXI0;tr|Q9CTD5|Q9CTD…	0.687216	0.85188	-0.231279		15700000	12500000	NaN	18000000	14500000	13700000	12900000	11300000
Luc7l2	Putative RNA-binding protein Luc7-like 2	sp|Q7TNC4-2|LC7L2_MOUSE;Q7TNC4-2;E9PZ93;sp|Q7TNC4-3|LC7L2_MOUSE;Q7TNC4-3;tr|Q3UZ17|Q3UZ17_MOUSE;sp|Q7TNC4-4|LC7L2_MOUSE;sp|Q7TNC4|LC7L2_MOUSE;Q7TNC4;tr|E9Q715|E9Q715_MOUSE;E9Q715;tr|E9PX54|E9PX54_MOUSE;E9PX54;tr|Q3U5L2|Q3U5L2_MOUSE;E9PXU4;tr|Q05CX5|Q05CX5_MOUSE;Q05CX5;tr|Q3UGK2|Q3UGK2_MOUSE;E9QNA0;tr|Q3USM3|Q3USM3_MOUSE	0.764779	1.1217	0.16569		39600000	42200000	38300000	46800000	49500000	53000000	41400000	43300000
Rpl13;Rpl13-ps3	60S ribosomal protein L13	E9PZ94;tr|Q5RKP3|Q5RKP3_MOUSE;sp|P47963|RL13_MOUSE;P47963;tr|D3YX54|D3YX54_MOUSE;D3YX54	0.227511	1.01835	0.0262303		418000000	408000000	402000000	454000000	448000000	429000000	415000000	421000000
Syt7	Synaptotagmin-7	tr|Q0D2K7|Q0D2K7_MOUSE;sp|Q9R0N7|SYT7_MOUSE;Q9R0N7;tr|Q8CF96|Q8CF96_MOUSE;Q8CF96;tr|Q8CF95|Q8CF95_MOUSE;E9Q9R5;tr|E9PZA8|E9PZA8_MOUSE;E9PZA8	0.954105	0.82435	-0.278671		9604100	13300000	10100000	10200000	9605000	7388900	9865900	8789300
Cp	Ceruloplasmin	tr|G3X9T8|G3X9T8_MOUSE;G3X9T8;sp|Q61147|CERU_MOUSE;Q61147;tr|G3X8Q5|G3X8Q5_MOUSE;G3X8Q5;tr|E9PZD8|E9PZD8_MOUSE;E9PZD8;tr|Q8BV37|Q8BV37_MOUSE;tr|Q2F3J4|Q2F3J4_MOUSE;tr|G3UXG1|G3UXG1_MOUSE;G3UXG1;tr|G3UZ53|G3UZ53_MOUSE;G3UZ53;CON__ENSEMBL:ENSBTAP00000031900	0.0723239	1.01862	0.0266156		14600000	19500000	15700000	18400000	NaN	17900000	18700000	15600000
Gm20390;Nme2	Nucleoside diphosphate kinase;Nucleoside diphosphate kinase B	tr|E9PZF0|E9PZF0_MOUSE;E9PZF0;tr|Q5NC82|Q5NC82_MOUSE;sp|Q01768|NDKB_MOUSE;Q01768;tr|B0LAA8|B0LAA8_MOUSE;tr|Q8R4B4|Q8R4B4_MOUSE;tr|Q5NC79|Q5NC79_MOUSE;Q5NC79	0.410301	1.06769	0.0944963		1350000000	1590000000	1310000000	1490000000	1450000000	1390000000	1530000000	1770000000
Anp32e	Acidic leucine-rich nuclear phosphoprotein 32 family member E	tr|E9Q5H2|E9Q5H2_MOUSE;E9Q5H2;tr|E9PZF5|E9PZF5_MOUSE;E9PZF5;sp|P97822-2|AN32E_MOUSE;P97822-2;tr|Q3TX26|Q3TX26_MOUSE;sp|P97822|AN32E_MOUSE;P97822;tr|E9Q0X5|E9Q0X5_MOUSE;E9Q0X5	0.00715118	0.996121	-0.00560698		27700000	32000000	18600000	14900000	20600000	24100000	21100000	27200000
Vim	Vimentin	E9PZV5;tr|Q5FWJ3|Q5FWJ3_MOUSE;sp|P20152|VIME_MOUSE;P20152;tr|Q3V2S4|Q3V2S4_MOUSE;tr|Q3U6S1|Q3U6S1_MOUSE;tr|Q3TFD9|Q3TFD9_MOUSE;tr|Q3TWV0|Q3TWV0_MOUSE;tr|Q3UAX1|Q3UAX1_MOUSE;tr|Q3UD36|Q3UD36_MOUSE;tr|A4IF59|A4IF59_MOUSE;tr|A2AKJ2|A2AKJ2_MOUSE;A2AKJ2;tr|Q3V2C6|Q3V2C6_MOUSE;tr|Q3V1K9|Q3V1K9_MOUSE;sp|P31001|DESM_MOUSE;P31001;tr|Q9JJY2|Q9JJY2_MOUSE	2.70269	1.53796	0.621019	+	341000000	417000000	366000000	388000000	629000000	655000000	529000000	513000000
Ablim1	Actin-binding LIM protein 1	tr|E9Q9D1|E9Q9D1_MOUSE;E9Q9D1;tr|E9Q9D2|E9Q9D2_MOUSE;E9Q9D2;tr|E9Q030|E9Q030_MOUSE;sp|Q8K4G5-3|ABLM1_MOUSE;Q8K4G5-3;E9Q030;sp|Q8K4G5-4|ABLM1_MOUSE;Q8K4G5-4;tr|Q3UP03|Q3UP03_MOUSE;tr|E9Q9C7|E9Q9C7_MOUSE;E9Q9C7;E9Q1E8;tr|E9Q9C4|E9Q9C4_MOUSE;E9Q9C4;sp|Q8K4G5-2|ABLM1_MOUSE;Q8K4G5-2;E9Q9C8;tr|E9Q9C0|E9Q9C0_MOUSE;E9Q9C0;tr|B9EIV0|B9EIV0_MOUSE;E9Q9C9;tr|E9Q9C1|E9Q9C1_MOUSE;E9Q9C1;tr|E9Q9C2|E9Q9C2_MOUSE;…	0.898565	1.22158	0.288743		9550200	10000000	9652300	7234800	NaN	11900000	10400000	NaN
Gm20425		tr|E9Q035|E9Q035_MOUSE;E9Q035;tr|Q542X6|Q542X6_MOUSE;sp|P47758|SRPRB_MOUSE;P47758	1.21552	0.786149	-0.347125		449000000	506000000	422000000	422000000	319000000	270000000	388000000	437000000
Fabp7	Fatty acid-binding protein, brain	tr|Q5NDA4|Q5NDA4_MOUSE;sp|P51880|FABP7_MOUSE;P51880;tr|E9Q0H6|E9Q0H6_MOUSE;E9Q0H6	0.56757	1.13346	0.180737		96600000	62500000	91600000	97800000	109000000	103000000	96100000	86800000
Prep	Prolyl endopeptidase	tr|Q543B9|Q543B9_MOUSE;sp|Q9QUR6|PPCE_MOUSE;Q9QUR6;E9Q0H7;tr|Q8C6A3|Q8C6A3_MOUSE;tr|Q3TCS0|Q3TCS0_MOUSE;tr|Q3TQ97|Q3TQ97_MOUSE	0.0839548	1.01724	0.024667		87000000	94900000	78400000	81700000	83800000	96900000	73700000	93400000
Homer1	Homer protein homolog 1	sp|Q9Z2Y3|HOME1_MOUSE;Q9Z2Y3;E9Q0J0;sp|Q9Z2Y3-3|HOME1_MOUSE;Q9Z2Y3-3;sp|Q9Z2Y3-2|HOME1_MOUSE;Q9Z2Y3-2;tr|E9Q0I7|E9Q0I7_MOUSE;E9Q0I7;tr|E9Q0I8|E9Q0I8_MOUSE;E9Q0I8;tr|D3Z6A7|D3Z6A7_MOUSE;D3Z6A7;tr|Q8C655|Q8C655_MOUSE;tr|Q3UVL6|Q3UVL6_MOUSE;Q3UVL6;tr|Q5D052|Q5D052_MOUSE;sp|Q9Z2Y3-5|HOME1_MOUSE;Q9Z2Y3-5;tr|D3Z6A8|D3Z6A8_MOUSE;D3Z6A8;sp|Q9Z2Y3-4|HOME1_MOUSE;Q9Z2Y3-4;E9Q0J1;tr|D3Z6A9|D3Z6A9_MOUSE;D3Z6A9	0.00436093	0.998028	-0.00284711		28400000	31700000	54000000	42700000	40600000	41400000	36200000	38300000
Ralgapb	Ral GTPase-activating protein subunit beta	sp|Q8BQZ4|RLGPB_MOUSE;Q8BQZ4;tr|E9Q0J2|E9Q0J2_MOUSE;tr|B2RRF1|B2RRF1_MOUSE;E9Q0J2;tr|A2ACC7|A2ACC7_MOUSE;A2ACC7;tr|F8WHN4|F8WHN4_MOUSE;F8WHN4;tr|A2ACC6|A2ACC6_MOUSE;A2ACC6;sp|Q8BQZ4-2|RLGPB_MOUSE;Q8BQZ4-2	0.0526233	1.01973	0.028184		21300000	12700000	18100000	22200000	21300000	18700000	20000000	15800000
Elmod1	ELMO domain-containing protein 1	tr|B7ZN22|B7ZN22_MOUSE;tr|Q0P556|Q0P556_MOUSE;tr|B7ZN20|B7ZN20_MOUSE;Q0P556;tr|E9Q0K9|E9Q0K9_MOUSE;sp|Q3V1U8|ELMD1_MOUSE;Q3V1U8;E9Q0K9;tr|Q3TPW1|Q3TPW1_MOUSE	0.397909	1.05271	0.0741084		11700000	12400000	11600000	NaN	12900000	13200000	13300000	10900000
Itsn1	Intersectin-1	sp|Q9Z0R4|ITSN1_MOUSE;Q9Z0R4;F8VQE5;tr|E9Q0N0|E9Q0N0_MOUSE;E9Q0N0;tr|E9Q3I8|E9Q3I8_MOUSE;E9Q3I8;tr|E9Q3I9|E9Q3I9_MOUSE;E9Q3I9;tr|E9Q3I4|E9Q3I4_MOUSE;E9Q3I4;sp|Q9Z0R4-2|ITSN1_MOUSE;Q9Z0R4-2;E9PUZ2;tr|E9Q3I5|E9Q3I5_MOUSE;E9Q3I5;tr|Q6NZJ5|Q6NZJ5_MOUSE;Q6NZJ5;tr|Q3TUF4|Q3TUF4_MOUSE;tr|Q3U2A1|Q3U2A1_MOUSE;F6TKT3;tr|Q8C4B5|Q8C4B5_MOUSE;tr|D3Z6P4|D3Z6P4_MOUSE;D3Z6P4;CON__ENSEMBL:ENSBTAP00000001528;tr|Q6…	0.0521353	0.991348	-0.0125369		63900000	62500000	57400000	73100000	67400000	66200000	61000000	60100000
Ablim2	Actin-binding LIM protein 2	sp|Q8BL65-5|ABLM2_MOUSE;Q8BL65-5;sp|Q8BL65-2|ABLM2_MOUSE;Q8BL65-2;sp|Q8BL65-3|ABLM2_MOUSE;Q8BL65-3;tr|E9Q0W6|E9Q0W6_MOUSE;E9Q0W6;sp|Q8BL65|ABLM2_MOUSE;Q8BL65;sp|Q8BL65-4|ABLM2_MOUSE;Q8BL65-4;tr|Q19VH2|Q19VH2_MOUSE;tr|E9Q4K0|E9Q4K0_MOUSE;E9Q4K0;tr|Q3U409|Q3U409_MOUSE;tr|F7A5C5|F7A5C5_MOUSE;F7A5C5;tr|F6VVW4|F6VVW4_MOUSE;F6VVW4;tr|D3Z0Y4|D3Z0Y4_MOUSE;D3Z0Y4;tr|D3YYR9|D3YYR9_MOUSE;D3YYR9;tr|F6UI99|F6…	0.171044	0.93048	-0.103953		NaN	17200000	NaN	13900000	16000000	NaN	NaN	13000000
Rpl24	60S ribosomal protein L24	tr|E9Q132|E9Q132_MOUSE;E9Q132;sp|Q8BP67|RL24_MOUSE;Q8BP67;E9QNJ0;tr|Q3UW40|Q3UW40_MOUSE;tr|Q8BT08|Q8BT08_MOUSE;tr|Q9CS31|Q9CS31_MOUSE;tr|F6RSK3|F6RSK3_MOUSE;F6RSK3	0.419385	1.07192	0.100193		125000000	93300000	103000000	96600000	110000000	112000000	105000000	122000000
F8a;F8a1	Factor VIII intron 22 protein	tr|Q9JJQ6|Q9JJQ6_MOUSE;tr|Q3TLS9|Q3TLS9_MOUSE;Q9JJQ6;E9Q169;tr|Q8CCG9|Q8CCG9_MOUSE;sp|Q00558|F8I2_MOUSE;Q00558	0.253058	1.05087	0.0715869		23200000	26100000	23200000	28500000	30400000	23200000	27900000	24600000
Myo6	Unconventional myosin-VI	tr|E9Q3L1|E9Q3L1_MOUSE;E9Q3L1;tr|E9Q174|E9Q174_MOUSE;E9Q174;tr|E9Q175|E9Q175_MOUSE;E9Q175;E9QQ82;tr|B2RWR8|B2RWR8_MOUSE;tr|E9PVU0|E9PVU0_MOUSE;E9PVU0;sp|Q64331|MYO6_MOUSE;Q64331;tr|Q6A077|Q6A077_MOUSE;E9Q178;tr|Q8BK95|Q8BK95_MOUSE	0.0395401	1.01265	0.0181413		13400000	14300000	15300000	16400000	NaN	11600000	16900000	16600000
Sec23a	Protein transport protein Sec23A	tr|E9Q1S3|E9Q1S3_MOUSE;E9Q1S3;sp|Q01405|SC23A_MOUSE;Q01405;tr|Q8C1E4|Q8C1E4_MOUSE	0.407613	0.938697	-0.0912686		94200000	78100000	83400000	95000000	87900000	70500000	87900000	83000000
Camk2d	Calcium/calmodulin-dependent protein kinase type II subunit delta	tr|E9Q1V9|E9Q1V9_MOUSE;sp|Q6PHZ2-5|KCC2D_MOUSE;Q6PHZ2-5;E9Q1V9;tr|E9Q1T1|E9Q1T1_MOUSE;E9Q1T1;sp|Q6PHZ2-2|KCC2D_MOUSE;Q6PHZ2-2;sp|Q6PHZ2-4|KCC2D_MOUSE;Q6PHZ2-4;sp|Q6PHZ2|KCC2D_MOUSE;Q6PHZ2;tr|E9PXV3|E9PXV3_MOUSE;E9PXV3;tr|E9Q1W0|E9Q1W0_MOUSE;E9Q1W0;E9Q2E8;E9QM47;tr|Q8CCM0|Q8CCM0_MOUSE;Q8CCM0;tr|Q8C8X9|Q8C8X9_MOUSE;tr|Q8C4I3|Q8C4I3_MOUSE;tr|F6ZIE1|F6ZIE1_MOUSE;F6ZIE1;tr|E9QAJ4|E9QAJ4_MOUSE;E9QAJ4;t…	0.613618	0.898908	-0.153755		90300000	120000000	105000000	90200000	93300000	81300000	97700000	92300000
Hook3	Protein Hook homolog 3	E9Q272;sp|Q8BUK6|HOOK3_MOUSE;Q8BUK6;tr|Q5BKS5|Q5BKS5_MOUSE;tr|Q3UUZ6|Q3UUZ6_MOUSE;tr|F6W1A2|F6W1A2_MOUSE;F6W1A2	0.192668	0.962614	-0.0549703		61200000	56400000	58400000	74200000	62800000	61400000	64000000	52700000
Ttc5	Tetratricopeptide repeat protein 5	E9Q2A8;tr|Q8C8M9|Q8C8M9_MOUSE;sp|Q99LG4|TTC5_MOUSE;Q99LG4;tr|Q8BNN3|Q8BNN3_MOUSE	0.0312819	1.01719	0.02459		5775500	3579900	NaN	3762300	4090800	4004100	NaN	5248300
Arhgap44	Rho GTPase-activating protein 44	F8WHY0;sp|Q5SSM3-2|RHG44_MOUSE;Q5SSM3-2;sp|Q5SSM3-3|RHG44_MOUSE;Q5SSM3-3;E9Q2J4;sp|Q5SSM3|RHG44_MOUSE;Q5SSM3;sp|Q5SSM3-4|RHG44_MOUSE;Q5SSM3-4;F7ATD9;tr|F6T1Y2|F6T1Y2_MOUSE;F6T1Y2	1.60001	0.857182	-0.222327	+	12500000	11900000	13200000	13500000	11000000	NaN	NaN	10900000
Gigyf2	PERQ amino acid-rich with GYF domain-containing protein 2	tr|Q3TUA5|Q3TUA5_MOUSE;tr|E9Q2M5|E9Q2M5_MOUSE;E9Q2M5;tr|Q8C585|Q8C585_MOUSE;tr|G3UYR9|G3UYR9_MOUSE;G3UYR9;tr|G3UWR2|G3UWR2_MOUSE;G3UWR2;tr|G3UYG6|G3UYG6_MOUSE;G3UYG6;sp|Q6Y7W8|PERQ2_MOUSE;Q6Y7W8;tr|G3UZX7|G3UZX7_MOUSE;G3UZX7	0.982808	1.29282	0.370524		4941200	3390800	4444700	NaN	5332000	6234700	4951300	NaN
BC037034	Uncharacterized protein C7orf43 homolog	tr|E9Q2V5|E9Q2V5_MOUSE;sp|Q3UTZ3|CG043_MOUSE;Q3UTZ3;E9Q2V5;tr|E9Q6X8|E9Q6X8_MOUSE;E9Q6X8	0.799785	1.10197	0.140079		4771400	5547600	NaN	4612500	5488700	5395400	NaN	5569900
Actn4		tr|E9Q2W9|E9Q2W9_MOUSE;E9Q2W9	0.858937	0.814201	-0.296544		29800000	38000000	NaN	26000000	23000000	25800000	24400000	28800000
Nrxn3	Neurexin-3	tr|Q6ZQ56|Q6ZQ56_MOUSE;tr|E9Q2X2|E9Q2X2_MOUSE;E9Q2X2;sp|Q6P9K9|NRX3A_MOUSE;Q6P9K9;sp|Q6P9K9-2|NRX3A_MOUSE;Q6P9K9-2;tr|E9Q3Q4|E9Q3Q4_MOUSE;E9Q3Q4;sp|Q8C985-2|NRX3B_MOUSE;Q8C985-2;sp|Q8C985|NRX3B_MOUSE;Q8C985	0.112803	1.03282	0.0465858		37000000	39500000	38700000	56200000	43400000	46700000	45300000	41600000
Slc8a2		tr|Q6ZPY3|Q6ZPY3_MOUSE;E9Q347;tr|Q68EG0|Q68EG0_MOUSE;Q68EG0;tr|Q8K596|Q8K596_MOUSE;Q8K596;tr|Q8R504|Q8R504_MOUSE	0.270371	0.948069	-0.0769359		18100000	19500000	18300000	19100000	20400000	18300000	13600000	18900000
Ly6h	Lymphocyte antigen 6H	tr|Q544M1|Q544M1_MOUSE;sp|Q9WUC3|LY6H_MOUSE;Q9WUC3;tr|Q8K356|Q8K356_MOUSE;Q8K356;E9Q383;tr|Q9D1X6|Q9D1X6_MOUSE	0.202297	0.775931	-0.365999		32200000	NaN	NaN	14400000	15700000	NaN	NaN	20400000
Psma2	Proteasome subunit alpha type-2	sp|P49722|PSA2_MOUSE;Q6ZWV8;P49722;E9Q3A4;tr|Q3UWT6|Q3UWT6_MOUSE;tr|Q9CZ58|Q9CZ58_MOUSE;tr|Q8BKE0|Q8BKE0_MOUSE	0.145869	0.950627	-0.0730489		65100000	63700000	84500000	83500000	81200000	85600000	62000000	53300000
Agap1	Arf-GAP with GTPase, ANK repeat and PH domain-containing protein 1	tr|E9Q3K3|E9Q3K3_MOUSE;E9Q3K3;sp|Q8BXK8|AGAP1_MOUSE;Q8BXK8;tr|Q3UH88|Q3UH88_MOUSE;tr|Q8C418|Q8C418_MOUSE	0.194199	0.947648	-0.0775775		6664400	7208300	7944100	7520900	NaN	5901800	7999100	NaN
Pi4ka		tr|E9Q3L2|E9Q3L2_MOUSE;E9Q3L2;tr|Q6DIC7|Q6DIC7_MOUSE;tr|F6Y9T6|F6Y9T6_MOUSE;F6Y9T6;tr|Q3UVT5|Q3UVT5_MOUSE;tr|Q80Y45|Q80Y45_MOUSE;tr|F6WIX7|F6WIX7_MOUSE;F6WIX7;tr|D6RJ66|D6RJ66_MOUSE;D6RJ66;tr|F6XSW4|F6XSW4_MOUSE;F6XSW4;tr|Q7TNG2|Q7TNG2_MOUSE	1.74269	0.802396	-0.317614	+	37300000	38400000	35100000	38000000	25500000	29700000	28400000	35800000
Dctn1	Dynactin subunit 1	tr|Q6NZM3|Q6NZM3_MOUSE;tr|E9Q3M3|E9Q3M3_MOUSE;E9Q3M3;sp|O08788|DCTN1_MOUSE;O08788;sp|O08788-2|DCTN1_MOUSE;O08788-2;tr|Q3TRF1|Q3TRF1_MOUSE	0.135435	0.982659	-0.0252376		423000000	360000000	374000000	432000000	409000000	394000000	378000000	380000000
2010300C02Rik		tr|E9Q3M9|E9Q3M9_MOUSE;E9Q3M9;tr|F7B0R9|F7B0R9_MOUSE;F7B0R9;tr|Q6GQT3|Q6GQT3_MOUSE;tr|Q8K303|Q8K303_MOUSE;E9Q887;tr|Q9D852|Q9D852_MOUSE	1.1205	0.913598	-0.130368		1020000000	939000000	930000000	954000000	931000000	935000000	842000000	799000000
Alcam	CD166 antigen	tr|E9Q3Q6|E9Q3Q6_MOUSE;E9Q3Q6;tr|E9Q4G8|E9Q4G8_MOUSE;E9Q4G8;tr|Q54AJ5|Q54AJ5_MOUSE;sp|Q61490|CD166_MOUSE;Q61490;tr|F6QH25|F6QH25_MOUSE;F6QH25;tr|Q5MPX5|Q5MPX5_MOUSE;Q5MPX5	0.0662711	1.0169	0.0241733		22900000	21400000	25700000	NaN	28000000	21300000	21600000	23900000
Rps24	40S ribosomal protein S24	sp|P62849-2|RS24_MOUSE;P62849-2;tr|Q9DCA4|Q9DCA4_MOUSE;sp|P62849-3|RS24_MOUSE;P62849-3;E9Q3V8;tr|Q9D7P1|Q9D7P1_MOUSE;Q9D7P1;tr|Q9CY61|Q9CY61_MOUSE;tr|Q5M9M7|Q5M9M7_MOUSE;tr|Q3TIF8|Q3TIF8_MOUSE;sp|P62849|RS24_MOUSE;P62849;tr|Q9CQK2|Q9CQK2_MOUSE	0.14301	0.834248	-0.261451		21800000	29000000	NaN	NaN	NaN	NaN	11700000	30700000
Lphn1	Latrophilin-1	sp|Q80TR1|LPHN1_MOUSE;Q80TR1;tr|H7BX15|H7BX15_MOUSE;tr|E9Q9Q9|E9Q9Q9_MOUSE;E9Q9Q9;tr|E9Q3V9|E9Q3V9_MOUSE;E9Q3V9;sp|Q80TR1-2|LPHN1_MOUSE;Q80TR1-2;tr|Q3UYB4|Q3UYB4_MOUSE;tr|F6YP92|F6YP92_MOUSE;F6YP92	0.564941	1.49702	0.582095		NaN	16600000	NaN	13000000	28400000	14400000	16900000	28800000
Lrba	Lipopolysaccharide-responsive and beige-like anchor protein	sp|Q9ESE1-2|LRBA_MOUSE;Q9ESE1-2;E9QK10;tr|E9Q3Y4|E9Q3Y4_MOUSE;E9Q3Y4;sp|Q9ESE1|LRBA_MOUSE;Q9ESE1;sp|Q9ESE1-3|LRBA_MOUSE;Q9ESE1-3;tr|Q8BSM6|Q8BSM6_MOUSE;Q8BSM6;tr|Q8C7C2|Q8C7C2_MOUSE	1.47361	0.648188	-0.625516	+	NaN	14100000	NaN	10400000	8336100	8375000	8628100	6428500
Ryr2	Ryanodine receptor 2	tr|F6U7V1|F6U7V1_MOUSE;sp|E9Q401|RYR2_MOUSE;E9Q401;tr|Q80ZZ5|Q80ZZ5_MOUSE;Q80ZZ5;tr|Q9CTT8|Q9CTT8_MOUSE;tr|Q60835|Q60835_MOUSE	0.0338661	0.996561	-0.00497061		60500000	64200000	60700000	62100000	64700000	61000000	56300000	64700000
Tpm1	Tropomyosin alpha-1 chain	tr|E9Q452|E9Q452_MOUSE;E9Q452;tr|Q8BSH3|Q8BSH3_MOUSE;tr|Q564G1|Q564G1_MOUSE;tr|Q545Y3|Q545Y3_MOUSE;sp|P58771-2|TPM1_MOUSE;sp|P58771|TPM1_MOUSE;Q8BSH3;P58771-2;P58771;tr|E9Q454|E9Q454_MOUSE;E9Q454;tr|Q8BP43|Q8BP43_MOUSE;tr|E9Q450|E9Q450_MOUSE;Q8BP43;E9Q450	0.397211	1.07288	0.101488		60300000	53300000	63000000	69600000	68300000	62900000	58100000	74900000
Spag9	C-Jun-amino-terminal kinase-interacting protein 4	sp|Q58A65-2|JIP4_MOUSE;Q58A65-2;E9Q460;tr|B8X349|B8X349_MOUSE;sp|Q58A65|JIP4_MOUSE;Q58A65;sp|Q58A65-6|JIP4_MOUSE;Q58A65-6;sp|Q58A65-5|JIP4_MOUSE;Q58A65-5;sp|Q58A65-3|JIP4_MOUSE;Q58A65-3;tr|F8WH31|F8WH31_MOUSE;tr|E9PUD1|E9PUD1_MOUSE;E9QJU2;E9PUD1;sp|Q58A65-4|JIP4_MOUSE;Q58A65-4;F8WH31;tr|F6SH61|F6SH61_MOUSE;F6SH61;tr|Q8C7W0|Q8C7W0_MOUSE;tr|Q6PA03|Q6PA03_MOUSE;tr|F6WNT4|F6WNT4_MOUSE;Q5NC72;tr|A9CQK…	1.32397	1.37176	0.456026	+	28600000	29100000	19400000	33800000	45600000	37800000	36900000	31800000
Camsap2	Calmodulin-regulated spectrin-associated protein 2	sp|Q8C1B1|CAMP2_MOUSE;Q8C1B1;tr|B2RRE3|B2RRE3_MOUSE;E9Q4Q5;tr|H7BX08|H7BX08_MOUSE;sp|Q8C1B1-2|CAMP2_MOUSE;Q8C1B1-2	0.124104	0.966846	-0.0486419		26600000	28100000	28700000	28300000	33100000	29500000	20300000	25100000
Pde2a	cGMP-dependent 3,5-cyclic phosphodiesterase	sp|Q922S4|PDE2A_MOUSE;Q922S4;tr|Q5PR72|Q5PR72_MOUSE;Q5PR72;tr|Q3TXZ6|Q3TXZ6_MOUSE;Q3TXZ6;E9Q530;tr|Q3TCR8|Q3TCR8_MOUSE;tr|Q3TD37|Q3TD37_MOUSE;tr|Q3TYK5|Q3TYK5_MOUSE;tr|Q3TY50|Q3TY50_MOUSE;E9Q531;tr|Q3TYU3|Q3TYU3_MOUSE	0.270414	0.960585	-0.058015		38700000	38100000	43100000	46400000	40400000	36800000	38600000	44100000
Vti1b	Vesicle transport through interaction with t-SNAREs homolog 1B	tr|Q9Z2P7|Q9Z2P7_MOUSE;E9Q5B1;tr|Q91XH6|Q91XH6_MOUSE;sp|O88384|VTI1B_MOUSE;Q91XH6;O88384;tr|Q3TUP8|Q3TUP8_MOUSE;tr|E0CYE5|E0CYE5_MOUSE;E0CYE5;tr|F6UHS3|F6UHS3_MOUSE;F6UHS3	0.0135355	0.993816	-0.00894883		NaN	13000000	NaN	17200000	14600000	17100000	16800000	11700000
Ranbp9	Ran-binding protein 9	sp|P69566|RANB9_MOUSE;P69566;F8WGD6;tr|E9Q5D6|E9Q5D6_MOUSE;E9Q5D6;sp|P69566-2|RANB9_MOUSE;P69566-2	0.154912	0.978308	-0.0316396		9976000	NaN	9427300	NaN	8567700	9613700	10000000	9754400
Ppp1r9a		tr|H3BKQ7|H3BKQ7_MOUSE;tr|Q7TSA7|Q7TSA7_MOUSE;E9Q5R1;tr|H3BJD0|H3BJD0_MOUSE;tr|Q3UUK5|Q3UUK5_MOUSE;tr|H3BL28|H3BL28_MOUSE;tr|Q7TN74|Q7TN74_MOUSE;Q7TN74;tr|H3BJD6|H3BJD6_MOUSE;tr|Q3UXW4|Q3UXW4_MOUSE;Q3UXW4;tr|Q8BMP0|Q8BMP0_MOUSE;tr|H3BKE7|H3BKE7_MOUSE;tr|Q80ZL7|Q80ZL7_MOUSE;Q80ZL7;tr|H3BJA6|H3BJA6_MOUSE;tr|Q80TH3|Q80TH3_MOUSE	0.103056	0.973257	-0.0391067		58100000	60100000	46600000	50800000	63100000	44000000	49000000	53700000
Sh3bgrl2	SH3 domain-binding glutamic acid-rich-like protein 2	sp|Q8BG73|SH3L2_MOUSE;Q8BG73;tr|Q8C073|Q8C073_MOUSE;E9Q5U7;tr|Q8C0Z4|Q8C0Z4_MOUSE;G5E8J5	0.178767	0.892456	-0.164147		20300000	7468100	10900000	10700000	11000000	9582000	10100000	13400000
Ppa1	Inorganic pyrophosphatase	tr|Q8BTY3|Q8BTY3_MOUSE;E9Q5Z3;tr|Q4FK49|Q4FK49_MOUSE;sp|Q9D819|IPYR_MOUSE;Q9D819;tr|Q3UA53|Q3UA53_MOUSE	0.480594	1.10033	0.137931		231000000	227000000	216000000	207000000	217000000	234000000	217000000	302000000
Ube4b	Ubiquitin conjugation factor E4 B	tr|G3UZD6|G3UZD6_MOUSE;G3UZD6;tr|Q6NWW1|Q6NWW1_MOUSE;sp|Q9ES00|UBE4B_MOUSE;Q9ES00;E9Q664;tr|Q80TU3|Q80TU3_MOUSE;tr|Q3V426|Q3V426_MOUSE;tr|G3UZM6|G3UZM6_MOUSE;G3UZM6	0.637097	1.18736	0.247763		23900000	16600000	20500000	21100000	19800000	31200000	22500000	23800000
Ralgapa1	Ral GTPase-activating protein subunit alpha-1	sp|Q6GYP7|RGPA1_MOUSE;Q6GYP7;sp|Q6GYP7-2|RGPA1_MOUSE;Q6GYP7-2;tr|B7ZNA3|B7ZNA3_MOUSE;E9Q680;E9QMM1;sp|Q6GYP7-4|RGPA1_MOUSE;Q6GYP7-4;tr|Q3U5E2|Q3U5E2_MOUSE;sp|Q6GYP7-6|RGPA1_MOUSE;Q6GYP7-6;sp|Q6GYP7-5|RGPA1_MOUSE;Q6GYP7-5;sp|Q6GYP7-3|RGPA1_MOUSE;Q6GYP7-3	0.277562	1.15012	0.201784		3669800	NaN	7741900	7138200	6451900	7954200	6928500	NaN
Mapk8ip3	C-Jun-amino-terminal kinase-interacting protein 3	tr|Q6P1F1|Q6P1F1_MOUSE;tr|E9Q6B6|E9Q6B6_MOUSE;E9Q6B6;sp|Q9ESN9-2|JIP3_MOUSE;Q9ESN9-2;tr|E9Q6E0|E9Q6E0_MOUSE;E9Q6E0;sp|Q9ESN9-3|JIP3_MOUSE;Q9ESN9-3;sp|Q9ESN9-5|JIP3_MOUSE;Q9ESN9-5;tr|Q8CHB5|Q8CHB5_MOUSE;sp|Q9ESN9-4|JIP3_MOUSE;Q9ESN9-4;tr|Q6NV54|Q6NV54_MOUSE;tr|Q3UHB5|Q3UHB5_MOUSE;tr|J3QNR6|J3QNR6_MOUSE;sp|Q9ESN9|JIP3_MOUSE;Q9ESN9;tr|K3W4S4|K3W4S4_MOUSE;sp|Q9ESN9-6|JIP3_MOUSE;Q9ESN9-6;tr|D3YWH6|D3Y…	0.0431072	0.987252	-0.01851		19700000	17000000	19100000	24200000	17500000	17200000	21400000	22800000
Srsf11		tr|Q8C0Z3|Q8C0Z3_MOUSE;tr|Q8CFF2|Q8CFF2_MOUSE;tr|Q8CGI3|Q8CGI3_MOUSE;tr|Q9CT17|Q9CT17_MOUSE;tr|Q6NSR2|Q6NSR2_MOUSE;tr|Q3UIX4|Q3UIX4_MOUSE;Q3UIX4;tr|E9Q6E5|E9Q6E5_MOUSE;E9Q6E5;tr|D3Z4B0|D3Z4B0_MOUSE;D3Z4B0;tr|B7ZNC5|B7ZNC5_MOUSE;B7ZNC5;tr|Q8BV04|Q8BV04_MOUSE;Q8BV04	0.681867	1.24476	0.315871		NaN	7173100	6322000	7324200	9694700	9759100	NaN	6461300
Ttc7b		tr|E9Q6P5|E9Q6P5_MOUSE;E9Q6P5;tr|Q3UFQ5|Q3UFQ5_MOUSE	0.210755	0.915852	-0.126814		10400000	11200000	7476200	7703300	NaN	8532400	NaN	8328200
Sec22b	Vesicle-trafficking protein SEC22b	tr|E9Q6R3|E9Q6R3_MOUSE;E9Q6R3;sp|O08547|SC22B_MOUSE;O08547;tr|Q3UZ06|Q3UZ06_MOUSE	0.805378	1.21609	0.282255		31800000	48200000	40900000	32600000	42000000	50300000	54400000	40200000
Pigs	GPI transamidase component PIG-S	E9Q761;tr|Q3V3K6|Q3V3K6_MOUSE;tr|Q3V307|Q3V307_MOUSE;sp|Q6PD26|PIGS_MOUSE;Q6PD26;tr|Q3V397|Q3V397_MOUSE;tr|Q3U643|Q3U643_MOUSE	0.206438	1.03451	0.0489522		15900000	13000000	13800000	14800000	16500000	13100000	14600000	15300000
Itpr1	Inositol 1,4,5-trisphosphate receptor type 1	sp|P11881-4|ITPR1_MOUSE;P11881-4;E9Q7K4;sp|P11881-3|ITPR1_MOUSE;P11881-3;sp|P11881-8|ITPR1_MOUSE;P11881-8;F8WJH8;sp|P11881-7|ITPR1_MOUSE;P11881-7;sp|P11881-6|ITPR1_MOUSE;P11881-6;F8WJH7;F8WJH6;sp|P11881-5|ITPR1_MOUSE;P11881-5;sp|P11881-2|ITPR1_MOUSE;P11881-2;sp|P11881|ITPR1_MOUSE;P11881;tr|Q3UVA1|Q3UVA1_MOUSE;tr|Q8C7X9|Q8C7X9_MOUSE;Q8C7X9;F6ZHA0;tr|Q6NV80|Q6NV80_MOUSE;tr|Q8C8N0|Q8C8N0_MOUSE;tr|Q8…	0.890188	1.1921	0.25351		406000000	555000000	401000000	421000000	567000000	591000000	520000000	446000000
Tsc22d2		tr|E9Q7M2|E9Q7M2_MOUSE;E9Q7M2;tr|Q3V1I7|Q3V1I7_MOUSE	1.30815	1.16494	0.22025	+	4934700	4743500	4943100	4489800	NaN	NaN	5185900	5945700
Synj1	Synaptojanin-1	tr|E9Q7S0|E9Q7S0_MOUSE;E9Q7S0;tr|F7BQW7|F7BQW7_MOUSE;F7BQW7;sp|Q8CHC4|SYNJ1_MOUSE;Q8CHC4;tr|D3Z656|D3Z656_MOUSE;D3Z656;tr|D3Z1M7|D3Z1M7_MOUSE;D3Z1M7;tr|F7CD11|F7CD11_MOUSE;F7CD11;tr|F6XIX0|F6XIX0_MOUSE;F6XIX0;tr|Q3V053|Q3V053_MOUSE;Q3V053	0.249798	1.02199	0.0313854		795000000	863000000	796000000	867000000	867000000	786000000	853000000	889000000
Calcoco1	Calcium-binding and coiled-coil domain-containing protein 1	tr|E9Q7U2|E9Q7U2_MOUSE;E9Q7U2;sp|Q8CGU1|CACO1_MOUSE;Q8CGU1	0.0705178	0.983579	-0.0238869		21100000	20300000	15900000	19400000	19500000	15900000	18800000	21200000
Atp2b4		tr|F7AAP4|F7AAP4_MOUSE;tr|D1FNM8|D1FNM8_MOUSE;F7AAP4;tr|H2BL43|H2BL43_MOUSE;tr|E9Q828|E9Q828_MOUSE;E9Q828;tr|Q32ME1|Q32ME1_MOUSE;Q32ME1;tr|Q6Q477|Q6Q477_MOUSE;tr|D1FNM9|D1FNM9_MOUSE;Q6Q477;tr|Q6Q476|Q6Q476_MOUSE;tr|Q3UPA8|Q3UPA8_MOUSE	1.37253	0.656384	-0.607388	+	28400000	26400000	38700000	23700000	25300000	17600000	15200000	19000000
Cadps2	Calcium-dependent secretion activator 2	sp|Q8BYR5-4|CAPS2_MOUSE;Q8BYR5-4;tr|E9Q835|E9Q835_MOUSE;tr|A4PI81|A4PI81_MOUSE;sp|Q8BYR5-2|CAPS2_MOUSE;Q8BYR5-2;E9Q835;tr|E9Q5C0|E9Q5C0_MOUSE;sp|Q8BYR5-3|CAPS2_MOUSE;Q8BYR5-3;sp|Q8BYR5|CAPS2_MOUSE;Q8BYR5;E9Q5C0;tr|E9PVF7|E9PVF7_MOUSE;E9PVF7;sp|Q8BYR5-5|CAPS2_MOUSE;Q8BYR5-5;tr|A4PI82|A4PI82_MOUSE;E9Q2A3;E9Q9P3;tr|A4PI84|A4PI84_MOUSE;tr|A4PI83|A4PI83_MOUSE;sp|Q8BYR5-6|CAPS2_MOUSE;Q8BYR5-6;tr|F6SH36…	0.327576	0.923332	-0.115079		23200000	18000000	18200000	18800000	17500000	19600000	21000000	14100000
Scamp3	Secretory carrier-associated membrane protein 3	tr|Q3TDM8|Q3TDM8_MOUSE;tr|E9Q855|E9Q855_MOUSE;E9Q855;tr|Q3UK26|Q3UK26_MOUSE;sp|O35609|SCAM3_MOUSE;O35609;tr|Q3UXS0|Q3UXS0_MOUSE;Q3UXS0;tr|B2M0S2|B2M0S2_MOUSE;tr|B2M0S3|B2M0S3_MOUSE	0.362364	0.90476	-0.144393		23800000	27100000	28600000	34300000	31000000	27500000	24600000	19800000
Fry	Protein furry homolog	sp|E9Q8I9|FRY_MOUSE;E9Q8I9;sp|E9Q8I9-2|FRY_MOUSE;E9PVT7;sp|E9Q8I9-3|FRY_MOUSE;E9PUR9;tr|Q3TZB0|Q3TZB0_MOUSE;E9Q0T9;tr|Q8BIX6|Q8BIX6_MOUSE;tr|Q8BIA1|Q8BIA1_MOUSE	1.57185	0.750828	-0.413447	+	26400000	27000000	20100000	30400000	18400000	20800000	20000000	18800000
Zc3h4	Zinc finger CCCH domain-containing protein 4	tr|Q6PAI8|Q6PAI8_MOUSE;sp|Q6ZPZ3-2|ZC3H4_MOUSE;Q6ZPZ3-2;tr|E9Q8K8|E9Q8K8_MOUSE;E9Q8K8;sp|Q6ZPZ3|ZC3H4_MOUSE;Q6ZPZ3	0.704216	1.21608	0.282241		6408200	5760600	7154600	5345900	6768400	9814600	7462200	5954700
Slc4a4	Electrogenic sodium bicarbonate cotransporter 1	tr|E9Q8N8|E9Q8N8_MOUSE;E9Q8N8;tr|A2VDF7|A2VDF7_MOUSE;sp|O88343|S4A4_MOUSE;O88343;tr|E1AWU4|E1AWU4_MOUSE;sp|O88343-2|S4A4_MOUSE;O88343-2;tr|A7E1Z5|A7E1Z5_MOUSE;A7E1Z5;tr|E3VWA1|E3VWA1_MOUSE;tr|D3Z7G8|D3Z7G8_MOUSE;D3Z7G8	1.78479	0.786243	-0.346952	+	83100000	90100000	88500000	106000000	81100000	69800000	73000000	65200000
Pdxdc1	Pyridoxal-dependent decarboxylase domain-containing protein 1	sp|Q99K01-2|PDXD1_MOUSE;Q99K01-2;E9Q8P7;sp|Q99K01|PDXD1_MOUSE;Q99K01;sp|Q99K01-4|PDXD1_MOUSE;Q99K01-4;sp|Q99K01-3|PDXD1_MOUSE;Q99K01-3;tr|D3YZA7|D3YZA7_MOUSE;D3YZA7;sp|Q99K01-5|PDXD1_MOUSE;Q99K01-5;E9PZ98	0.616294	1.10223	0.14043		36300000	27300000	34100000	36000000	41600000	34900000	35100000	35800000
Fam131b	Protein FAM131B	tr|A4FUR1|A4FUR1_MOUSE;sp|Q3TY60|F131B_MOUSE;Q3TY60;sp|Q3TY60-2|F131B_MOUSE;Q3TY60-2;tr|E9Q8P8|E9Q8P8_MOUSE;E9Q8P8	0.545659	0.785203	-0.348862		1817300	4203700	4281700	2951700	2950100	2632700	2649900	2174700
Hnrnpl	Heterogeneous nuclear ribonucleoprotein L	sp|Q8R081|HNRPL_MOUSE;Q8R081;E9Q8W8;tr|G5E924|G5E924_MOUSE;G5E924;tr|G3UY38|G3UY38_MOUSE;G3UY38;tr|Q3UMT7|Q3UMT7_MOUSE;tr|Q9CVU5|Q9CVU5_MOUSE;tr|Q8BI42|Q8BI42_MOUSE	0.737875	1.25024	0.322205		48200000	28800000	39500000	26100000	40400000	52800000	39500000	45500000
Rap1gds1		tr|E9Q912|E9Q912_MOUSE;E9Q912;tr|E9Q6Q4|E9Q6Q4_MOUSE;E9Q6Q4;tr|Q3TPS9|Q3TPS9_MOUSE;tr|Q3TLU4|Q3TLU4_MOUSE;tr|Q8BKH0|Q8BKH0_MOUSE;tr|I6L967|I6L967_MOUSE;tr|Q3TYN8|Q3TYN8_MOUSE	0.0484407	1.00594	0.0085429		640000000	658000000	609000000	681000000	668000000	613000000	614000000	709000000
Arf4	ADP-ribosylation factor 4	tr|Q14BR4|Q14BR4_MOUSE;sp|P61750|ARF4_MOUSE;P61750;E9Q972;tr|Q9DD04|Q9DD04_MOUSE;tr|F6UFB9|F6UFB9_MOUSE;F6UFB9;tr|E9Q798|E9Q798_MOUSE;E9Q798	0.248635	1.04103	0.0580164		51100000	47600000	43400000	57400000	53800000	55300000	49900000	48700000
Srsf2	Serine/arginine-rich splicing factor 2	sp|Q62093|SRSF2_MOUSE;Q62093;tr|Q8C671|Q8C671_MOUSE;E9Q975;F7CZ20;tr|Q06477|Q06477_MOUSE	1.614	1.12514	0.170099	+	190000000	175000000	183000000	179000000	225000000	196000000	200000000	198000000
Ssr1	Translocon-associated protein subunit alpha	E9Q9A7;tr|Q52PE3|Q52PE3_MOUSE;tr|Q3TV94|Q3TV94_MOUSE;sp|Q9CY50|SSRA_MOUSE;Q9CY50	0.592344	1.16467	0.21992		NaN	10100000	10600000	NaN	11300000	14300000	10300000	12300000
Mllt4	Afadin	sp|Q9QZQ1-2|AFAD_MOUSE;Q9QZQ1-2;sp|Q9QZQ1|AFAD_MOUSE;Q9QZQ1;tr|E9Q9C3|E9Q9C3_MOUSE;E9Q9C3;tr|E9Q852|E9Q852_MOUSE;E9Q852;E9Q316;tr|E9PYX7|E9PYX7_MOUSE;E9PYX7;tr|F7C3I9|F7C3I9_MOUSE;F7C3I9	0.27145	1.08706	0.120437		20900000	NaN	21600000	NaN	28100000	20500000	20400000	23400000
43350	Septin-7	tr|E9Q1G8|E9Q1G8_MOUSE;E9Q9F5;tr|Q8C2A3|Q8C2A3_MOUSE;tr|Q3UNN1|Q3UNN1_MOUSE;E9Q1G8;sp|O55131|SEPT7_MOUSE;O55131;tr|E9Q9F5|E9Q9F5_MOUSE;tr|Q5DTS3|Q5DTS3_MOUSE;tr|Q8C752|Q8C752_MOUSE;tr|Q3UGE0|Q3UGE0_MOUSE;E9Q7K8;Q9DA97;F7A4D8;sp|Q8C650-2|SEP10_MOUSE;Q8C650-2;sp|Q9DA97|SEP14_MOUSE;E9QMM2;G8JL66;sp|Q8C650|SEP10_MOUSE;Q8C650	0.503484	0.947542	-0.0777384		174000000	191000000	189000000	205000000	173000000	167000000	182000000	197000000
Nt5c2	Cytosolic purine 5-nucleotidase	sp|Q3V1L4|5NTC_MOUSE;Q3V1L4;tr|G3X9J6|G3X9J6_MOUSE;G3X9J6;tr|E9Q9M1|E9Q9M1_MOUSE;E9Q9M1	1.28555	0.889284	-0.169283		18700000	17700000	18000000	19700000	16900000	NaN	15000000	17500000
Celf2	CUGBP Elav-like family member 2	sp|Q9Z0H4-11|CELF2_MOUSE;Q9Z0H4-11;tr|E9QA47|E9QA47_MOUSE;E9QA47;sp|Q9Z0H4-7|CELF2_MOUSE;Q9Z0H4-7;sp|Q9Z0H4-5|CELF2_MOUSE;Q9Z0H4-5;sp|Q9Z0H4-4|CELF2_MOUSE;Q9Z0H4-4;tr|F6V6I8|F6V6I8_MOUSE;F6V6I8;sp|Q9Z0H4|CELF2_MOUSE;Q9Z0H4;sp|Q9Z0H4-8|CELF2_MOUSE;Q9Z0H4-8;sp|Q9Z0H4-2|CELF2_MOUSE;Q9Z0H4-2;sp|Q9Z0H4-6|CELF2_MOUSE;Q9Z0H4-6;sp|Q9Z0H4-9|CELF2_MOUSE;Q9Z0H4-9;tr|A3KGT2|A3KGT2_MOUSE;A3KGT2;tr|A3KGT0|A3KG…	0.0543113	0.98082	-0.0279399		54800000	35300000	51700000	53600000	43600000	59000000	40600000	48500000
Pick1	PRKCA-binding protein	tr|Q8C1W2|Q8C1W2_MOUSE;tr|E9QAC6|E9QAC6_MOUSE;E9QAC6;tr|Q80VC8|Q80VC8_MOUSE;tr|E9PUZ5|E9PUZ5_MOUSE;sp|Q62083|PICK1_MOUSE;Q62083;E9PUZ5	0.270321	1.04811	0.0677839		24100000	24700000	23700000	28400000	27800000	28400000	21900000	27500000
Pcmtd1	Protein-L-isoaspartate O-methyltransferase domain-containing protein 1	tr|Q3TSP0|Q3TSP0_MOUSE;tr|Q6P1Z6|Q6P1Z6_MOUSE;tr|Q3TGS5|Q3TGS5_MOUSE;sp|P59913|PCMD1_MOUSE;P59913;E9QAJ0;tr|Q3TM36|Q3TM36_MOUSE	0.503498	1.20946	0.274363		3042800	NaN	2123400	2283900	2777000	NaN	2540100	3693500
Gsk3b	Glycogen synthase kinase-3 beta	tr|Q5KU03|Q5KU03_MOUSE;sp|Q9WV60|GSK3B_MOUSE;Q9WV60;tr|E9QAQ5|E9QAQ5_MOUSE;E9QAQ5;tr|Q3TB31|Q3TB31_MOUSE	0.390375	1.06187	0.0866025		211000000	163000000	167000000	176000000	185000000	177000000	197000000	203000000
Mars	Methionine--tRNA ligase, cytoplasmic	tr|E9QB02|E9QB02_MOUSE;E9QB02;sp|Q68FL6|SYMC_MOUSE;Q68FL6;tr|F6W0G8|F6W0G8_MOUSE;F6W0G8	0.0745583	1.0111	0.0159231		131000000	112000000	114000000	124000000	127000000	124000000	127000000	108000000
Clasp2	CLIP-associating protein 2	E9QB05;tr|E9Q8N5|E9Q8N5_MOUSE;sp|Q8BRT1|CLAP2_MOUSE;Q8BRT1;E9Q8N5;tr|Q08EB6|Q08EB6_MOUSE;Q08EB6;tr|Q08EB5|Q08EB5_MOUSE;Q08EB5;tr|F7DCH5|F7DCH5_MOUSE;tr|B9EJA4|B9EJA4_MOUSE;B9EJA4;tr|A2RRR3|A2RRR3_MOUSE;sp|Q8BRT1-5|CLAP2_MOUSE;Q8BRT1-5;E9QQ37;tr|Q3UF57|Q3UF57_MOUSE;tr|Q8R337|Q8R337_MOUSE	0.0172866	0.997748	-0.00325298		181000000	167000000	157000000	153000000	153000000	170000000	167000000	165000000
Eml2	Echinoderm microtubule-associated protein-like 2	tr|E9QK48|E9QK48_MOUSE;E9QK48;tr|D3YWS2|D3YWS2_MOUSE;D3YWS2;sp|Q7TNG5|EMAL2_MOUSE;Q7TNG5;sp|Q7TNG5-2|EMAL2_MOUSE;Q7TNG5-2;tr|D6RGM3|D6RGM3_MOUSE;D6RGM3	0.166057	0.931314	-0.10266		17400000	26400000	16400000	16200000	16300000	17800000	14300000	22800000
Gspt1	Eukaryotic peptide chain release factor GTP-binding subunit ERF3A	Q8K2E1;sp|Q8R050-2|ERF3A_MOUSE;G3UWC0;sp|Q8R050|ERF3A_MOUSE;E9QK49;tr|Q8BPH0|Q8BPH0_MOUSE;tr|Q8CCV1|Q8CCV1_MOUSE;Q8R050;tr|Q3UL02|Q3UL02_MOUSE;tr|F7CE88|F7CE88_MOUSE;F7CE88;tr|Q3UZ36|Q3UZ36_MOUSE	0.228006	0.955144	-0.0662104		44100000	44900000	38800000	47400000	47900000	36500000	37100000	46000000
Ngef	Ephexin-1	sp|Q8CHT1-2|NGEF_MOUSE;Q8CHT1-2;tr|E9QK62|E9QK62_MOUSE;sp|Q8CHT1|NGEF_MOUSE;Q8CHT1;E9QK62;tr|F6SWQ9|F6SWQ9_MOUSE;F6SWQ9	0.547427	0.905894	-0.142587		66800000	56400000	59500000	63800000	55200000	45800000	55100000	67100000
Pclo	Protein piccolo	Q9QYX7-2;sp|Q9QYX7-2|PCLO_MOUSE;Q9QYX7-3;Q9QYX7;sp|Q9QYX7|PCLO_MOUSE;E9QK94;Q9QYX7-4;D3Z7K1;E9QKM6;tr|Q8CHE8|Q8CHE8_MOUSE	1.49913	0.847511	-0.238695	+	37700000	33200000	34600000	40600000	28000000	33200000	30600000	32100000
Habp4	Intracellular hyaluronan-binding protein 4	sp|Q9JKS5|HABP4_MOUSE;Q9JKS5;tr|E9QKB2|E9QKB2_MOUSE;E9QKB2;tr|Q3UJC1|Q3UJC1_MOUSE;tr|A7MAY6|A7MAY6_MOUSE	0.45045	0.913643	-0.130297		24600000	21200000	20900000	NaN	18500000	24000000	18100000	20700000
Gria2	Glutamate receptor 2	tr|Q4LG64|Q4LG64_MOUSE;tr|G5E8H1|G5E8H1_MOUSE;tr|E9QKC0|E9QKC0_MOUSE;tr|C9K0Z0|C9K0Z0_MOUSE;sp|P23819|GRIA2_MOUSE;P23819;G5E8H1;E9QKC0;sp|P23819-4|GRIA2_MOUSE;P23819-4;tr|C9K0Z1|C9K0Z1_MOUSE;sp|P23819-2|GRIA2_MOUSE;P23819-2;sp|P23819-3|GRIA2_MOUSE;P23819-3;tr|Q80VM6|Q80VM6_MOUSE	0.329286	0.961449	-0.0567177		23300000	27300000	24900000	26000000	27000000	23500000	22700000	24500000
Rab3gap2	Rab3 GTPase-activating protein non-catalytic subunit	tr|E9QKE4|E9QKE4_MOUSE;E9QKE4;sp|Q8BMG7|RBGPR_MOUSE;Q8BMG7;tr|Q3UEY3|Q3UEY3_MOUSE;sp|Q8BMG7-2|RBGPR_MOUSE;Q8BMG7-2;tr|Q8BYZ6|Q8BYZ6_MOUSE	0.101505	1.00947	0.0135966		85900000	75200000	79700000	76400000	83400000	80800000	77500000	78500000
Ctnnd2	Catenin delta-2	E9QKX8;tr|B7ZNF6|B7ZNF6_MOUSE;sp|O35927-2|CTND2_MOUSE;O35927-2;tr|E9QKH8|E9QKH8_MOUSE;E9QKH8;sp|O35927|CTND2_MOUSE;O35927;tr|Q3US07|Q3US07_MOUSE;tr|Q3USD8|Q3USD8_MOUSE;tr|Q3TPK9|Q3TPK9_MOUSE;tr|A2AS47|A2AS47_MOUSE;A2AS47;sp|Q68FH0-2|PKP4_MOUSE;Q68FH0-2;tr|A2AS45|A2AS45_MOUSE;A2AS45;sp|Q68FH0|PKP4_MOUSE;Q68FH0	1.44581	0.753183	-0.408928	+	14600000	16500000	NaN	13300000	9798100	11300000	12300000	NaN
Ttyh1	Protein tweety homolog 1	sp|Q9D3A9|TTYH1_MOUSE;Q9D3A9;sp|Q9D3A9-3|TTYH1_MOUSE;Q9D3A9-3;sp|Q9D3A9-4|TTYH1_MOUSE;Q9D3A9-4;sp|Q9D3A9-2|TTYH1_MOUSE;Q9D3A9-2;E9QKP2;sp|Q9D3A9-5|TTYH1_MOUSE;Q9D3A9-5;E9QPN1	0.0151279	1.00644	0.009265		30700000	28300000	20800000	23400000	24000000	22700000	22400000	34800000
Anp32b	Acidic leucine-rich nuclear phosphoprotein 32 family member B	tr|Q3UW32|Q3UW32_MOUSE;sp|Q9EST5|AN32B_MOUSE;Q9EST5;E9QKP8;sp|Q9EST5-2|AN32B_MOUSE;Q9EST5-2;tr|E9Q148|E9Q148_MOUSE;E9Q148	0.425501	1.07201	0.10032		62600000	57500000	52000000	50000000	53500000	57600000	58900000	68000000
Srsf5	Serine/arginine-rich splicing factor 5	E9QKW3;sp|O35326|SRSF5_MOUSE;Q640L9;tr|Q9D8S5|Q9D8S5_MOUSE;Q9D8S5;O35326;tr|Q5U448|Q5U448_MOUSE	0.102279	1.03986	0.0563872		85100000	71300000	74800000	45700000	76700000	81400000	56900000	72800000
Ipo9	Importin-9	tr|Q4G0B8|Q4G0B8_MOUSE;tr|E9QKZ2|E9QKZ2_MOUSE;E9QKZ2;sp|Q91YE6|IPO9_MOUSE;Q91YE6;tr|E0CXB2|E0CXB2_MOUSE;E0CXB2;tr|E0CY46|E0CY46_MOUSE;E0CY46;tr|F6UT58|F6UT58_MOUSE;F6UT58;tr|F6TLX3|F6TLX3_MOUSE;F6TLX3;tr|Q69ZP1|Q69ZP1_MOUSE	0.255849	1.02498	0.0355945		30000000	26600000	29200000	26500000	28000000	30800000	28600000	27900000
Sacs	Sacsin	sp|Q9JLC8-2|SACS_MOUSE;Q9JLC8-2;sp|Q9JLC8-3|SACS_MOUSE;Q9JLC8-3;E9QLK5;tr|E9QNY8|E9QNY8_MOUSE;sp|Q9JLC8|SACS_MOUSE;Q9JLC8;E9QNY8;E9QL60	0.3933	0.895882	-0.158619		NaN	NaN	3717700	3851300	2764900	3711900	3694600	NaN
Trim9	E3 ubiquitin-protein ligase TRIM9	sp|Q8C7M3-3|TRIM9_MOUSE;Q8C7M3-3;sp|Q8C7M3-5|TRIM9_MOUSE;Q8C7M3-5;tr|Q3TR28|Q3TR28_MOUSE;tr|E9QLH4|E9QLH4_MOUSE;E9QLH4;sp|Q8C7M3-2|TRIM9_MOUSE;Q8C7M3-2;sp|Q8C7M3|TRIM9_MOUSE;Q8C7M3;sp|Q8C7M3-6|TRIM9_MOUSE;Q8C7M3-6;tr|E9Q524|E9Q524_MOUSE;E9Q524;sp|Q8C7M3-4|TRIM9_MOUSE;Q8C7M3-4;sp|Q505D9|TRI67_MOUSE;Q505D9	0.659921	1.10655	0.146065		13900000	11300000	15100000	16000000	16000000	16400000	15100000	14600000
Dnm3	Dynamin-3	sp|Q8BZ98-2|DYN3_MOUSE;Q8BZ98-2;tr|E9QLL2|E9QLL2_MOUSE;sp|Q8BZ98|DYN3_MOUSE;Q8BZ98;E9QLL2;E9PWS1;tr|Q8BUT2|Q8BUT2_MOUSE;tr|F2Z460|F2Z460_MOUSE;tr|E0CXZ8|E0CXZ8_MOUSE;F2Z460;E0CXZ8;tr|G3UY64|G3UY64_MOUSE;G3UY64	2.15748	0.86033	-0.217038	+	159000000	164000000	161000000	174000000	138000000	131000000	152000000	145000000
Vps13c	Vacuolar protein sorting-associated protein 13C	sp|Q8BX70-2|VP13C_MOUSE;Q8BX70-2;sp|Q8BX70-3|VP13C_MOUSE;Q8BX70-3;E9QLN1;tr|A1ILG8|A1ILG8_MOUSE;sp|Q8BX70|VP13C_MOUSE;Q8BX70;tr|A1ILH2|A1ILH2_MOUSE;A1ILH2;tr|A1ILH3|A1ILH3_MOUSE;tr|A1ILH1|A1ILH1_MOUSE;A1ILH1;tr|A1ILH0|A1ILH0_MOUSE;A1ILH0;tr|A1ILG9|A1ILG9_MOUSE	1.03366	0.854114	-0.2275		37100000	31600000	36100000	40900000	35000000	27600000	33400000	28400000
Cask	Peripheral plasma membrane protein CASK	E9QM23;sp|O70589-2|CSKP_MOUSE;O70589-2;sp|O70589|CSKP_MOUSE;O70589;tr|B9EJ23|B9EJ23_MOUSE;B9EJ23;sp|O70589-3|CSKP_MOUSE;O70589-3;sp|O70589-4|CSKP_MOUSE;O70589-4;tr|B7ZP42|B7ZP42_MOUSE;sp|O70589-5|CSKP_MOUSE;O70589-5;F8WGK4;tr|F6ZQR2|F6ZQR2_MOUSE;F6ZQR2;tr|B1AUH5|B1AUH5_MOUSE;B1AUH5;tr|F6Y9I5|F6Y9I5_MOUSE;F6Y9I5	1.83843	0.784032	-0.351015	+	37500000	35000000	30900000	31100000	29300000	22600000	27400000	26200000
Slc12a2	Solute carrier family 12 member 2	sp|P55012|S12A2_MOUSE;P55012;tr|E9QM38|E9QM38_MOUSE;E9QM38	0.125991	1.09459	0.130397		5654300	NaN	8328500	NaN	6451800	8853700	NaN	NaN
Atxn2	Ataxin-2	sp|O70305-2|ATX2_MOUSE;O70305-2;E9QQ60;sp|O70305|ATX2_MOUSE;O70305;tr|E9QM77|E9QM77_MOUSE;E9QM77;sp|O70305-3|ATX2_MOUSE;O70305-3;E9QQ61;tr|F6U2C2|F6U2C2_MOUSE;F6U2C2;tr|Q3UX07|Q3UX07_MOUSE;tr|F7B6X4|F7B6X4_MOUSE;F7B6X4;tr|Q3UX51|Q3UX51_MOUSE;E9PZC0;tr|F6V8M6|F6V8M6_MOUSE;F6V8M6	0.0497809	0.986287	-0.0199199		44100000	31400000	35500000	43600000	41900000	32500000	40400000	37600000
2310035C23Rik;Kiaa1468	LisH domain and HEAT repeat-containing protein KIAA1468	tr|E9QM90|E9QM90_MOUSE;E9QM90;sp|Q148V7-2|K1468_MOUSE;Q148V7-2;tr|Q9D743|Q9D743_MOUSE;Q9D743;tr|Q8CAN3|Q8CAN3_MOUSE	1.07593	0.964291	-0.052459		90300000	86300000	86600000	87600000	87000000	81400000	85700000	84000000
Ktn1	Kinectin	E9QMA4;E9QQ65;E9QQ64;E9QQ66;E9QJY4;tr|F8VQC7|F8VQC7_MOUSE;F8VQC7;sp|Q61595-2|KTN1_MOUSE;Q61595-2;sp|Q61595-12|KTN1_MOUSE;Q61595-12;sp|Q61595-16|KTN1_MOUSE;Q61595-16;sp|Q61595-3|KTN1_MOUSE;Q61595-3;sp|Q61595-14|KTN1_MOUSE;Q61595-14;sp|Q61595-4|KTN1_MOUSE;Q61595-4;sp|Q61595-8|KTN1_MOUSE;Q61595-8;sp|Q61595-13|KTN1_MOUSE;Q61595-13;sp|Q61595-10|KTN1_MOUSE;Q61595-10;sp|Q61595-7|KTN1_MOUSE;Q61595-7;sp|Q…	0.0455723	0.985307	-0.0213543		23700000	22300000	22200000	21700000	29200000	21700000	20300000	17400000
Pcid2	PCI domain-containing protein 2	sp|Q8BFV2|PCID2_MOUSE;Q8BFV2;E9QMF9;tr|A0JLQ7|A0JLQ7_MOUSE;tr|Q8BNM3|Q8BNM3_MOUSE;E9Q1N1;tr|E9Q5V9|E9Q5V9_MOUSE;E9Q5V9;tr|E9Q1H5|E9Q1H5_MOUSE;E9Q1H5	0.0728054	0.992271	-0.0111935		7364800	NaN	6961500	7456000	6966300	7443000	NaN	NaN
Asap1	Arf-GAP with SH3 domain, ANK repeat and PH domain-containing protein 1	tr|E9QMJ1|E9QMJ1_MOUSE;E9QMJ1;tr|H3BL41|H3BL41_MOUSE;E9QN63;sp|Q9QWY8-4|ASAP1_MOUSE;Q9QWY8-4;sp|Q9QWY8-3|ASAP1_MOUSE;Q9QWY8-3;tr|H3BJY2|H3BJY2_MOUSE;tr|E9QN63|E9QN63_MOUSE;sp|Q9QWY8|ASAP1_MOUSE;Q9QWY8;E9QMI7;tr|H3BKD4|H3BKD4_MOUSE;tr|Q3UJA5|Q3UJA5_MOUSE;tr|H3BKE6|H3BKE6_MOUSE;tr|E9QMI7|E9QMI7_MOUSE;sp|Q9QWY8-2|ASAP1_MOUSE;Q9QWY8-2;tr|Q3TXY1|Q3TXY1_MOUSE;tr|H3BK40|H3BK40_MOUSE;tr|H3BJM7|H3BJM7_MOU…	1.12269	1.20908	0.273909		23300000	21800000	21200000	21500000	22100000	26200000	25600000	32100000
Cd200	OX-2 membrane glycoprotein	tr|E9QMY1|E9QMY1_MOUSE;E9QMY1;tr|Q80VX2|Q80VX2_MOUSE;sp|O54901|OX2G_MOUSE;Q80VX2;O54901;tr|E9PZI9|E9PZI9_MOUSE;E9PZI9;tr|Q05D16|Q05D16_MOUSE;Q05D16	0.666522	0.913331	-0.13079		21600000	23900000	26700000	23100000	21500000	21500000	24500000	19500000
Srgap3	SLIT-ROBO Rho GTPase-activating protein 3	tr|E9QN14|E9QN14_MOUSE;E9QN14;tr|F8VPQ4|F8VPQ4_MOUSE;sp|Q812A2|SRGP3_MOUSE;Q812A2;F8VPQ4;E9PXN6;E9Q345;tr|Q91Z68|Q91Z68_MOUSE	0.0365188	1.00601	0.00864519		58700000	64700000	63500000	61500000	65200000	52900000	64100000	67700000
Strip2	Striatin-interacting proteins 2	tr|E9QN41|E9QN41_MOUSE;sp|Q8C9H6-4|STRP2_MOUSE;Q8C9H6-4;E9QN41;tr|F6RUA3|F6RUA3_MOUSE;F6RUA3;sp|Q8C9H6-3|STRP2_MOUSE;Q8C9H6-3;tr|B2RW20|B2RW20_MOUSE;sp|Q8C9H6|STRP2_MOUSE;Q8C9H6	0.0542668	1.01441	0.0206369		6341800	7636800	5785200	6216300	7771900	6252600	5599000	6730900
Mapk10	Mitogen-activated protein kinase 10	tr|Q3TQZ7|Q3TQZ7_MOUSE;Q3TQZ7;tr|Q80W82|Q80W82_MOUSE;tr|Q80W81|Q80W81_MOUSE;Q80W82;tr|Q78GB8|Q78GB8_MOUSE;Q78GB8;tr|Q8C9D4|Q8C9D4_MOUSE;tr|Q80W80|Q80W80_MOUSE;Q8C9D4;Q80W80;tr|E9QN59|E9QN59_MOUSE;E9QN59;sp|Q61831-2|MK10_MOUSE;Q61831-2;sp|Q61831|MK10_MOUSE;Q61831;E9PXS1;tr|Q3V398|Q3V398_MOUSE	1.02083	0.883854	-0.17812		64400000	62700000	62600000	70500000	50500000	65500000	53800000	60100000
Abhd14b	Alpha/beta hydrolase domain-containing protein 14B	tr|E9QN99|E9QN99_MOUSE;E9QN99;D3Z6D6;sp|Q8VCR7|ABHEB_MOUSE;Q8VCR7;F7BYC6	0.83167	1.93096	0.949317		9291900	NaN	8386900	8583300	10800000	26800000	20100000	9926700
Gak	Cyclin-G-associated kinase	sp|Q99KY4-2|GAK_MOUSE;Q99KY4-2;E9QNB4;tr|Q3UIZ0|Q3UIZ0_MOUSE;sp|Q99KY4|GAK_MOUSE;Q99KY4;tr|Q3UDE5|Q3UDE5_MOUSE;tr|F6SLK1|F6SLK1_MOUSE;F6SLK1;tr|D6RHK5|D6RHK5_MOUSE;D6RHK5	0.184211	1.07318	0.101891		23500000	33400000	22800000	29100000	23700000	24500000	30100000	38500000
Naa50	N-alpha-acetyltransferase 50	sp|Q6PGB6-3|NAA50_MOUSE;Q6PGB6-3;sp|Q6PGB6-2|NAA50_MOUSE;Q6PGB6-2;E9QNF4;sp|Q6PGB6|NAA50_MOUSE;Q6PGB6;sp|Q6PGB6-4|NAA50_MOUSE;Q6PGB6-4;sp|Q6PGB6-5|NAA50_MOUSE;Q6PGB6-5	0.00775469	0.996391	-0.00521576		15500000	19000000	15000000	20100000	NaN	12500000	17800000	21700000
Dhx9	ATP-dependent RNA helicase A	tr|E9QNN1|E9QNN1_MOUSE;E9QNN1;sp|O70133|DHX9_MOUSE;O70133;sp|O70133-2|DHX9_MOUSE;O70133-2;sp|O70133-3|DHX9_MOUSE;O70133-3;tr|Q3UR42|Q3UR42_MOUSE;tr|Q05BR6|Q05BR6_MOUSE;tr|Q3TEB2|Q3TEB2_MOUSE;tr|Q3TF92|Q3TF92_MOUSE	0.325444	1.13989	0.18889		31900000	34800000	22000000	21400000	27800000	42400000	28400000	27000000
Rapgef2	Rap guanine nucleotide exchange factor 2	tr|E9QNQ4|E9QNQ4_MOUSE;E9QNQ4;sp|Q8CHG7|RPGF2_MOUSE;Q8CHG7;tr|Q6NXI4|Q6NXI4_MOUSE;tr|Q3TPI6|Q3TPI6_MOUSE;E9Q4W9;tr|Q3TKC6|Q3TKC6_MOUSE;tr|Q8BLC8|Q8BLC8_MOUSE	0.822581	0.960096	-0.0587494		51700000	52900000	54800000	50100000	51800000	50400000	48100000	50900000
AI837181;Bles03	UPF0696 protein C11orf68 homolog	tr|E9QNR6|E9QNR6_MOUSE;E9QNR6;sp|Q8VD62|CK068_MOUSE;Q8VD62	0.294901	1.08004	0.111087		NaN	16300000	20800000	17600000	22600000	NaN	18700000	17800000
Clasp1	CLIP-associating protein 1	sp|Q80TV8-2|CLAP1_MOUSE;Q80TV8-2;E9QNY9;tr|J3QP81|J3QP81_MOUSE;tr|A5D6Q8|A5D6Q8_MOUSE;tr|E9QNY9|E9QNY9_MOUSE;tr|B2RY22|B2RY22_MOUSE;tr|E9Q6L0|E9Q6L0_MOUSE;E9Q6L0;sp|Q80TV8|CLAP1_MOUSE;Q80TV8;tr|E9QKH0|E9QKH0_MOUSE;E9QKH0;tr|Q3TPM6|Q3TPM6_MOUSE	0.181697	1.01314	0.018829		48800000	45200000	47200000	43800000	46700000	46400000	45500000	48800000
Lmtk3	Serine/threonine-protein kinase LMTK3	sp|Q5XJV6|LMTK3_MOUSE;Q5XJV6;tr|E9QNZ5|E9QNZ5_MOUSE;E9QNZ5;tr|F6TC98|F6TC98_MOUSE;F6TC98;tr|D3Z7K7|D3Z7K7_MOUSE;D3Z7K7	0.251905	0.944078	-0.0830223		12400000	12400000	9441700	12200000	10600000	9050300	11600000	12600000
Ahi1	Jouberin	sp|Q8K3E5-2|AHI1_MOUSE;Q8K3E5-2;tr|E9QP54|E9QP54_MOUSE;sp|Q8K3E5|AHI1_MOUSE;Q8K3E5;E9QP54;tr|Q3KQM7|Q3KQM7_MOUSE;tr|Q8K3E4|Q8K3E4_MOUSE	0.286794	1.09279	0.128014		33300000	35900000	48800000	41400000	45900000	46800000	50000000	31500000
Matn4	Matrilin-4	sp|O89029-2|MATN4_MOUSE;O89029-2;E9QP89;tr|F2Z469|F2Z469_MOUSE;F2Z469;tr|F2Z468|F2Z468_MOUSE;F2Z468;tr|F2Z3U4|F2Z3U4_MOUSE;sp|O89029|MATN4_MOUSE;O89029;F2Z3U4	0.519991	1.1522	0.204389		6240000	NaN	5260800	NaN	7541400	6319100	6016300	NaN
Osbp	Oxysterol-binding protein 1	sp|Q3B7Z2|OSBP1_MOUSE;E9QPD4;Q3B7Z2;sp|Q3B7Z2-2|OSBP1_MOUSE;Q3B7Z2-2;tr|Q8K0C7|Q8K0C7_MOUSE;Q8K0C7;tr|Q5QNQ4|Q5QNQ4_MOUSE;Q5QNQ4;tr|Q6PE09|Q6PE09_MOUSE;Q6PE09;sp|Q5QNQ6|OSBP2_MOUSE;Q5QNQ6	0.758621	0.93134	-0.10262		48200000	50400000	51300000	58000000	48100000	47000000	51200000	47300000
Myh11	Myosin-11	tr|E9QPE7|E9QPE7_MOUSE;E9QPE7;tr|Q8R384|Q8R384_MOUSE;tr|Q69ZX3|Q69ZX3_MOUSE;Q69ZX3;sp|O08638-2|MYH11_MOUSE;O08638-2;sp|O08638|MYH11_MOUSE;O08638	1.04063	1.38114	0.465863		8563700	8521700	8630100	8360100	13800000	15100000	10100000	8103300
Pdpk1	3-phosphoinositide-dependent protein kinase 1	tr|Q8K3L3|Q8K3L3_MOUSE;tr|F2Z3X6|F2Z3X6_MOUSE;F2Z3X6;tr|Q810Z4|Q810Z4_MOUSE;tr|Q3UHZ0|Q3UHZ0_MOUSE;sp|Q9Z2A0|PDPK1_MOUSE;Q9Z2A0;tr|F2Z3Z9|F2Z3Z9_MOUSE;F2Z3Z9;tr|Q3TRL2|Q3TRL2_MOUSE;Q3TRL2;tr|Q3UGN6|Q3UGN6_MOUSE;tr|Q3UEW8|Q3UEW8_MOUSE;tr|F2Z400|F2Z400_MOUSE;F2Z400;tr|F2Z3X9|F2Z3X9_MOUSE;F2Z3X9;tr|F2Z3V6|F2Z3V6_MOUSE;F2Z3V6;tr|F2Z4A5|F2Z4A5_MOUSE;F2Z4A5	0.347026	0.919383	-0.121262		16300000	12500000	10500000	15100000	11600000	12900000	13200000	12200000
Setd3	Histone-lysine N-methyltransferase setd3	tr|F2Z420|F2Z420_MOUSE;F2Z420;sp|Q91WC0|SETD3_MOUSE;Q91WC0;tr|F2Z438|F2Z438_MOUSE;F2Z438;tr|D6RCY6|D6RCY6_MOUSE;D6RCY6;sp|Q91WC0-4|SETD3_MOUSE;Q91WC0-4	0.254869	1.07272	0.101272		7106700	NaN	5898200	NaN	7275900	NaN	NaN	6674700
Dgke	Diacylglycerol kinase epsilon	tr|F2Z490|F2Z490_MOUSE;F2Z490;tr|Q8C8R9|Q8C8R9_MOUSE;sp|Q9R1C6|DGKE_MOUSE;Q9R1C6	0.5194	0.923002	-0.115595		16600000	14400000	16700000	16800000	14900000	13000000	17400000	14200000
Rps18;Rps18-ps3	40S ribosomal protein S18	tr|Q561N5|Q561N5_MOUSE;tr|F6YVP7|F6YVP7_MOUSE;sp|P62270|RS18_MOUSE;P62270;F5H8M6;tr|Q3TW65|Q3TW65_MOUSE;tr|G3UZW2|G3UZW2_MOUSE;G3UZW2;tr|F5H8M6|F5H8M6_MOUSE;F6YVP7;D3YWV7	0.36953	1.12668	0.172074		225000000	338000000	270000000	226000000	323000000	253000000	369000000	249000000
43354	Septin-11	sp|Q8C1B7-3|SEP11_MOUSE;Q8C1B7-3;F6RM49;F6QE87;sp|Q8C1B7-2|SEP11_MOUSE;Q8C1B7-2;F8VPR4;sp|Q8C1B7|SEP11_MOUSE;Q8C1B7	0.381813	0.952108	-0.0708026		208000000	185000000	196000000	225000000	199000000	189000000	177000000	210000000
Pde4d	cAMP-specific 3,5-cyclic phosphodiesterase 4D	tr|F6QFD1|F6QFD1_MOUSE;F6QFD1;sp|Q01063-2|PDE4D_MOUSE;Q01063-2;tr|B1PSD9|B1PSD9_MOUSE;B1PSD9;tr|B2KF57|B2KF57_MOUSE;B2KF57;tr|B2KF84|B2KF84_MOUSE;B2KF84;tr|A2RSH1|A2RSH1_MOUSE;sp|Q01063|PDE4D_MOUSE;Q01063;tr|E9PVU7|E9PVU7_MOUSE;E9PVU7;tr|A6XDB1|A6XDB1_MOUSE;A6XDB1;tr|A6XDA7|A6XDA7_MOUSE;tr|A6XDB0|A6XDB0_MOUSE;A6XDB0;tr|A6XDA6|A6XDA6_MOUSE;sp|Q01063-3|PDE4D_MOUSE;Q01063-3;tr|O70286|O70286_MOUSE;tr…	0.630524	1.20531	0.2694		12700000	12300000	12700000	11900000	12900000	20700000	13200000	13000000
Pde1a	Calcium/calmodulin-dependent 3,5-cyclic nucleotide phosphodiesterase 1A	tr|F6X0V1|F6X0V1_MOUSE;F6X0V1;F6QGQ6;sp|Q61481-2|PDE1A_MOUSE;Q61481-2;tr|Q8BRR9|Q8BRR9_MOUSE;Q8BRR9;sp|Q61481|PDE1A_MOUSE;Q61481;tr|Q9JLL9|Q9JLL9_MOUSE;Q9JLL9;tr|Q5I7S8|Q5I7S8_MOUSE;Q5I7S8;tr|A2ASF9|A2ASF9_MOUSE;A2ASF9;tr|Q8CDV2|Q8CDV2_MOUSE;Q8CDV2;tr|Q9D5W0|Q9D5W0_MOUSE;Q9D5W0;tr|Q3USZ6|Q3USZ6_MOUSE;tr|E9Q7V6|E9Q7V6_MOUSE;E9Q7V6;tr|Q5D0E7|Q5D0E7_MOUSE;sp|Q64338-2|PDE1C_MOUSE;Q64338-2;sp|Q64338-1…	0.268697	0.96332	-0.0539132		65400000	65000000	79100000	65000000	64900000	62100000	69700000	67600000
Fxr2	Fragile X mental retardation syndrome-related protein 2	F6QH50;tr|Q3TA75|Q3TA75_MOUSE;tr|Q6P5B5|Q6P5B5_MOUSE;Q6P5B5;sp|Q9WVR4|FXR2_MOUSE;Q9WVR4	0.862534	1.17098	0.227717		40800000	39400000	47300000	45200000	48000000	47600000	44600000	62000000
Arl8a	ADP-ribosylation factor-like protein 8A	tr|F6QKK2|F6QKK2_MOUSE;F6QKK2;sp|Q8VEH3|ARL8A_MOUSE;Q8VEH3	0.200054	1.03114	0.0442426		46100000	36000000	39500000	43800000	41800000	45500000	43300000	39900000
Lancl2	LanC-like protein 2	tr|F6RJV6|F6RJV6_MOUSE;F6RJV6;sp|Q9JJK2|LANC2_MOUSE;Q9JJK2	0.901622	0.855461	-0.225227		130000000	139000000	104000000	109000000	98400000	92000000	109000000	114000000
Ide	Insulin-degrading enzyme	tr|F6RPJ9|F6RPJ9_MOUSE;F6RPJ9;tr|Q8CGB9|Q8CGB9_MOUSE;sp|Q9JHR7|IDE_MOUSE;Q9JHR7	0.396381	1.15283	0.205179		14400000	8897400	12400000	11200000	18000000	13300000	12300000	10300000
Mbp	Myelin basic protein	sp|P04370-4|MBP_MOUSE;P04370-4;tr|F6RT34|F6RT34_MOUSE;F6RT34;sp|P04370-5|MBP_MOUSE;P04370-5;sp|P04370-10|MBP_MOUSE;P04370-10;tr|F6VME3|F6VME3_MOUSE;F6VME3;sp|P04370-9|MBP_MOUSE;P04370-9;tr|F7A0B0|F7A0B0_MOUSE;F7A0B0;tr|F6ZIA4|F6ZIA4_MOUSE;F6ZIA4;sp|P04370-7|MBP_MOUSE;P04370-7;tr|Q09J72|Q09J72_MOUSE;sp|P04370-13|MBP_MOUSE;P04370-13;tr|Q542T4|Q542T4_MOUSE;sp|P04370-6|MBP_MOUSE;P04370-6;sp|P04370-11…	0.173265	0.948389	-0.076449		1180000000	1770000000	1470000000	1420000000	1470000000	1500000000	1540000000	1030000000
		F6SCV1;tr|Q6ZQK4|Q6ZQK4_MOUSE	0.737126	1.1341	0.181553		11100000	13400000	12700000	10600000	15600000	13300000	13800000	11600000
Syngap1	Ras/Rap GTPase-activating protein SynGAP	tr|J3QQ18|J3QQ18_MOUSE;sp|F6SEU4|SYGP1_MOUSE;F6SEU4	0.791241	0.896676	-0.157342		103000000	108000000	111000000	102000000	87000000	86100000	93900000	114000000
Kpna4	Importin subunit alpha-3	tr|Q4FJX1|Q4FJX1_MOUSE;sp|O35343|IMA4_MOUSE;O35343;tr|Q3UGH8|Q3UGH8_MOUSE;F6SJ65;tr|D3YTN1|D3YTN1_MOUSE;D3YTN1	0.17276	0.960089	-0.0587593		34400000	26700000	25400000	26800000	29900000	29600000	25100000	24100000
Pitpna	Phosphatidylinositol transfer protein alpha isoform	tr|Q5ND42|Q5ND42_MOUSE;tr|Q3UE53|Q3UE53_MOUSE;sp|P53810|PIPNA_MOUSE;P53810;tr|Q3TGI6|Q3TGI6_MOUSE;F6SJE0;tr|J3QQ30|J3QQ30_MOUSE;tr|J3QPW1|J3QPW1_MOUSE;tr|Q3TIQ3|Q3TIQ3_MOUSE;tr|F8WGG5|F8WGG5_MOUSE;F8WGG5	0.17289	1.01938	0.0276851		337000000	327000000	306000000	336000000	308000000	356000000	317000000	352000000
Mink1	Misshapen-like kinase 1	sp|Q9JM52-2|MINK1_MOUSE;Q9JM52-2;sp|Q9JM52|MINK1_MOUSE;Q9JM52;tr|Q7TT13|Q7TT13_MOUSE;tr|Q5SXG1|Q5SXG1_MOUSE;Q5SXG1;tr|Q5SXG3|Q5SXG3_MOUSE;Q5SXG3;F6SWJ2;tr|G3X9G2|G3X9G2_MOUSE;G3X9G2;sp|Q9JM52-3|MINK1_MOUSE;Q9JM52-3;tr|F7AMS7|F7AMS7_MOUSE;F7AMS7;tr|Q61155|Q61155_MOUSE;tr|J3QM71|J3QM71_MOUSE;tr|Q3UTY9|Q3UTY9_MOUSE;tr|Q571L1|Q571L1_MOUSE	0.183069	1.12316	0.16756		35600000	33700000	69800000	49800000	46400000	80400000	44700000	40700000
Lrpap1	Alpha-2-macroglobulin receptor-associated protein	tr|Q6PB52|Q6PB52_MOUSE;tr|Q6PEM5|Q6PEM5_MOUSE;tr|Q5D0B0|Q5D0B0_MOUSE;tr|Q8C252|Q8C252_MOUSE;tr|Q6ZY49|Q6ZY49_MOUSE;tr|Q52KI7|Q52KI7_MOUSE;tr|Q3TL96|Q3TL96_MOUSE;sp|P55302|AMRP_MOUSE;P55302;F6SY09;tr|Q8K295|Q8K295_MOUSE;tr|F6WMD1|F6WMD1_MOUSE;F6WMD1;tr|Q3U8U9|Q3U8U9_MOUSE	0.905538	1.20104	0.264284		20600000	23900000	17900000	16800000	25400000	20600000	21800000	27400000
Braf	Serine/threonine-protein kinase B-raf	tr|F6SZ47|F6SZ47_MOUSE;F6SZ47;sp|P28028|BRAF_MOUSE;P28028;sp|P28028-2|BRAF_MOUSE;P28028-2;tr|Q9CU36|Q9CU36_MOUSE;sp|Q99N57|RAF1_MOUSE;Q99N57;sp|Q99N57-2|RAF1_MOUSE;Q99N57-2;tr|Q9JJU6|Q9JJU6_MOUSE;F6ZX73;tr|F6TUC4|F6TUC4_MOUSE;F6TUC4	0.175196	1.02036	0.0290805		24400000	24800000	26600000	26800000	28600000	26500000	23900000	25700000
Nptxr	Neuronal pentraxin receptor	tr|Q3UH37|Q3UH37_MOUSE;tr|B9EIV5|B9EIV5_MOUSE;tr|F7BX42|F7BX42_MOUSE;F7BX42;F6T7F3;tr|Q3UH69|Q3UH69_MOUSE;F7CHP1;sp|Q99J85|NPTXR_MOUSE;Q99J85;tr|Q6PD36|Q6PD36_MOUSE;tr|E9PZM8|E9PZM8_MOUSE;E9PZM8;tr|Q6TLW2|Q6TLW2_MOUSE;tr|F8VQB8|F8VQB8_MOUSE;F8VQB8;E9Q1P4;tr|Q6TLW1|Q6TLW1_MOUSE;tr|Q6TLW0|Q6TLW0_MOUSE;tr|Q6TKP2|Q6TKP2_MOUSE	0.0933659	1.02831	0.0402727		22400000	20200000	NaN	25000000	27600000	18600000	22800000	23800000
Rims1	Regulating synaptic membrane exocytosis protein 1	F6TZK4;F6Y0S3;tr|F6TZK4|F6TZK4_MOUSE;F6VBV0;sp|Q99NE5-6|RIMS1_MOUSE;Q99NE5-6;tr|F6Y0S3|F6Y0S3_MOUSE;F6VBT9;tr|F6VBV0|F6VBV0_MOUSE;sp|Q99NE5-5|RIMS1_MOUSE;Q99NE5-5;F6VBR4;sp|Q99NE5-4|RIMS1_MOUSE;Q99NE5-4;tr|F6VBT9|F6VBT9_MOUSE;tr|F6VBR4|F6VBR4_MOUSE;sp|Q99NE5-3|RIMS1_MOUSE;Q99NE5-3;sp|Q99NE5|RIMS1_MOUSE;Q99NE5;tr|Q3UYL2|Q3UYL2_MOUSE;tr|E9PWP6|E9PWP6_MOUSE;sp|Q99NE5-2|RIMS1_MOUSE;Q99NE5-2;tr|Q7TPL9…	0.358351	0.870409	-0.200234		19200000	22600000	24300000	24600000	13700000	16500000	29000000	19700000
Hnrnpa2b1	Heterogeneous nuclear ribonucleoproteins A2/B1	F6U106;sp|O88569|ROA2_MOUSE;O88569;sp|O88569-3|ROA2_MOUSE;O88569-3;tr|B7ZP22|B7ZP22_MOUSE;sp|O88569-2|ROA2_MOUSE;O88569-2	0.641921	1.18149	0.240607		132000000	96100000	108000000	86900000	118000000	155000000	107000000	119000000
Amdhd2	Putative N-acetylglucosamine-6-phosphate deacetylase	tr|F6UP77|F6UP77_MOUSE;F6UP77;sp|Q8JZV7|NAGA_MOUSE;Q8JZV7	0.391145	0.9048	-0.144329		NaN	7066900	7474100	NaN	NaN	7209700	NaN	5947000
Rgs7	Regulator of G-protein signaling 7	F6UQL8;sp|O54829|RGS7_MOUSE;O54829;tr|Q80XD3|Q80XD3_MOUSE;Q80XD3;tr|Q45FE4|Q45FE4_MOUSE;F8VQ30;tr|Q45FE5|Q45FE5_MOUSE;tr|Q45FE1|Q45FE1_MOUSE;tr|Q45FE2|Q45FE2_MOUSE;Q45FE2;tr|Q45FE3|Q45FE3_MOUSE;tr|Q8BRK0|Q8BRK0_MOUSE	2.4824	0.773982	-0.369629	+	18400000	NaN	20800000	21100000	15200000	16700000	15500000	14900000
Ilf3	Interleukin enhancer-binding factor 3	tr|Q45VK5|Q45VK5_MOUSE;Q45VK5;F6UW33;tr|Q45VK6|Q45VK6_MOUSE;sp|Q9Z1X4-2|ILF3_MOUSE;Q9Z1X4-2;sp|Q9Z1X4|ILF3_MOUSE;Q9Z1X4;sp|Q9Z1X4-3|ILF3_MOUSE;Q9Z1X4-3;tr|Q3UD30|Q3UD30_MOUSE	0.539205	1.1345	0.182052		24700000	23100000	25000000	25400000	28700000	35400000	24600000	22800000
Ncam2	Neural cell adhesion molecule 2	F7CRP4;sp|O35136-2|NCAM2_MOUSE;O35136-2;F6V823;sp|O35136|NCAM2_MOUSE;O35136;F7CJ44;tr|Q3V1M4|Q3V1M4_MOUSE	0.261889	0.950095	-0.0738565		31200000	40300000	32700000	34900000	35200000	30100000	29700000	37200000
Ywhaq	14-3-3 protein theta	tr|A3KML3|A3KML3_MOUSE;sp|P68254|1433T_MOUSE;P68254;tr|F6VW30|F6VW30_MOUSE;F6VW30;sp|P68254-2|1433T_MOUSE;P68254-2;tr|F6YY69|F6YY69_MOUSE;F6YY69	0.0882066	0.988129	-0.0172282		1130000000	1150000000	1170000000	1260000000	1170000000	1040000000	1280000000	1170000000
Gmpr	GMP reductase 1	tr|F6VY18|F6VY18_MOUSE;F6VY18;sp|Q9DCZ1|GMPR1_MOUSE;Q9DCZ1	1.47668	1.6262	0.7015	+	78100000	82000000	181000000	123000000	215000000	195000000	185000000	160000000
Ppp2r5a	Serine/threonine-protein phosphatase 2A 56 kDa regulatory subunit alpha isoform	sp|Q6PD03|2A5A_MOUSE;Q6PD03;tr|Q3ULN8|Q3ULN8_MOUSE;F6VYL0	0.888061	1.21146	0.276753		21400000	16800000	20200000	16300000	24100000	NaN	21200000	NaN
Nono	Non-POU domain-containing octamer-binding protein	tr|Q4FK11|Q4FK11_MOUSE;tr|Q3TMM5|Q3TMM5_MOUSE;tr|Q3TFC2|Q3TFC2_MOUSE;sp|Q99K48|NONO_MOUSE;Q99K48;tr|Q3UM20|Q3UM20_MOUSE;F6XLC7;tr|Q3TF40|Q3TF40_MOUSE;tr|Q3TTV7|Q3TTV7_MOUSE;sp|Q99K48-2|NONO_MOUSE;Q99K48-2	1.17545	1.24611	0.317437		29500000	22600000	28500000	23400000	34100000	32100000	26400000	37000000
Ufm1	Ubiquitin-fold modifier 1	sp|P61961|UFM1_MOUSE;P61961;tr|F6XUP5|F6XUP5_MOUSE;F6XUP5;tr|H7BWZ1|H7BWZ1_MOUSE;tr|D3YW97|D3YW97_MOUSE;D3YW97	0.00334403	1.00079	0.00113561		85700000	98800000	96100000	89000000	110000000	94800000	84000000	81000000
Ehd1	EH domain-containing protein 1	tr|Q80ZZ0|Q80ZZ0_MOUSE;sp|Q9WVK4|EHD1_MOUSE;Q9WVK4;F6YBI4;tr|Q8K1X5|Q8K1X5_MOUSE;F6Y7R7;tr|Q3T9A1|Q3T9A1_MOUSE;tr|Q3TIT3|Q3TIT3_MOUSE;tr|Q3TGS1|Q3TGS1_MOUSE;tr|Q3TCK3|Q3TCK3_MOUSE;tr|Q3TUW9|Q3TUW9_MOUSE	0.297645	0.936074	-0.0953056		35900000	42000000	NaN	36200000	34700000	33000000	31800000	42800000
Gria1	Glutamate receptor 1	tr|F6YNQ1|F6YNQ1_MOUSE;F6YNQ1;tr|Q6P9M2|Q6P9M2_MOUSE;tr|Q7TNB5|Q7TNB5_MOUSE;tr|C9K0Y4|C9K0Y4_MOUSE;tr|C9K0Y3|C9K0Y3_MOUSE;sp|P23818|GRIA1_MOUSE;Q7TNB5;P23818;Q5NBY1;tr|G5CJW7|G5CJW7_MOUSE;tr|G5CJW8|G5CJW8_MOUSE;tr|C9K0Y8|C9K0Y8_MOUSE;tr|G5CJW6|G5CJW6_MOUSE	0.598243	0.946958	-0.0786277		12700000	11000000	11300000	12200000	11900000	10700000	10600000	11500000
Fgf12	Fibroblast growth factor 12	F6Z7M2;sp|P61329-2|FGF12_MOUSE;P61329-2;sp|P61329|FGF12_MOUSE;P61329;F8WH84;tr|O35340|O35340_MOUSE;tr|C6EQH1|C6EQH1_MOUSE;sp|P70379-2|FGF14_MOUSE;P70379-2;sp|P70379|FGF14_MOUSE;P70379;tr|O89096|O89096_MOUSE;O89096;tr|Q3UFZ2|Q3UFZ2_MOUSE	0.315733	0.92834	-0.107275		13900000	16500000	13000000	11600000	13700000	10500000	12600000	14300000
Usp47	Ubiquitin carboxyl-terminal hydrolase 47	F6ZD38;sp|Q8BY87-2|UBP47_MOUSE;Q8BY87-2;sp|Q8BY87|UBP47_MOUSE;Q8BY87;tr|Q3UB96|Q3UB96_MOUSE	0.70992	0.822741	-0.28149		14200000	9927100	11600000	9098300	9252900	9402400	8955100	NaN
Vcpip1	Deubiquitinating protein VCIP135	sp|Q8CDG3|VCIP1_MOUSE;Q8CDG3;tr|Q80T83|Q80T83_MOUSE;F6ZDG3;sp|Q8CDG3-2|VCIP1_MOUSE;Q8CDG3-2;tr|Q05DM9|Q05DM9_MOUSE;tr|Q3UMT4|Q3UMT4_MOUSE	0.22944	0.965951	-0.0499781		39800000	33600000	40400000	33500000	36000000	35300000	38200000	32900000
Hnrnpd	Heterogeneous nuclear ribonucleoprotein D0	tr|F6ZV59|F6ZV59_MOUSE;F6ZV59;tr|G5E8G0|G5E8G0_MOUSE;sp|Q60668-4|HNRPD_MOUSE;Q60668-4;G5E8G0;sp|Q60668-3|HNRPD_MOUSE;Q60668-3;tr|G3X9W0|G3X9W0_MOUSE;sp|Q60668-2|HNRPD_MOUSE;Q60668-2;G3X9W0;sp|Q60668|HNRPD_MOUSE;Q60668;tr|F6SHF3|F6SHF3_MOUSE;F6SHF3;tr|E9Q5B6|E9Q5B6_MOUSE;E9Q5B6;tr|Q3UXC8|Q3UXC8_MOUSE	0.0022037	1.00078	0.00112976		103000000	65800000	87200000	69700000	77500000	70800000	90100000	87400000
Nefh	Neurofilament heavy polypeptide	tr|Q80TQ3|Q80TQ3_MOUSE;F7A3A1;sp|P19246|NFH_MOUSE;P19246	0.555109	0.855259	-0.225568		631000000	448000000	428000000	462000000	317000000	496000000	431000000	440000000
Pcbp3	Poly(rC)-binding protein 3	G5E916;F7A4C5;sp|P57722-2|PCBP3_MOUSE;P57722-2;sp|P57722|PCBP3_MOUSE;P57722;tr|E9Q7D8|E9Q7D8_MOUSE;E9Q7D8	0.0555326	1.01212	0.0173778		33800000	26300000	26100000	30000000	26400000	32200000	30800000	28200000
Kcnj10	ATP-sensitive inward rectifier potassium channel 10	tr|Q8C7Z5|Q8C7Z5_MOUSE;tr|Q56VN0|Q56VN0_MOUSE;tr|B9EIV1|B9EIV1_MOUSE;sp|Q9JM63|IRK10_MOUSE;Q9JM63;tr|Q499F6|Q499F6_MOUSE;F7AJV5	1.32247	0.549822	-0.862964	+	NaN	4694300	5469800	7868100	3183900	NaN	3428100	3302500
Uap1l1	UDP-N-acetylhexosamine pyrophosphorylase-like protein 1	sp|Q3TW96|UAP1L_MOUSE;Q3TW96;tr|Q8BVK3|Q8BVK3_MOUSE;F7AWB4;sp|Q3TW96-2|UAP1L_MOUSE;Q3TW96-2	0.0453146	0.965547	-0.0505816		10500000	3535800	9259700	12200000	NaN	7426800	10200000	8012700
Rps17	40S ribosomal protein S17	tr|Q5M9L7|Q5M9L7_MOUSE;sp|P63276|RS17_MOUSE;P63276;tr|Q8BT90|Q8BT90_MOUSE;F7BBI3;tr|Q3TK12|Q3TK12_MOUSE;D3Z173	2.27001	1.11254	0.153858	+	176000000	161000000	160000000	160000000	181000000	188000000	180000000	181000000
Pcdh1		tr|Q8QZT6|Q8QZT6_MOUSE;tr|Q8CFX3|Q8CFX3_MOUSE;Q8CFX3;tr|F7BJK1|F7BJK1_MOUSE;F7BJK1;tr|Q2TJI8|Q2TJI8_MOUSE;tr|Q2TJI7|Q2TJI7_MOUSE;tr|Q2TJI9|Q2TJI9_MOUSE;tr|Q9CVI3|Q9CVI3_MOUSE	0.367341	0.882725	-0.179965		15000000	18700000	18500000	25000000	21200000	14100000	14600000	18300000
Ptprd	Receptor-type tyrosine-protein phosphatase delta	F7C4P7;tr|G3UY75|G3UY75_MOUSE;G3UY75;sp|Q64487-1|PTPRD_MOUSE;sp|Q64487-11|PTPRD_MOUSE;sp|Q64487-9|PTPRD_MOUSE;sp|Q64487-10|PTPRD_MOUSE;sp|Q64487-7|PTPRD_MOUSE;sp|Q64487-8|PTPRD_MOUSE;sp|Q64487-5|PTPRD_MOUSE;sp|Q64487-6|PTPRD_MOUSE;sp|Q64487|PTPRD_MOUSE;G3X9S7;E9QM93;sp|Q64487-3|PTPRD_MOUSE;tr|G3UYU6|G3UYU6_MOUSE;G3UYU6;sp|Q64487-12|PTPRD_MOUSE;tr|G3UX60|G3UX60_MOUSE;G3UX60;tr|G3UWK6|G3UWK6_MOUSE;…	0.625602	1.14782	0.198893		11600000	13400000	12600000	8116600	14400000	12700000	11900000	13400000
Ncam1	Neural cell adhesion molecule 1	F7C5V8;sp|P13595|NCAM1_MOUSE;P13595	0.107731	0.976459	-0.0343685		542000000	702000000	625000000	591000000	543000000	551000000	607000000	701000000
Hba-a1;Hba	Hemoglobin subunit alpha	F7CAE1;tr|Q9CY10|Q9CY10_MOUSE;tr|Q91VB8|Q91VB8_MOUSE;tr|Q8BPF4|Q8BPF4_MOUSE;Q91VB8;tr|Q9QWJ3|Q9QWJ3_MOUSE;tr|Q9CWS5|Q9CWS5_MOUSE;tr|Q9CY06|Q9CY06_MOUSE;tr|A8DUV3|A8DUV3_MOUSE;sp|P01942|HBA_MOUSE;P01942;tr|Q61287|Q61287_MOUSE;tr|A8DUV1|A8DUV1_MOUSE;tr|Q61649|Q61649_MOUSE;tr|Q78PA4|Q78PA4_MOUSE;sp|P06467|HBAZ_MOUSE;P06467;tr|A7M7S6|A7M7S6_MOUSE;A7M7S6	0.121115	0.959055	-0.0603151		5990000000	5630000000	7510000000	7800000000	7070000000	7730000000	6340000000	4680000000
Hnrnpul2	Heterogeneous nuclear ribonucleoprotein U-like protein 2	sp|Q00PI9|HNRL2_MOUSE;F8VPM4;Q00PI9;tr|Q8BIQ7|Q8BIQ7_MOUSE	0.198585	0.930073	-0.104585		30700000	39600000	42800000	33500000	31800000	42500000	38900000	23100000
Agl		tr|F8VPN4|F8VPN4_MOUSE;F8VPN4;tr|F6XXE6|F6XXE6_MOUSE;F6XXE6;tr|E0CYU6|E0CYU6_MOUSE;E0CYU6;tr|Q8CE68|Q8CE68_MOUSE;tr|E0CX86|E0CX86_MOUSE;E0CX86;tr|F7CSZ6|F7CSZ6_MOUSE;F7CSZ6	0.0341081	1.00908	0.0130364		48000000	41400000	36900000	51700000	49400000	39300000	42500000	48400000
Dock3	Dedicator of cytokinesis protein 3	sp|Q8CIQ7|DOCK3_MOUSE;Q8CIQ7;tr|F8VPQ1|F8VPQ1_MOUSE;F8VPQ1;tr|Q3UHH9|Q3UHH9_MOUSE;tr|F6VMI1|F6VMI1_MOUSE;F6VMI1;tr|F6YXW9|F6YXW9_MOUSE;F6YXW9;tr|Q6A088|Q6A088_MOUSE	0.301175	1.05156	0.0725309		23000000	19600000	20800000	21200000	25300000	20900000	23500000	19300000
Farp1	FERM, RhoGEF and pleckstrin domain-containing protein 1	tr|F8VPU2|F8VPU2_MOUSE;F8VPU2;tr|C4IXU2|C4IXU2_MOUSE;tr|Q8K2R0|Q8K2R0_MOUSE;tr|E9Q805|E9Q805_MOUSE;E9Q805;tr|Q3UY58|Q3UY58_MOUSE;tr|Q8R2X2|Q8R2X2_MOUSE;tr|Q80VF7|Q80VF7_MOUSE	1.29606	1.21731	0.283701		33900000	29900000	30500000	38100000	38300000	44300000	NaN	38200000
Srp72	Signal recognition particle subunit SRP72	tr|F8VQC1|F8VQC1_MOUSE;F8VQC1;tr|E9Q740|E9Q740_MOUSE;E9Q740;tr|Q3UZL8|Q3UZL8_MOUSE;tr|A0JLN1|A0JLN1_MOUSE;tr|A0PJ97|A0PJ97_MOUSE;tr|Q3UU23|Q3UU23_MOUSE;tr|Q9CS54|Q9CS54_MOUSE	2.19349	0.880625	-0.1834	+	49200000	48400000	45400000	49700000	43000000	43800000	43400000	39400000
Agap3	Arf-GAP with GTPase, ANK repeat and PH domain-containing protein 3	tr|F8VQE9|F8VQE9_MOUSE;sp|Q8VHH5|AGAP3_MOUSE;Q8VHH5;F8VQE9;sp|Q8VHH5-2|AGAP3_MOUSE;Q8VHH5-2;E9QKY0;tr|Q8BV81|Q8BV81_MOUSE;tr|Q8K0K1|Q8K0K1_MOUSE;Q8K0K1	0.00286333	0.999536	-0.000669955		70800000	75000000	83500000	78800000	82000000	82800000	70400000	72700000
Gucy1a2		tr|F8VQK3|F8VQK3_MOUSE;F8VQK3;F6ZSI7;tr|Q3TNN8|Q3TNN8_MOUSE;tr|Q3UH83|Q3UH83_MOUSE	1.04213	0.757693	-0.400314		20800000	14300000	12600000	18300000	11600000	11400000	12700000	14400000
Anxa7	Annexin A7	tr|Q922A2|Q922A2_MOUSE;tr|Q3TJ49|Q3TJ49_MOUSE;sp|Q07076|ANXA7_MOUSE;Q07076;F8WGC2;tr|Q8BP75|Q8BP75_MOUSE;tr|Q3UYL7|Q3UYL7_MOUSE;tr|Q8CCV9|Q8CCV9_MOUSE	0.417892	0.948409	-0.0764184		75900000	65500000	60600000	69000000	64200000	69300000	60300000	63300000
Rangap1	Ran GTPase-activating protein 1	tr|Q91YS2|Q91YS2_MOUSE;sp|P46061|RAGP1_MOUSE;P46061;tr|Q6ZPH4|Q6ZPH4_MOUSE;F8WGD1;tr|Q3ULJ9|Q3ULJ9_MOUSE;E9Q757;tr|Q7TMW1|Q7TMW1_MOUSE;tr|Q8C2E3|Q8C2E3_MOUSE;E9Q2J7;tr|Q3UZD8|Q3UZD8_MOUSE	0.178908	0.960111	-0.0587267		140000000	111000000	103000000	104000000	97400000	108000000	117000000	118000000
Nos1	Nitric oxide synthase, brain	sp|Q9Z0J4-2|NOS1_MOUSE;Q9Z0J4-2;sp|Q9Z0J4|NOS1_MOUSE;Q9Z0J4;tr|F8WGF2|F8WGF2_MOUSE;sp|Q9Z0J4-5|NOS1_MOUSE;Q9Z0J4-5;F8WGF2;sp|Q9Z0J4-4|NOS1_MOUSE;Q9Z0J4-4;sp|Q9Z0J4-3|NOS1_MOUSE;Q9Z0J4-3;tr|Q8CJ25|Q8CJ25_MOUSE;tr|Q9JJ30|Q9JJ30_MOUSE;tr|E9Q9X4|E9Q9X4_MOUSE;E9Q9X4;tr|Q8C5P3|Q8C5P3_MOUSE;sp|P70313|NOS3_MOUSE;P70313	1.19641	1.15371	0.206276		27700000	29100000	24000000	26200000	32700000	33900000	27900000	29000000
Syp	Synaptophysin	F8WGK2;tr|A4FUR8|A4FUR8_MOUSE;sp|Q62277|SYPH_MOUSE;Q62277;tr|F6VR28|F6VR28_MOUSE;F6VR28	0.711993	0.8585	-0.22011		656000000	802000000	778000000	696000000	622000000	457000000	734000000	704000000
Fermt2	Fermitin family homolog 2	tr|Q3TLE2|Q3TLE2_MOUSE;sp|Q8CIB5|FERM2_MOUSE;Q8CIB5;F8WGQ4;tr|Q3UMA4|Q3UMA4_MOUSE;tr|A6X941|A6X941_MOUSE;A6X941;tr|A6X940|A6X940_MOUSE;A6X940	0.123634	1.04146	0.0586117		36600000	21700000	24400000	31700000	32700000	27500000	28400000	30500000
Tln1	Talin-1	sp|P26039|TLN1_MOUSE;P26039;tr|Q80TM2|Q80TM2_MOUSE;F8WGT0;tr|Q3UHS6|Q3UHS6_MOUSE;tr|Q0V930|Q0V930_MOUSE;tr|Q3TBC3|Q3TBC3_MOUSE;tr|F6S1V7|F6S1V7_MOUSE;F6S1V7;tr|F6SX70|F6SX70_MOUSE;F6SX70	0.174328	1.04164	0.0588501		17200000	13800000	17000000	15500000	18000000	18700000	16300000	13100000
Ahcyl2	Adenosylhomocysteinase;Putative adenosylhomocysteinase 3	tr|F8WGT1|F8WGT1_MOUSE;F8WGT1;sp|Q68FL4|SAHH3_MOUSE;Q68FL4;tr|E9PV16|E9PV16_MOUSE;E9PV16;tr|Q80TQ9|Q80TQ9_MOUSE;tr|F8WI65|F8WI65_MOUSE;sp|Q68FL4-2|SAHH3_MOUSE;Q68FL4-2;F8WI65;tr|H3BKT5|H3BKT5_MOUSE;tr|Q3TSQ0|Q3TSQ0_MOUSE;tr|Q80WX1|Q80WX1_MOUSE;F6WEW4;tr|A0PJF2|A0PJF2_MOUSE;tr|Q3UY76|Q3UY76_MOUSE;tr|E9PX77|E9PX77_MOUSE;E9PX77;tr|Q3TMT7|Q3TMT7_MOUSE;E9Q0D6;tr|Q9JJF5|Q9JJF5_MOUSE;tr|D3YX97|D3YX97_MO…	0.059343	1.00881	0.0126529		39700000	40700000	33500000	40900000	38000000	41100000	36700000	40300000
Rgs6	Regulator of G-protein signaling 6	F8WGZ8;tr|F6WDS8|F6WDS8_MOUSE;sp|Q9Z2H2|RGS6_MOUSE;Q9Z2H2;tr|B1B1E4|B1B1E4_MOUSE;B1B1E4;tr|Q3UTM5|Q3UTM5_MOUSE;Q3UTM5	0.0291769	1.00684	0.00983333		48500000	35700000	40300000	39900000	40600000	46200000	36800000	41800000
Lars	Leucine--tRNA ligase, cytoplasmic	tr|Q7TSZ3|Q7TSZ3_MOUSE;sp|Q8BMJ2|SYLC_MOUSE;Q8BMJ2;tr|Q6ZPT2|Q6ZPT2_MOUSE;F8WH45;tr|Q99JK2|Q99JK2_MOUSE;tr|Q9CQM4|Q9CQM4_MOUSE	0.986318	1.06826	0.0952679		86500000	77600000	85900000	84500000	94400000	89800000	84000000	89200000
Srsf7	Serine/arginine-rich splicing factor 7	sp|Q8BL97-3|SRSF7_MOUSE;Q8BL97-3;sp|Q8BL97-4|SRSF7_MOUSE;Q8BL97-4;tr|Q3THA6|Q3THA6_MOUSE;sp|Q8BL97-2|SRSF7_MOUSE;Q8BL97-2;F8WH59;sp|Q8BL97|SRSF7_MOUSE;Q8BL97	0.434529	1.21089	0.276066		104000000	85300000	53600000	50400000	112000000	95100000	78000000	70700000
Tceb2	Transcription elongation factor B polypeptide 2	sp|P62869|ELOB_MOUSE;P62869;F8WH86;tr|Q9D7T5|Q9D7T5_MOUSE	0.196388	1.02555	0.0364024		227000000	201000000	200000000	239000000	220000000	238000000	212000000	220000000
Atp2b2	Plasma membrane calcium-transporting ATPase 2	tr|F8WHB1|F8WHB1_MOUSE;tr|D5L240|D5L240_MOUSE;F8WHB1;tr|Q3UHH0|Q3UHH0_MOUSE;tr|Q3UHJ3|Q3UHJ3_MOUSE;sp|Q9R0K7|AT2B2_MOUSE;Q9R0K7;tr|Q6DIB8|Q6DIB8_MOUSE;Q6DIB8	2.21569	0.863473	-0.211777	+	455000000	477000000	469000000	448000000	439000000	392000000	378000000	387000000
Fam195b	Protein FAM195B	sp|Q3UGS4|F195B_MOUSE;Q3UGS4;F8WHC3	0.28882	0.931245	-0.102767		13200000	NaN	11100000	NaN	12400000	10200000	NaN	11400000
Copa	Coatomer subunit alpha;Xenin;Proxenin	tr|Q8BTF0|Q8BTF0_MOUSE;sp|Q8CIE6|COPA_MOUSE;Q8CIE6;tr|F8WHL2|F8WHL2_MOUSE;F8WHL2;F6ZWD0;tr|Q63ZW9|Q63ZW9_MOUSE;tr|Q8R393|Q8R393_MOUSE;E9PZ47;tr|Q8BTF3|Q8BTF3_MOUSE;tr|Q99JW9|Q99JW9_MOUSE;tr|Q3TAU7|Q3TAU7_MOUSE;tr|F6XJN3|F6XJN3_MOUSE;F6XJN3	0.288935	1.03646	0.0516694		221000000	190000000	190000000	220000000	213000000	225000000	195000000	217000000
Glg1	Golgi apparatus protein 1	tr|F8WHM5|F8WHM5_MOUSE;F8WHM5;tr|Q53WR6|Q53WR6_MOUSE;sp|Q61543|GSLG1_MOUSE;Q61543;tr|F6RSH1|F6RSH1_MOUSE;F6RSH1;tr|Q8BQH1|Q8BQH1_MOUSE	0.138847	1.06607	0.0922993		11200000	21200000	22300000	19400000	18000000	15400000	25800000	20000000
Tpd52	Tumor protein D52	sp|Q62393-3|TPD52_MOUSE;Q62393-3;tr|F8WHQ1|F8WHQ1_MOUSE;F8WHQ1;sp|Q62393-2|TPD52_MOUSE;Q62393-2;tr|E9PUA7|E9PUA7_MOUSE;E9PUA7;sp|Q62393|TPD52_MOUSE;Q62393;tr|D3Z125|D3Z125_MOUSE;D3Z125;tr|D3Z7X7|D3Z7X7_MOUSE;D3Z7X7;tr|D3Z637|D3Z637_MOUSE;D3Z637;tr|D3Z2U2|D3Z2U2_MOUSE;D3Z2U2	0.873835	0.886056	-0.17453		54000000	46600000	50400000	60400000	48000000	49900000	48000000	41400000
Pip5k1c	Phosphatidylinositol 4-phosphate 5-kinase type-1 gamma	sp|O70161-3|PI51C_MOUSE;O70161-3;sp|O70161|PI51C_MOUSE;O70161;tr|F8WHW6|F8WHW6_MOUSE;F8WHW6;sp|O70161-2|PI51C_MOUSE;O70161-2;tr|F7C0X9|F7C0X9_MOUSE;F7C0X9;tr|E0CYP4|E0CYP4_MOUSE;E0CYP4;tr|F6SMP3|F6SMP3_MOUSE;F6SMP3;sp|P70181-2|PI51B_MOUSE;P70181-2;sp|P70181|PI51B_MOUSE;P70181	1.34338	0.919073	-0.121749	+	178000000	173000000	160000000	180000000	160000000	167000000	158000000	151000000
Cutc	Copper homeostasis protein cutC homolog	tr|Q9D725|Q9D725_MOUSE;tr|F8WHX2|F8WHX2_MOUSE;F8WHX2;sp|Q9D8X1|CUTC_MOUSE;Q9D8X1;tr|D3YY50|D3YY50_MOUSE;D3YY50	0.234001	0.87473	-0.193091		17500000	9340400	11300000	10700000	7075200	NaN	12600000	12300000
Qki	Protein quaking	sp|Q9QYS9-8|QKI_MOUSE;sp|Q9QYS9-4|QKI_MOUSE;Q9QYS9-8;Q9QYS9-4;sp|Q9QYS9-3|QKI_MOUSE;Q9QYS9-3;sp|Q9QYS9-6|QKI_MOUSE;Q9QYS9-6;sp|Q9QYS9-2|QKI_MOUSE;Q9QYS9-2;sp|Q9QYS9|QKI_MOUSE;Q9QYS9;F8WHX7;sp|Q9QYS9-7|QKI_MOUSE;Q9QYS9-7;sp|Q9QYS9-5|QKI_MOUSE;Q9QYS9-5	0.862629	1.14021	0.189297		40500000	41800000	32600000	39900000	41700000	50900000	43800000	40100000
Arl1	ADP-ribosylation factor-like protein 1	tr|Q4V9U3|Q4V9U3_MOUSE;Q4V9U3;tr|F8WIB1|F8WIB1_MOUSE;F8WIB1;tr|Q9D7H9|Q9D7H9_MOUSE;tr|Q3TIR2|Q3TIR2_MOUSE;tr|Q14AC7|Q14AC7_MOUSE;sp|P61211|ARL1_MOUSE;P61211;tr|E9Q006|E9Q006_MOUSE;E9Q006	0.265381	0.826738	-0.274498		NaN	8756600	NaN	3976700	4940500	4556300	4743700	6813700
Hectd1	E3 ubiquitin-protein ligase HECTD1	tr|F8WIE5|F8WIE5_MOUSE;F8WIE5;sp|Q69ZR2|HECD1_MOUSE;Q69ZR2;tr|Q3UQY6|Q3UQY6_MOUSE;tr|Q3U5E1|Q3U5E1_MOUSE;tr|Q3TEQ5|Q3TEQ5_MOUSE;tr|Q3TEJ5|Q3TEJ5_MOUSE;tr|Q05BY9|Q05BY9_MOUSE;tr|Q3T9S4|Q3T9S4_MOUSE;tr|Q5EBQ8|Q5EBQ8_MOUSE;tr|Q91Z48|Q91Z48_MOUSE;tr|Q8C5S2|Q8C5S2_MOUSE	0.283402	0.839335	-0.252682		19100000	8959100	20100000	9293000	12400000	8248700	15600000	11900000
Zfp259;Znf259	Zinc finger protein ZPR1	tr|Q8C8U3|Q8C8U3_MOUSE;Q8C8U3;tr|F8WIG4|F8WIG4_MOUSE;F8WIG4;tr|Q9JJA1|Q9JJA1_MOUSE;tr|Q3TY03|Q3TY03_MOUSE;tr|Q3TIH8|Q3TIH8_MOUSE;sp|Q62384|ZPR1_MOUSE;Q62384;tr|F8WHU9|F8WHU9_MOUSE;F8WHU9;tr|Q3TI08|Q3TI08_MOUSE	0.623498	0.911299	-0.134003		5391000	5645000	NaN	NaN	5293800	NaN	NaN	4763300
Elmo1	Engulfment and cell motility protein 1	sp|Q8BPU7|ELMO1_MOUSE;Q8BPU7;tr|Q571D6|Q571D6_MOUSE;F8WIL9;sp|Q8BPU7-2|ELMO1_MOUSE;Q8BPU7-2;sp|Q8BPU7-4|ELMO1_MOUSE;Q8BPU7-4;sp|Q8BPU7-3|ELMO1_MOUSE;Q8BPU7-3	0.137469	0.958172	-0.0616439		16200000	11000000	12800000	18000000	12800000	14800000	14800000	13100000
Syne1	Nesprin-1	sp|Q6ZWR6-4|SYNE1_MOUSE;Q6ZWR6-4;sp|Q6ZWR6|SYNE1_MOUSE;Q6ZWR6;F8WIS7;tr|Q6ZWS6|Q6ZWS6_MOUSE;tr|Q80T95|Q80T95_MOUSE;sp|Q6ZWR6-5|SYNE1_MOUSE;Q6ZWR6-5	0.306457	1.10429	0.143116		10500000	7512200	11500000	11600000	9753600	12600000	13900000	9209600
1700037H04Rik	UPF0687 protein C20orf27 homolog	tr|H7BXB9|H7BXB9_MOUSE;sp|Q9D1K7|CT027_MOUSE;Q9D1K7;tr|F8WIU1|F8WIU1_MOUSE;F8WIU1;tr|Q6IR22|Q6IR22_MOUSE;Q6IR22	0.350594	1.10258	0.140886		20500000	13600000	19700000	22100000	22000000	21800000	18900000	NaN
Hist1h2al;Hist1h2ah;H2afj;Hist1h2aa;Hist2h2ac;Hist1h2ak;Hist1h2af;Hist3h2a;Hist2h2aa1;Hist1h2ab	Histone H2A;Histone H2A type 1-H;Histone H2A.J;Histone H2A type 2-C;Histone H2A type 1-K;Histone H2A type 1-F;Histone H2A type 3;Histone H2A type 2-A;Histone H2A type 1	tr|F8WIX8|F8WIX8_MOUSE;F8WIX8;tr|A0AUV1|A0AUV1_MOUSE;tr|A3KPD0|A3KPD0_MOUSE;sp|Q8CGP6|H2A1H_MOUSE;Q8CGP6;tr|Q8CGP4|Q8CGP4_MOUSE;tr|Q149V4|Q149V4_MOUSE;sp|Q8R1M2|H2AJ_MOUSE;sp|Q64523|H2A2C_MOUSE;Q8R1M2;Q8CGP4;Q64523;tr|B2RWH3|B2RWH3_MOUSE;tr|B2RVF0|B2RVF0_MOUSE;tr|A2AB79|A2AB79_MOUSE;sp|Q8CGP7|H2A1K_MOUSE;sp|Q8CGP5|H2A1F_MOUSE;sp|Q8BFU2|H2A3_MOUSE;sp|Q6GSS7|H2A2A_MOUSE;sp|P22752|H2A1_MOUSE;Q8CGP7;…	0.707694	1.13365	0.180969		49100000	38200000	53000000	43800000	57500000	55000000	51400000	44800000
Idh1	Isocitrate dehydrogenase [NADP] cytoplasmic	tr|Q5HZJ8|Q5HZJ8_MOUSE;sp|O88844|IDHC_MOUSE;O88844;F8WIY0;tr|Q8C338|Q8C338_MOUSE;tr|Q3TJ51|Q3TJ51_MOUSE;tr|Q0QER9|Q0QER9_MOUSE;tr|D3YVY3|D3YVY3_MOUSE;D3YVY3;tr|D6RIL6|D6RIL6_MOUSE;D6RIL6	0.161374	1.02207	0.0314975		156000000	176000000	153000000	175000000	180000000	167000000	151000000	176000000
Osbpl6	Oxysterol-binding protein-related protein 6;Oxysterol-binding protein	sp|Q8BXR9-2|OSBL6_MOUSE;Q8BXR9-2;sp|Q8BXR9|OSBL6_MOUSE;Q8BXR9;tr|F8WIZ7|F8WIZ7_MOUSE;F8WIZ7;tr|Q5DTM2|Q5DTM2_MOUSE;tr|Q8R1X8|Q8R1X8_MOUSE	0.424116	1.08219	0.113954		14600000	11900000	9996100	11800000	14100000	13300000	12000000	12800000
Eml4	Echinoderm microtubule-associated protein-like 4	sp|Q3UMY5-4|EMAL4_MOUSE;Q3UMY5-4;sp|Q3UMY5-2|EMAL4_MOUSE;Q3UMY5-2;sp|Q3UMY5-3|EMAL4_MOUSE;Q3UMY5-3;tr|A7ISP9|A7ISP9_MOUSE;tr|F8WJ93|F8WJ93_MOUSE;sp|Q3UMY5|EMAL4_MOUSE;Q3UMY5;F8WJ93;tr|Q3TGL8|Q3TGL8_MOUSE	0.973385	1.24672	0.318135		NaN	7907500	7395100	7691100	8476100	10600000	NaN	NaN
Akt1	RAC-alpha serine/threonine-protein kinase	F8WJD0;tr|Q8BS26|Q8BS26_MOUSE;sp|P31750|AKT1_MOUSE;P31750;tr|D3Z783|D3Z783_MOUSE;D3Z783;tr|D3YXX3|D3YXX3_MOUSE;D3YXX3;tr|D3YYP9|D3YYP9_MOUSE;D3YYP9;tr|A4FUQ9|A4FUQ9_MOUSE	0.235299	0.95259	-0.0700723		15900000	16100000	NaN	NaN	13800000	14800000	17700000	14700000
Gstp1;Gstp2	Glutathione S-transferase P 1;Glutathione S-transferase P 2	F8WJD9;sp|P19157|GSTP1_MOUSE;P19157;sp|P46425|GSTP2_MOUSE;P46425;tr|K9JA74|K9JA74_MOUSE;tr|Q8VC73|Q8VC73_MOUSE;tr|F6RWR5|F6RWR5_MOUSE;F6RWR5	0.0632077	1.01633	0.0233676		682000000	480000000	638000000	717000000	709000000	628000000	593000000	628000000
Tra2b	Transformer-2 protein homolog beta	tr|F8WJG3|F8WJG3_MOUSE;F8WJG3;tr|Q5PR75|Q5PR75_MOUSE;sp|P62996|TRA2B_MOUSE;P62996	0.468725	1.16099	0.215352		19700000	22100000	NaN	12500000	23300000	22600000	19100000	19100000
St13	Hsc70-interacting protein	tr|F8WJK8|F8WJK8_MOUSE;F8WJK8;tr|Q3U9V1|Q3U9V1_MOUSE;tr|Q3U8D2|Q3U8D2_MOUSE;sp|Q99L47|F10A1_MOUSE;Q99L47;tr|Q3U3N7|Q3U3N7_MOUSE;tr|Q3TGW8|Q3TGW8_MOUSE;tr|E9Q1V0|E9Q1V0_MOUSE;E9Q1V0;tr|E9Q1X9|E9Q1X9_MOUSE;E9Q1X9	1.03735	0.951612	-0.0715553		342000000	328000000	332000000	354000000	327000000	320000000	336000000	308000000
Hk1	Hexokinase-1	tr|G3UVV4|G3UVV4_MOUSE;G3UVV4;tr|Q6GQU1|Q6GQU1_MOUSE;tr|Q3TJE3|Q3TJE3_MOUSE;sp|P17710-3|HXK1_MOUSE;P17710-3;sp|P17710-4|HXK1_MOUSE;P17710-4;sp|P17710|HXK1_MOUSE;P17710;tr|Q3UPC4|Q3UPC4_MOUSE;F8WIP2;sp|P17710-2|HXK1_MOUSE;P17710-2;tr|Q3UE51|Q3UE51_MOUSE;tr|Q3TTB4|Q3TTB4_MOUSE;tr|D3YYR4|D3YYR4_MOUSE;D3YYR4;tr|D3Z365|D3Z365_MOUSE;D3Z365;sp|Q91W97|HKDC1_MOUSE;Q91W97;tr|D3Z105|D3Z105_MOUSE;D3Z105;tr|E…	0.989541	0.894898	-0.160205		712000000	862000000	771000000	729000000	626000000	672000000	742000000	711000000
Brcc3	Lys-63-specific deubiquitinase BRCC36	sp|P46737|BRCC3_MOUSE;P46737;G3UVX3;sp|P46737-2|BRCC3_MOUSE;P46737-2	0.0102793	1.00482	0.00693329		7277300	10700000	6941600	9862100	10600000	NaN	7978600	7638900
A230065H16Rik		tr|G3UW55|G3UW55_MOUSE;G3UW55	0.0101353	1.00454	0.00653985		7100900	NaN	10900000	9487900	10500000	7746000	9367500	NaN
Akr1b1;Akr1b3	Aldose reductase	tr|Q5U415|Q5U415_MOUSE;G3UW73;tr|Q3UDY1|Q3UDY1_MOUSE;sp|P45376|ALDR_MOUSE;P45376;tr|Q3TCL2|Q3TCL2_MOUSE;tr|D3YVJ7|D3YVJ7_MOUSE;D3YVJ7;tr|Q3ULP0|Q3ULP0_MOUSE;F8WJG5	0.503991	1.06451	0.0901902		303000000	330000000	368000000	331000000	338000000	343000000	397000000	340000000
Actn2	Alpha-actinin-2	sp|Q9JI91|ACTN2_MOUSE;G3UW84;tr|Q8K3Q4|Q8K3Q4_MOUSE;tr|Q5FW75|Q5FW75_MOUSE;Q9JI91;tr|Q9CTH3|Q9CTH3_MOUSE;tr|D3YY95|D3YY95_MOUSE;D3YY95	0.778623	0.906553	-0.141536		48400000	49700000	53500000	45100000	49800000	46400000	38800000	43300000
Slc3a2	4F2 cell-surface antigen heavy chain	tr|G3UWA6|G3UWA6_MOUSE;G3UWA6;tr|Q3TN39|Q3TN39_MOUSE;sp|P10852|4F2_MOUSE;P10852;tr|Q60849|Q60849_MOUSE;tr|Q8BTJ9|Q8BTJ9_MOUSE;tr|Q3U144|Q3U144_MOUSE;tr|Q3TIP1|Q3TIP1_MOUSE	0.506363	0.936007	-0.0954089		107000000	111000000	113000000	99000000	110000000	93900000	89100000	110000000
Txnrd1	Thioredoxin reductase 1, cytoplasmic	sp|Q9JMH6-2|TRXR1_MOUSE;Q9JMH6-2;G3UWB1;sp|Q9JMH6|TRXR1_MOUSE;Q9JMH6;tr|Q91Y95|Q91Y95_MOUSE;tr|Q91Y98|Q91Y98_MOUSE	0.526947	0.946183	-0.0798089		63300000	60500000	71500000	62900000	65200000	60600000	56200000	62400000
Cycs;Gm10108	Cytochrome c, somatic	tr|Q56A15|Q56A15_MOUSE;tr|G3UWG1|G3UWG1_MOUSE;sp|P62897|CYC_MOUSE;P62897;G3UWG1;G3UW49;CON__P62894;sp|P00015|CYC2_MOUSE;P00015	0.363186	0.915522	-0.127333		13900000	17900000	14600000	15600000	14600000	10500000	15000000	16600000
Brsk2	Serine/threonine-protein kinase BRSK2	sp|Q69Z98-4|BRSK2_MOUSE;Q69Z98-4;tr|G3FEZ6|G3FEZ6_MOUSE;sp|Q69Z98-2|BRSK2_MOUSE;Q69Z98-2;tr|G3UWV4|G3UWV4_MOUSE;G3UWV4;sp|Q69Z98-3|BRSK2_MOUSE;Q69Z98-3;sp|Q69Z98|BRSK2_MOUSE;Q69Z98;tr|G3UXM5|G3UXM5_MOUSE;G3UXM5;tr|G3UYN4|G3UYN4_MOUSE;G3UYN4;tr|G3UZ19|G3UZ19_MOUSE;G3UZ19;tr|G3UZ00|G3UZ00_MOUSE;G3UZ00;tr|G3UZN4|G3UZN4_MOUSE;G3UZN4;tr|G3UXY1|G3UXY1_MOUSE;G3UXY1	0.346313	1.08216	0.113908		33600000	39100000	27700000	36600000	44500000	34200000	35000000	34600000
Prrc2a	Protein PRRC2A	tr|Q5DTJ4|Q5DTJ4_MOUSE;tr|G3UX48|G3UX48_MOUSE;G3UX48;sp|Q7TSC1|PRC2A_MOUSE;Q7TSC1;tr|Q9CRU5|Q9CRU5_MOUSE;tr|Q9CRP1|Q9CRP1_MOUSE;tr|Q9CRP0|Q9CRP0_MOUSE	0.123973	1.05119	0.0720179		13700000	19600000	20900000	21100000	14500000	17200000	24200000	23200000
Prps1;Prps1l3	Ribose-phosphate pyrophosphokinase 1;Ribose-phosphate pyrophosphokinase	tr|Q3TI27|Q3TI27_MOUSE;tr|G3UXL2|G3UXL2_MOUSE;sp|Q9D7G0|PRPS1_MOUSE;Q9D7G0;G3UXL2;tr|Q3UPD5|Q3UPD5_MOUSE;tr|Q3UYQ0|Q3UYQ0_MOUSE	0.0509155	0.975629	-0.0355951		59000000	60800000	67400000	57400000	49200000	37900000	68500000	83000000
Fus	RNA-binding protein FUS	tr|G3UXT7|G3UXT7_MOUSE;G3UXT7;tr|Q8CFQ9|Q8CFQ9_MOUSE;Q8CFQ9;tr|Q564D0|Q564D0_MOUSE;tr|Q3USY4|Q3USY4_MOUSE;tr|Q3UK30|Q3UK30_MOUSE;sp|P56959|FUS_MOUSE;P56959;tr|F6QCI0|F6QCI0_MOUSE;F6QCI0;tr|G3UZD2|G3UZD2_MOUSE;G3UZD2;tr|Q91VQ2|Q91VQ2_MOUSE;Q91VQ2	0.581138	1.19528	0.257351		139000000	117000000	116000000	98700000	154000000	182000000	118000000	110000000
Gps1	COP9 signalosome complex subunit 1	sp|Q99LD4|CSN1_MOUSE;Q99LD4;tr|Q3MIA8|Q3MIA8_MOUSE;Q3MIA8;tr|G3UXW9|G3UXW9_MOUSE;G3UXW9;sp|Q99LD4-2|CSN1_MOUSE;Q99LD4-2;tr|B1ATU4|B1ATU4_MOUSE;B1ATU4	0.89908	1.12006	0.163576		104000000	82100000	96800000	94100000	115000000	111000000	99600000	96900000
Psme1	Proteasome activator complex subunit 1	tr|G3UXZ5|G3UXZ5_MOUSE;G3UXZ5;tr|Q5HZK3|Q5HZK3_MOUSE;sp|P97371|PSME1_MOUSE;P97371;tr|G3UXY0|G3UXY0_MOUSE;G3UXY0;tr|G3UWN9|G3UWN9_MOUSE;G3UWN9;tr|G3X9K9|G3X9K9_MOUSE;G3X9K9;tr|G3UXR1|G3UXR1_MOUSE;G3UXR1	0.322311	0.964512	-0.052129		42700000	38900000	42700000	43900000	43700000	43000000	37000000	38500000
H2-Ke2;Pfdn6	Prefoldin subunit 6	tr|G3UYF9|G3UYF9_MOUSE;G3UYF9;tr|Q792E4|Q792E4_MOUSE;sp|Q03958|PFD6_MOUSE;Q03958	0.111272	1.01951	0.0278762		36400000	38100000	32300000	35700000	33700000	34700000	34700000	42100000
Magohb;Magoh	Protein mago nashi homolog 2;Protein mago nashi homolog	tr|G3UZW7|G3UZW7_MOUSE;G3UZW7;tr|G3UYI5|G3UYI5_MOUSE;G3UYI5;sp|Q9CQL1|MGN2_MOUSE;sp|P61327|MGN_MOUSE;Q9CQL1;P61327	0.257859	0.933764	-0.0988697		17300000	17000000	14500000	15200000	NaN	17000000	NaN	12900000
Ube2i	SUMO-conjugating enzyme UBC9	tr|Q8CFZ0|Q8CFZ0_MOUSE;Q8CFZ0;tr|G3UYP0|G3UYP0_MOUSE;G3UYP0;sp|P63280|UBC9_MOUSE;P63280;tr|G3UWL6|G3UWL6_MOUSE;G3UWL6;tr|G3UWJ1|G3UWJ1_MOUSE;G3UWJ1	0.806355	1.1136	0.155229		30000000	31200000	26800000	29200000	36000000	NaN	32700000	29100000
Rps28	40S ribosomal protein S28	tr|G3UYV7|G3UYV7_MOUSE;G3UYV7;tr|Q059I1|Q059I1_MOUSE;sp|P62858|RS28_MOUSE;P62858;tr|J3QNN8|J3QNN8_MOUSE;D3YVD9	0.440361	1.28457	0.361289		52900000	50900000	NaN	NaN	54100000	79200000	NaN	NaN
Nova2		tr|D3YVV7|D3YVV7_MOUSE;tr|G3UYX3|G3UYX3_MOUSE;G3UYX3;D3YVV7	0.32233	0.936565	-0.0945487		37200000	30600000	25800000	30900000	29700000	28400000	26500000	32000000
Igsf8	Immunoglobulin superfamily member 8	tr|G3UYZ1|G3UYZ1_MOUSE;G3UYZ1;sp|Q8R366|IGSF8_MOUSE;Q8R366;tr|D3Z4Q8|D3Z4Q8_MOUSE;D3Z4Q8	1.62118	0.848388	-0.237204	+	73900000	82200000	85700000	89400000	77800000	68500000	67000000	67700000
Cadm2	Cell adhesion molecule 2	sp|Q8BLQ9-3|CADM2_MOUSE;Q8BLQ9-3;sp|Q8BLQ9-2|CADM2_MOUSE;Q8BLQ9-2;tr|G3UZM4|G3UZM4_MOUSE;sp|Q8BLQ9|CADM2_MOUSE;Q8BLQ9;G3UZM4;tr|D3Z0N3|D3Z0N3_MOUSE;D3Z0N3	0.731357	0.830031	-0.268763		69600000	54000000	87400000	71800000	57900000	48100000	60200000	68600000
Reep5		tr|Q9CQG4|Q9CQG4_MOUSE;tr|Q921E4|Q921E4_MOUSE;tr|Q5QGU0|Q5QGU0_MOUSE;tr|G3X8R0|G3X8R0_MOUSE;G3X8R0;sp|Q60870|REEP5_MOUSE;Q60870	0.883133	1.06418	0.0897465		45600000	41900000	43200000	48000000	46600000	47200000	50300000	46100000
Ptk2b	Protein-tyrosine kinase 2-beta	tr|K7QD41|K7QD41_MOUSE;sp|Q9QVP9|FAK2_MOUSE;Q9QVP9;G3X8V1;tr|Q3UDE9|Q3UDE9_MOUSE;Q3UDE9;tr|Q8C2G0|Q8C2G0_MOUSE;tr|E9Q2A6|E9Q2A6_MOUSE;E9Q2A6;tr|F7CCX1|F7CCX1_MOUSE;F7CCX1;tr|Q8C9L4|Q8C9L4_MOUSE;tr|Q8C6R5|Q8C6R5_MOUSE	0.215968	0.959054	-0.0603163		166000000	136000000	144000000	143000000	149000000	142000000	116000000	159000000
Vps16	Vacuolar protein sorting-associated protein 16 homolog	tr|Q8BWV2|Q8BWV2_MOUSE;tr|G3X8X7|G3X8X7_MOUSE;sp|Q920Q4|VPS16_MOUSE;Q920Q4;G3X8X7;E9Q2I5;sp|Q920Q4-2|VPS16_MOUSE;Q920Q4-2;tr|Q8C016|Q8C016_MOUSE;tr|A2BI90|A2BI90_MOUSE;A2BI90	1.75391	0.915274	-0.127724	+	17400000	16600000	16100000	16800000	16000000	15700000	14800000	14700000
Naa15	N-alpha-acetyltransferase 15, NatA auxiliary subunit	tr|G3X8Y3|G3X8Y3_MOUSE;sp|Q80UM3|NAA15_MOUSE;Q80UM3;G3X8Y3;tr|Q8K2S4|Q8K2S4_MOUSE;tr|E9PZ53|E9PZ53_MOUSE;E9PZ53;sp|Q9DBB4|NAA16_MOUSE;Q9DBB4	1.26502	1.20499	0.269025		24200000	23500000	23800000	29000000	30400000	34700000	26200000	29800000
Sec23ip	SEC23-interacting protein	tr|A0AUN0|A0AUN0_MOUSE;tr|Q4G0C0|Q4G0C0_MOUSE;tr|G3X928|G3X928_MOUSE;G3X928;sp|Q6NZC7|S23IP_MOUSE;Q6NZC7;tr|Q3UY74|Q3UY74_MOUSE	0.0243946	1.00818	0.011754		39800000	30600000	32300000	42200000	42100000	41200000	29500000	33400000
Supt16h;Supt16	FACT complex subunit SPT16	tr|G3X956|G3X956_MOUSE;sp|Q920B9|SP16H_MOUSE;Q920B9;G3X956	0.645185	1.25232	0.324607		NaN	NaN	9908700	7482900	9697600	13600000	9991200	10300000
Sec24c		tr|Q3V222|Q3V222_MOUSE;tr|G3X972|G3X972_MOUSE;G3X972;tr|Q8CGF4|Q8CGF4_MOUSE;tr|Q8R2V9|Q8R2V9_MOUSE	1.8295	1.18864	0.249317	+	58300000	55400000	61400000	50500000	71200000	67800000	61100000	68000000
Plcxd3	PI-PLC X domain-containing protein 3	tr|G3X9A7|G3X9A7_MOUSE;sp|Q8BLJ3|PLCX3_MOUSE;Q8BLJ3;G3X9A7;tr|B2RPW5|B2RPW5_MOUSE;B2RPW5	0.366691	0.918775	-0.122216		28100000	28300000	26900000	28000000	21700000	20500000	28800000	31400000
Epb4.1l2;Epb41l2	Band 4.1-like protein 2	tr|Q80UE5|Q80UE5_MOUSE;Q80UE5;tr|Q80UE3|Q80UE3_MOUSE;tr|Q3UNQ6|Q3UNQ6_MOUSE;tr|B6ZHD0|B6ZHD0_MOUSE;sp|O70318|E41L2_MOUSE;O70318;G3X9B8;tr|Q811B2|Q811B2_MOUSE;Q811B2;tr|B6ZHC7|B6ZHC7_MOUSE;tr|Q80UE4|Q80UE4_MOUSE;tr|B6ZHC5|B6ZHC5_MOUSE;Q80UE4;tr|B6ZHC6|B6ZHC6_MOUSE;G3X991;tr|Q8C928|Q8C928_MOUSE;tr|Q8CGJ6|Q8CGJ6_MOUSE;E9Q4H2;tr|Q811C0|Q811C0_MOUSE;tr|Q7TPN6|Q7TPN6_MOUSE;tr|Q8BSR4|Q8BSR4_MOUSE	0.15213	1.04656	0.0656615		34700000	56700000	57500000	59200000	55300000	51200000	52200000	59200000
Dnm2	Dynamin-2	tr|Q3TCR7|Q3TCR7_MOUSE;tr|Q3TBU6|Q3TBU6_MOUSE;Q3TCR7;tr|G3X9G4|G3X9G4_MOUSE;G3X9G4;F8WIV5;tr|Q3T9X3|Q3T9X3_MOUSE;Q3T9X3;sp|P39054-2|DYN2_MOUSE;P39054-2;tr|F8WIV5|F8WIV5_MOUSE;sp|P39054|DYN2_MOUSE;P39054;tr|G3UZZ3|G3UZZ3_MOUSE;G3UZZ3;tr|G3UXX2|G3UXX2_MOUSE;G3UXX2;tr|Q91Z39|Q91Z39_MOUSE;Q91Z39	0.0523386	1.06584	0.091988		87700000	37800000	243000000	186000000	140000000	232000000	176000000	42200000
Usp4	Ubiquitin carboxyl-terminal hydrolase 4	tr|Q921M8|Q921M8_MOUSE;G3X9H2;sp|P35123|UBP4_MOUSE;P35123;tr|Q3TPN5|Q3TPN5_MOUSE;tr|Q5DTK8|Q5DTK8_MOUSE;tr|Q6NXV6|Q6NXV6_MOUSE;tr|Q3TEX8|Q3TEX8_MOUSE;tr|Q3TQZ9|Q3TQZ9_MOUSE	0.436882	1.1474	0.198371		7057000	4228900	5580600	5288600	7043400	NaN	6712000	5310200
Htt	Huntingtin	sp|P42859|HD_MOUSE;P42859;tr|G3X9H5|G3X9H5_MOUSE;G3X9H5;sp|P42859-2|HD_MOUSE;P42859-2;E9QKY1	0.640109	0.933152	-0.0998161		71500000	84800000	68800000	79000000	73500000	69600000	68800000	72000000
Apeh	Acylamino-acid-releasing enzyme	sp|Q8R146-2|APEH_MOUSE;Q8R146-2;sp|Q8R146|APEH_MOUSE;Q8R146;G3X9I2	0.284172	0.954369	-0.0673813		29500000	27900000	31100000	34400000	29700000	26700000	27500000	33400000
Ppp6r2	Serine/threonine-protein phosphatase 6 regulatory subunit 2	tr|G3X9K4|G3X9K4_MOUSE;sp|Q8R3Q2|PP6R2_MOUSE;Q8R3Q2;G3X9K4;tr|Q6A018|Q6A018_MOUSE;Q6A018;tr|A4FU84|A4FU84_MOUSE;tr|Q8C400|Q8C400_MOUSE;tr|Q8C3X1|Q8C3X1_MOUSE;tr|Q3V4C5|Q3V4C5_MOUSE	0.120082	1.03055	0.0434177		20100000	26100000	17500000	22600000	21300000	20200000	23100000	24400000
Gm10250;Atp5h	ATP synthase subunit d, mitochondrial	tr|G3X9L6|G3X9L6_MOUSE;G3X9L6;sp|Q9DCX2|ATP5H_MOUSE;Q9DCX2;tr|B1ASE2|B1ASE2_MOUSE;B1ASE2	0.0975899	1.02779	0.0395475		8147000	NaN	NaN	10200000	8749200	NaN	10100000	9485800
Pnmal2		tr|G3X9N3|G3X9N3_MOUSE;G3X9N3;tr|Q3USL6|Q3USL6_MOUSE;tr|Q3UPU9|Q3UPU9_MOUSE	0.561971	0.905413	-0.143352		10200000	10400000	10200000	8802800	7051600	10200000	9615700	8948100
Fam175b	BRISC complex subunit Abro1	G3X9P0;sp|Q3TCJ1|F175B_MOUSE;Q3TCJ1;D3Z4D8;tr|D3Z4D8|D3Z4D8_MOUSE;tr|Q6A0B5|Q6A0B5_MOUSE	0.380515	1.23867	0.308789		23000000	17100000	20300000	39500000	26000000	44900000	26000000	26800000
Gng7	Guanine nucleotide-binding protein G(I)/G(S)/G(O) subunit gamma-7;Guanine nucleotide-binding protein subunit gamma	tr|Q3UGN1|Q3UGN1_MOUSE;sp|Q61016|GBG7_MOUSE;Q61016;tr|G3X9Q2|G3X9Q2_MOUSE;G3X9Q2;tr|Q3UGB3|Q3UGB3_MOUSE;tr|D3Z483|D3Z483_MOUSE;D3Z483	1.88904	0.655739	-0.608807	+	50500000	68500000	56800000	61400000	37600000	31100000	35400000	51600000
Psme2	Proteasome activator complex subunit 2	tr|G3X9V0|G3X9V0_MOUSE;G3X9V0;tr|Q5SVP3|Q5SVP3_MOUSE;sp|P97372|PSME2_MOUSE;P97372;tr|E0CZ90|E0CZ90_MOUSE;E0CZ90;tr|Q99LN3|Q99LN3_MOUSE	0.0366065	0.989422	-0.0153415		49000000	38700000	43400000	45400000	50400000	43500000	47800000	32900000
A830010M20Rik;Kiaa1107	Uncharacterized protein KIAA1107	tr|G3X9V7|G3X9V7_MOUSE;G3X9V7;tr|E9QLA8|E9QLA8_MOUSE;E9QLA8;sp|Q80TK0|K1107_MOUSE;Q80TK0;tr|Q3TEG0|Q3TEG0_MOUSE;Q3TEG0;tr|D3YUW2|D3YUW2_MOUSE;D3YUW2;tr|F7CG54|F7CG54_MOUSE;F7CG54;tr|Q8C884|Q8C884_MOUSE	0.111087	1.0371	0.0525567		36400000	24700000	35300000	26000000	30300000	38400000	29300000	28900000
Hnrnpu	Heterogeneous nuclear ribonucleoprotein U	tr|G3XA10|G3XA10_MOUSE;G3XA10;tr|Q8C290|Q8C290_MOUSE;tr|Q3ULH5|Q3ULH5_MOUSE;tr|Q3TXW2|Q3TXW2_MOUSE;tr|Q3TVV6|Q3TVV6_MOUSE;sp|Q8VEK3|HNRPU_MOUSE;Q8VEK3;tr|O88568|O88568_MOUSE;tr|Q3TWN5|Q3TWN5_MOUSE;tr|Q3TGN5|Q3TGN5_MOUSE;tr|Q3TS50|Q3TS50_MOUSE;tr|Q9R205|Q9R205_MOUSE	0.675657	1.13687	0.185063		400000000	326000000	324000000	315000000	393000000	463000000	351000000	347000000
Map1lc3b	Microtubule-associated proteins 1A/1B light chain 3B	tr|Q2TBF9|Q2TBF9_MOUSE;sp|Q9CQV6|MLP3B_MOUSE;Q9CQV6;G3XA41;tr|M0QWC2|M0QWC2_MOUSE	0.360319	1.10669	0.146251		24700000	28300000	22000000	28500000	25000000	26800000	25400000	37300000
Omg	Oligodendrocyte-myelin glycoprotein	Q5SYH5;tr|Q3UVV3|Q3UVV3_MOUSE;sp|Q63912|OMGP_MOUSE;Q63912;tr|G3XA53|G3XA53_MOUSE;G3XA53;tr|Q8CAB4|Q8CAB4_MOUSE	0.277447	0.904702	-0.144485		75600000	56800000	61400000	NaN	65300000	41900000	71800000	54700000
Icam5	Intercellular adhesion molecule 5	tr|Q3UY19|Q3UY19_MOUSE;tr|Q2KHL7|Q2KHL7_MOUSE;sp|Q60625|ICAM5_MOUSE;Q60625;G5E826	0.0356154	0.991933	-0.011685		26900000	33200000	29000000	25800000	30500000	29500000	23900000	30100000
Atp2b1		tr|G5E829|G5E829_MOUSE;G5E829;tr|Q8K314|Q8K314_MOUSE;tr|Q3TC38|Q3TC38_MOUSE;tr|Q3TDJ2|Q3TDJ2_MOUSE;tr|Q05CJ5|Q05CJ5_MOUSE;Q05CJ5;tr|Q3TSK3|Q3TSK3_MOUSE;tr|Q6PG79|Q6PG79_MOUSE	1.10564	0.89493	-0.160154		299000000	299000000	324000000	307000000	299000000	253000000	248000000	299000000
Cyb5;Cyb5a	Cytochrome b5	tr|G5E850|G5E850_MOUSE;G5E850;tr|Q544Z9|Q544Z9_MOUSE;sp|P56395|CYB5_MOUSE;P56395;tr|E0CY88|E0CY88_MOUSE;E0CY88	0.905655	0.871509	-0.198412		41900000	48500000	36600000	46400000	39500000	36300000	33900000	41400000
Sf3b1	Splicing factor 3B subunit 1	tr|G5E866|G5E866_MOUSE;sp|Q99NB9|SF3B1_MOUSE;Q99NB9;G5E866;tr|Q3US00|Q3US00_MOUSE;tr|A0JLN0|A0JLN0_MOUSE;tr|Q3UIB4|Q3UIB4_MOUSE;tr|Q3TB51|Q3TB51_MOUSE	0.51734	1.13706	0.185312		37200000	25400000	28400000	28800000	33000000	41800000	31000000	30400000
Pak1	Serine/threonine-protein kinase PAK 1	tr|G5E884|G5E884_MOUSE;G5E884;sp|O88643|PAK1_MOUSE;O88643;G3XA44;tr|Q9R2B2|Q9R2B2_MOUSE	0.180438	0.970844	-0.042688		229000000	240000000	236000000	292000000	252000000	225000000	250000000	242000000
Akr1b10		tr|Q8CI22|Q8CI22_MOUSE;tr|Q8BIV6|Q8BIV6_MOUSE;tr|G5E895|G5E895_MOUSE;G5E895;tr|D3Z494|D3Z494_MOUSE;D3Z494;tr|Q8R318|Q8R318_MOUSE;sp|P45377|ALD2_MOUSE;P45377	0.080773	0.882094	-0.180995		NaN	12100000	43000000	12300000	10800000	22500000	37900000	8176200
Edc4	Enhancer of mRNA-decapping protein 4	tr|G5E896|G5E896_MOUSE;G5E896;tr|D6RE33|D6RE33_MOUSE;D6RE33;sp|Q3UJB9-2|EDC4_MOUSE;Q3UJB9-2;sp|Q3UJB9|EDC4_MOUSE;Q3UJB9;tr|F6ZJ27|F6ZJ27_MOUSE;F6ZJ27;tr|F6V5I7|F6V5I7_MOUSE;F6V5I7	0.189118	1.04572	0.0644957		21700000	25600000	23200000	20300000	27400000	23500000	25300000	18800000
C2cd2l	C2 domain-containing protein 2-like	sp|Q80X80|C2C2L_MOUSE;Q80X80;G5E8D9;tr|Q8CAA2|Q8CAA2_MOUSE;tr|Q3U590|Q3U590_MOUSE;E9Q6K0;tr|Q9DBJ2|Q9DBJ2_MOUSE;E9PZE4;tr|Q6PHC0|Q6PHC0_MOUSE;tr|Q80U48|Q80U48_MOUSE;tr|Q8CFV7|Q8CFV7_MOUSE	0.138477	0.974476	-0.0373021		55000000	47400000	58000000	60400000	58100000	47800000	51000000	58300000
Opcml		tr|Q6DFY2|Q6DFY2_MOUSE;tr|Q3TYL3|Q3TYL3_MOUSE;Q6DFY2;tr|G5E8G3|G5E8G3_MOUSE;G5E8G3	0.451671	0.937148	-0.0936507		73200000	60000000	63700000	59900000	55500000	57300000	61100000	66800000
Wdr11	WD repeat-containing protein 11	tr|G5E8J3|G5E8J3_MOUSE;sp|Q8K1X1|WDR11_MOUSE;Q8K1X1;G5E8J3;tr|Q3TDR2|Q3TDR2_MOUSE	1.05046	1.20451	0.268447		6358400	6194600	5086000	6453200	6883000	7304500	6184300	8647500
Tpm1		tr|G5E8R0|G5E8R0_MOUSE;G5E8R0;tr|E9Q453|E9Q453_MOUSE;E9Q453;tr|G5E8R1|G5E8R1_MOUSE;G5E8R1;tr|E9Q455|E9Q455_MOUSE;E9Q455;tr|G5E8R2|G5E8R2_MOUSE;tr|E9Q456|E9Q456_MOUSE;G5E8R2;E9Q456	0.478342	1.16412	0.219244		291000000	326000000	204000000	300000000	242000000	411000000	322000000	330000000
Ppp6r3	Serine/threonine-protein phosphatase 6 regulatory subunit 3	sp|Q922D4-2|PP6R3_MOUSE;Q922D4-2;sp|Q922D4|PP6R3_MOUSE;Q922D4;tr|G5E8R4|G5E8R4_MOUSE;G5E8R4;sp|Q922D4-4|PP6R3_MOUSE;Q922D4-4;sp|Q922D4-3|PP6R3_MOUSE;Q922D4-3	0.23179	0.941599	-0.0868156		20200000	22100000	17900000	22800000	18000000	23400000	17200000	NaN
Ubxn7	UBX domain-containing protein 7	sp|Q6P5G6|UBXN7_MOUSE;Q6P5G6;tr|Q3UGV7|Q3UGV7_MOUSE;tr|G5E8R8|G5E8R8_MOUSE;G5E8R8	0.430806	1.14148	0.1909		8618800	7295700	9429200	7102800	12400000	8412100	8566600	7701200
Dtna	Dystrobrevin alpha	tr|Q8CFR5|Q8CFR5_MOUSE;Q8CFR5;tr|Q3UHP1|Q3UHP1_MOUSE;tr|Q3UHJ2|Q3UHJ2_MOUSE;tr|I6L9D6|I6L9D6_MOUSE;Q3UHP1;sp|Q9D2N4-2|DTNA_MOUSE;Q9D2N4-2;G5E8S4;sp|Q9D2N4|DTNA_MOUSE;Q9D2N4;G5E8S5;sp|Q9D2N4-7|DTNA_MOUSE;Q9D2N4-7;sp|Q9D2N4-4|DTNA_MOUSE;Q9D2N4-4;sp|Q9D2N4-3|DTNA_MOUSE;Q9D2N4-3;E9QJX4;tr|Q3V0M6|Q3V0M6_MOUSE;Q3V0M6;tr|Q8BTD9|Q8BTD9_MOUSE;sp|Q9D2N4-6|DTNA_MOUSE;Q9D2N4-6;sp|Q9D2N4-5|DTNA_MOUSE;Q9D2N4-5…	0.372942	1.07061	0.0984323		10100000	13500000	13800000	13100000	14700000	13500000	11900000	13900000
Slc25a3	Phosphate carrier protein, mitochondrial	tr|Q3THU8|Q3THU8_MOUSE;sp|Q8VEM8|MPCP_MOUSE;Q8VEM8;tr|G5E902|G5E902_MOUSE;G5E902;tr|Q3UB63|Q3UB63_MOUSE;tr|Q3U995|Q3U995_MOUSE	0.0696507	0.961917	-0.0560159		21400000	19000000	35000000	23800000	19800000	33500000	22900000	19200000
Capn2	Calpain-2 catalytic subunit	sp|O08529|CAN2_MOUSE;O08529;tr|Q3U3A8|Q3U3A8_MOUSE;tr|Q3U8S5|Q3U8S5_MOUSE;tr|Q8R486|Q8R486_MOUSE;tr|Q8BPV9|Q8BPV9_MOUSE;E9PWN1;tr|Q920R9|Q920R9_MOUSE	1.83213	0.790258	-0.339604	+	137000000	139000000	116000000	131000000	101000000	87300000	109000000	117000000
Cacna2d1	Voltage-dependent calcium channel subunit alpha-2/delta-1;Voltage-dependent calcium channel subunit alpha-2-1;Voltage-dependent calcium channel subunit delta-1	sp|O08532-5|CA2D1_MOUSE;O08532-5;sp|O08532-2|CA2D1_MOUSE;O08532-2;tr|Q14BH8|Q14BH8_MOUSE;sp|O08532-4|CA2D1_MOUSE;O08532-4;tr|E9Q1X8|E9Q1X8_MOUSE;sp|O08532|CA2D1_MOUSE;O08532;sp|O08532-3|CA2D1_MOUSE;O08532-3;E9Q1X8;tr|Q8C6Y3|Q8C6Y3_MOUSE;Q8C6Y3	0.968203	0.864602	-0.209891		35900000	43000000	41100000	37700000	37500000	27300000	36700000	34800000
Bin1	Myc box-dependent-interacting protein 1	sp|O08539|BIN1_MOUSE;O08539;tr|Q6P1B9|Q6P1B9_MOUSE;Q6P1B9;sp|O08539-2|BIN1_MOUSE;O08539-2;sp|D3Z6Q9|BIN2_MOUSE;D3Z6Q9;tr|Q8C5M9|Q8C5M9_MOUSE	0.0628436	1.00769	0.0110581		238000000	253000000	250000000	277000000	273000000	239000000	249000000	265000000
Dpysl2	Dihydropyrimidinase-related protein 2	sp|O08553|DPYL2_MOUSE;O08553	0.169498	1.03496	0.0495681		8690000000	9110000000	7210000000	7760000000	8610000000	7740000000	7760000000	9820000000
Emd	Emerin	tr|Q3UJP3|Q3UJP3_MOUSE;tr|Q3TIH6|Q3TIH6_MOUSE;sp|O08579|EMD_MOUSE;O08579;tr|Q3THM8|Q3THM8_MOUSE;Q3THM8;tr|B7FAU5|B7FAU5_MOUSE;B7FAU5;tr|I7HJS1|I7HJS1_MOUSE;tr|D6RFS0|D6RFS0_MOUSE;D6RFS0	0.809802	0.843474	-0.245585		18600000	NaN	NaN	16400000	NaN	15300000	12900000	16000000
Gtpbp1	GTP-binding protein 1	sp|O08582|GTPB1_MOUSE;O08582	0.202752	0.925717	-0.111357		14700000	16900000	NaN	NaN	13600000	NaN	12500000	17700000
Alyref;Alyref2	THO complex subunit 4;Aly/REF export factor 2	sp|O08583-2|THOC4_MOUSE;O08583-2;sp|O08583|THOC4_MOUSE;O08583;sp|Q9JJW6-2|REFP2_MOUSE;Q9JJW6-2;tr|Q4KL64|Q4KL64_MOUSE;tr|G3X9I4|G3X9I4_MOUSE;tr|D9J342|D9J342_MOUSE;sp|Q9JJW6|REFP2_MOUSE;Q9JJW6;G3X9I4	0.859355	1.32568	0.406737		31000000	20800000	17700000	16400000	29300000	34800000	23500000	26300000
Pten	Phosphatidylinositol 3,4,5-trisphosphate 3-phosphatase and dual-specificity protein phosphatase PTEN	sp|O08586|PTEN_MOUSE;O08586;tr|Q8BSR7|Q8BSR7_MOUSE;tr|Q3UUN5|Q3UUN5_MOUSE	1.594	1.48773	0.573114	+	10700000	10100000	8388800	7839700	9690600	14600000	15200000	15600000
Stxbp1	Syntaxin-binding protein 1	sp|O08599-2|STXB1_MOUSE;O08599-2	0.443461	0.950464	-0.0732954		1380000000	1520000000	1350000000	1580000000	1490000000	1430000000	1330000000	1280000000
Metap2	Methionine aminopeptidase 2	tr|Q3TMN1|Q3TMN1_MOUSE;tr|Q58E65|Q58E65_MOUSE;sp|O08663|AMPM2_MOUSE;O08663;tr|Q3UI33|Q3UI33_MOUSE;tr|M0QWM9|M0QWM9_MOUSE;tr|M0QW69|M0QW69_MOUSE;tr|Q3TMZ6|Q3TMZ6_MOUSE;tr|M0QWX0|M0QWX0_MOUSE;tr|M0QW48|M0QW48_MOUSE	0.438565	0.887122	-0.172796		28700000	25500000	40500000	35500000	24400000	28400000	31400000	31200000
Prkcsh	Glucosidase 2 subunit beta	sp|O08795-2|GLU2B_MOUSE;O08795-2;tr|Q3U518|Q3U518_MOUSE;tr|Q3TWG2|Q3TWG2_MOUSE;sp|O08795|GLU2B_MOUSE;O08795	0.229541	1.0534	0.0750534		63400000	66200000	63200000	73500000	80700000	78400000	56200000	65300000
Serpinb9		tr|O08797|O08797_MOUSE;O08797;tr|Q9DAZ7|Q9DAZ7_MOUSE;tr|Q8VHQ1|Q8VHQ1_MOUSE;tr|Q8BMT0|Q8BMT0_MOUSE;tr|Q80Y29|Q80Y29_MOUSE;tr|Q80UK5|Q80UK5_MOUSE;tr|O08806|O08806_MOUSE;tr|F6V5V4|F6V5V4_MOUSE;Q8VHQ1;Q8BMT0;Q80UK5;O08806;F2Z4B0;tr|Q9DAV6|Q9DAV6_MOUSE;tr|Q6P217|Q6P217_MOUSE;tr|Q3TJ69|Q3TJ69_MOUSE;Q9DAV6	0.680878	1.13948	0.188378		13100000	10800000	NaN	11800000	15400000	14500000	11600000	12700000
Prdx4	Peroxiredoxin-4	sp|O08807|PRDX4_MOUSE;O08807;tr|B1AZS9|B1AZS9_MOUSE;B1AZS9	0.113522	0.971244	-0.0420945		82400000	77900000	56600000	81800000	82700000	67800000	70400000	69200000
Trove2	60 kDa SS-A/Ro ribonucleoprotein	tr|Q8R562|Q8R562_MOUSE;tr|Q80W12|Q80W12_MOUSE;tr|Q3TJ75|Q3TJ75_MOUSE;sp|O08848|RO60_MOUSE;O08848	0.135433	1.03117	0.044285		10800000	13300000	11500000	13700000	13900000	10400000	12800000	13700000
Faah	Fatty-acid amide hydrolase 1	tr|Q3UUF0|Q3UUF0_MOUSE;sp|O08914|FAAH1_MOUSE;O08914;tr|Q8BRM1|Q8BRM1_MOUSE;tr|Q8C541|Q8C541_MOUSE	0.0447748	0.981676	-0.0266817		5016800	8189600	5621000	NaN	5580700	5964400	6096100	7002000
Aip	AH receptor-interacting protein	sp|O08915|AIP_MOUSE;O08915;tr|D3YW40|D3YW40_MOUSE;D3YW40	0.29752	0.943243	-0.084298		41000000	33700000	29800000	33200000	29700000	36500000	31800000	31900000
Flot1	Flotillin-1	tr|Q540I4|Q540I4_MOUSE;tr|Q3TJS0|Q3TJS0_MOUSE;sp|O08917|FLOT1_MOUSE;O08917;tr|G3UYU4|G3UYU4_MOUSE;G3UYU4;tr|Q6Y9S2|Q6Y9S2_MOUSE;tr|G3UZZ5|G3UZZ5_MOUSE;G3UZZ5;tr|G3UWW8|G3UWW8_MOUSE;G3UWW8	0.0119886	0.994773	-0.00756145		15800000	19700000	16300000	22500000	23700000	14300000	20600000	15200000
Numbl	Numb-like protein	tr|Q3UH86|Q3UH86_MOUSE;sp|O08919|NUMBL_MOUSE;O08919;tr|Q05BE7|Q05BE7_MOUSE;Q05BE7;sp|Q9QZS3-4|NUMB_MOUSE;Q9QZS3-4;sp|Q9QZS3-2|NUMB_MOUSE;Q9QZS3-2;sp|Q9QZS3-3|NUMB_MOUSE;Q9QZS3-3;sp|Q9QZS3|NUMB_MOUSE;Q9QZS3	0.672542	0.871222	-0.198888		26300000	21700000	23100000	22300000	22900000	16100000	18200000	24100000
Sdcbp	Syntenin-1	tr|Q3UC68|Q3UC68_MOUSE;tr|Q3TXC7|Q3TXC7_MOUSE;tr|Q3TWV1|Q3TWV1_MOUSE;tr|Q3TMX0|Q3TMX0_MOUSE;tr|O88601|O88601_MOUSE;Q3TMX0;tr|Q3UBE4|Q3UBE4_MOUSE;tr|Q3U6J5|Q3U6J5_MOUSE;sp|O08992|SDCB1_MOUSE;O08992;tr|H3BLG5|H3BLG5_MOUSE;tr|Q3U724|Q3U724_MOUSE;tr|Q3UB97|Q3UB97_MOUSE;tr|Q3U902|Q3U902_MOUSE;tr|Q3TET7|Q3TET7_MOUSE;tr|A2AKJ9|A2AKJ9_MOUSE;A2AKJ9;tr|A2AKJ6|A2AKJ6_MOUSE;A2AKJ6;tr|Q3U6Q3|Q3U6Q3_MOUSE;tr|A…	0.127723	0.949484	-0.0747841		NaN	10300000	NaN	9722900	NaN	NaN	8157600	10800000
Atox1	Copper transport protein ATOX1	sp|O08997|ATOX1_MOUSE;O08997	0.307575	0.871807	-0.197919		91700000	123000000	77700000	84900000	76100000	62700000	69300000	121000000
Psmb1	Proteasome subunit beta type-1	tr|Q6RI64|Q6RI64_MOUSE;sp|O09061|PSB1_MOUSE;O09061	1.76954	1.24685	0.31829	+	167000000	155000000	148000000	158000000	204000000	188000000	170000000	222000000
Ptgds	Prostaglandin-H2 D-isomerase	sp|O09114-2|PTGDS_MOUSE;O09114-2;tr|Q3V2G5|Q3V2G5_MOUSE;sp|O09114|PTGDS_MOUSE;O09114	0.0164956	0.987679	-0.0178857		49100000	31800000	89500000	70700000	77300000	69000000	53500000	38300000
Gsto1	Glutathione S-transferase omega-1	sp|O09131|GSTO1_MOUSE;O09131;tr|D3Z1Q9|D3Z1Q9_MOUSE;D3Z1Q9;tr|Q9D2J1|Q9D2J1_MOUSE;E9Q299;tr|Q9D2S1|Q9D2S1_MOUSE;tr|Q8BW12|Q8BW12_MOUSE;sp|Q8K2Q2|GSTO2_MOUSE;Q8K2Q2	0.0601576	0.993503	-0.00940399		83600000	79100000	89800000	82400000	76500000	84200000	87100000	84900000
Rpl21;Rpl21-ps6;Rpl21-ps4	60S ribosomal protein L21	tr|Q9CQM8|Q9CQM8_MOUSE;sp|O09167|RL21_MOUSE;Q9CQM8;O09167;D3YX83;tr|Q4VA28|Q4VA28_MOUSE;D3YWP4;D3Z422;D3Z3K3;D3YWQ7;tr|D3YX47|D3YX47_MOUSE;D3YX47;D3YVN8;D3YZW4;D3Z4H9;D3Z1Q1;tr|D3Z4H7|D3Z4H7_MOUSE;D3Z4H7;D3Z5J6;D3Z248;D3YY19;D3Z4H4;D3Z3D4;F8VQF1	0.0362254	1.00542	0.00779412		46000000	48500000	41000000	51200000	46500000	48200000	44200000	48800000
Gclm	Glutamate--cysteine ligase regulatory subunit	tr|Q4FJZ6|Q4FJZ6_MOUSE;tr|Q3T9P2|Q3T9P2_MOUSE;sp|O09172|GSH0_MOUSE;O09172;tr|H3BJA3|H3BJA3_MOUSE;tr|F6VNW5|F6VNW5_MOUSE;F6VNW5	0.193967	1.05182	0.0728935		25600000	25800000	27800000	33400000	28900000	23500000	31700000	34400000
Dscr3	Down syndrome critical region protein 3 homolog	sp|O35075|DSCR3_MOUSE;O35075	0.406395	1.27871	0.354688		8456400	8595400	6708100	NaN	5742000	NaN	12900000	11700000
Dpysl4	Dihydropyrimidinase-related protein 4	tr|Q3TMU8|Q3TMU8_MOUSE;sp|O35098|DPYL4_MOUSE;Q3TMU8;O35098;sp|O35098-2|DPYL4_MOUSE;O35098-2;tr|D3Z360|D3Z360_MOUSE;D3Z360	2.3709	1.31623	0.396411	+	270000000	277000000	261000000	268000000	339000000	321000000	349000000	408000000
Grcc10	Protein C10	sp|O35127|C10_MOUSE;O35127	0.303847	0.948	-0.0770417		19600000	23400000	23500000	21800000	21300000	21400000	17300000	23500000
Psmd4	26S proteasome non-ATPase regulatory subunit 4	sp|O35226|PSMD4_MOUSE;O35226;sp|O35226-4|PSMD4_MOUSE;O35226-4;tr|Q9CY29|Q9CY29_MOUSE	0.639337	1.05596	0.0785585		23600000	NaN	21300000	21700000	24500000	21800000	23900000	23600000
Psmd4	26S proteasome non-ATPase regulatory subunit 4	tr|Q3ULG4|Q3ULG4_MOUSE;sp|O35226-2|PSMD4_MOUSE;O35226-2;sp|O35226-3|PSMD4_MOUSE;O35226-3;sp|O35226-5|PSMD4_MOUSE;O35226-5;tr|F7AI87|F7AI87_MOUSE;F7AI87	0.21434	0.942699	-0.0851305		70500000	65400000	64800000	61100000	59000000	44300000	68000000	75500000
Dhx15	Putative pre-mRNA-splicing factor ATP-dependent RNA helicase DHX15	tr|Q3UKJ6|Q3UKJ6_MOUSE;tr|Q3TFE5|Q3TFE5_MOUSE;sp|O35286|DHX15_MOUSE;O35286;tr|Q497W9|Q497W9_MOUSE;tr|Q3UDX4|Q3UDX4_MOUSE;tr|Q3THD5|Q3THD5_MOUSE;tr|Q3TUC8|Q3TUC8_MOUSE;tr|Q05BH3|Q05BH3_MOUSE;Q05BH3;tr|Q80TX4|Q80TX4_MOUSE;tr|Q921Y1|Q921Y1_MOUSE;tr|G3X8X0|G3X8X0_MOUSE;G3X8X0	0.233098	1.03038	0.0431769		98700000	89600000	82300000	98300000	101000000	89200000	91100000	98900000
Purb	Transcriptional activator protein Pur-beta	sp|O35295|PURB_MOUSE;O35295;tr|Q8BQK8|Q8BQK8_MOUSE;tr|Q3UTJ8|Q3UTJ8_MOUSE	1.41718	1.10267	0.141003	+	374000000	351000000	357000000	379000000	434000000	409000000	376000000	392000000
Kpna3	Importin subunit alpha-4	tr|Q543M7|Q543M7_MOUSE;sp|O35344|IMA3_MOUSE;O35344;E9Q1R3;tr|Q9CT07|Q9CT07_MOUSE	0.523478	0.960986	-0.0574131		58200000	57700000	62200000	57100000	58200000	54700000	52900000	60300000
Exoc4	Exocyst complex component 4	sp|O35382|EXOC4_MOUSE;O35382;tr|Q69ZD1|Q69ZD1_MOUSE;Q69ZD1;tr|Q8CA11|Q8CA11_MOUSE;tr|Q8C391|Q8C391_MOUSE;Q8C391;tr|Q9CXE1|Q9CXE1_MOUSE;Q9CXE1;tr|Q8CEG7|Q8CEG7_MOUSE;tr|Q8CAQ9|Q8CAQ9_MOUSE;tr|Q9CWI0|Q9CWI0_MOUSE	0.0645572	1.02673	0.0380535		28900000	39200000	38800000	33500000	34500000	34700000	26600000	48500000
Pld3	Phospholipase D3	sp|O35405|PLD3_MOUSE;O35405;tr|D6RCG9|D6RCG9_MOUSE;D6RCG9;tr|D3Z179|D3Z179_MOUSE;D3Z179;tr|D3YY25|D3YY25_MOUSE;D3YY25	0.203822	1.05347	0.0751448		20300000	16400000	15200000	14700000	18600000	15500000	20400000	15600000
Fkbp8	Peptidyl-prolyl cis-trans isomerase FKBP8	tr|C9K0Z7|C9K0Z7_MOUSE;sp|O35465|FKBP8_MOUSE;O35465;sp|O35465-2|FKBP8_MOUSE;O35465-2;tr|F6WP10|F6WP10_MOUSE;F6WP10	0.480396	0.876408	-0.190325		46700000	44300000	47600000	62700000	47200000	34600000	53800000	41000000
Stx1a	Syntaxin-1A	tr|Q5D0A4|Q5D0A4_MOUSE;tr|Q497P1|Q497P1_MOUSE;sp|O35526|STX1A_MOUSE;O35526;tr|D6RFB9|D6RFB9_MOUSE;D6RFB9;tr|Q3TN38|Q3TN38_MOUSE;tr|Q3TJ55|Q3TJ55_MOUSE;Q3TJ55;tr|Q80W45|Q80W45_MOUSE;sp|Q00262|STX2_MOUSE;Q80W45;Q00262	0.977552	0.793483	-0.333729		123000000	147000000	175000000	170000000	157000000	109000000	110000000	112000000
Rabep1	Rab GTPase-binding effector protein 1	sp|O35551|RABE1_MOUSE;O35551;sp|O35551-2|RABE1_MOUSE;O35551-2;sp|O35551-3|RABE1_MOUSE;O35551-3;sp|O35551-6|RABE1_MOUSE;O35551-6;E9QPP9;tr|J3QJV7|J3QJV7_MOUSE;sp|O35551-5|RABE1_MOUSE;O35551-5;F8WHD0;Q5QNU2;sp|O35551-4|RABE1_MOUSE;O35551-4;tr|Q3U983|Q3U983_MOUSE	0.877097	0.946717	-0.0789955		48200000	44300000	47800000	49300000	47600000	43100000	43900000	44900000
Psmd14	26S proteasome non-ATPase regulatory subunit 14	sp|O35593|PSDE_MOUSE;O35593;tr|Q3UD26|Q3UD26_MOUSE;tr|Q9CSU2|Q9CSU2_MOUSE;F6SAH4	0.440322	1.10747	0.147265		59000000	48200000	52100000	55800000	70600000	65500000	55900000	46200000
Pmm1	Phosphomannomutase 1	tr|Q545Q8|Q545Q8_MOUSE;sp|O35621|PMM1_MOUSE;O35621;tr|Q9D6D9|Q9D6D9_MOUSE;tr|Q91W01|Q91W01_MOUSE;Q91W01;tr|D6RG76|D6RG76_MOUSE;D6RG76	0.0100766	1.00431	0.00620974		26400000	31600000	22000000	32000000	33600000	21700000	23400000	33800000
Slc32a1	Vesicular inhibitory amino acid transporter	sp|O35633-2|VIAAT_MOUSE;O35633-2;tr|Q49S98|Q49S98_MOUSE;sp|O35633|VIAAT_MOUSE;O35633;tr|Q3TQ45|Q3TQ45_MOUSE	1.39549	0.808197	-0.307221	+	97600000	122000000	121000000	118000000	98800000	84900000	107000000	80100000
Anxa3	Annexin A3	tr|Q8C1X9|Q8C1X9_MOUSE;tr|Q3U737|Q3U737_MOUSE;sp|O35639|ANXA3_MOUSE;O35639;tr|Q3TFK4|Q3TFK4_MOUSE;tr|Q3TLP4|Q3TLP4_MOUSE;tr|Q3TET3|Q3TET3_MOUSE	0.135074	0.962568	-0.0550392		33400000	23600000	28400000	23000000	27600000	25300000	29100000	22400000
Hap1	Huntingtin-associated protein 1	sp|O35668-2|HAP1_MOUSE;O35668-2;sp|O35668|HAP1_MOUSE;O35668;G3UYE4;tr|G3UYE4|G3UYE4_MOUSE;tr|G3UZT4|G3UZT4_MOUSE;G3UZT4	1.46048	1.23748	0.307402	+	16700000	18600000	13800000	15400000	18500000	21400000	18100000	21800000
Nudc	Nuclear migration protein nudC	sp|O35685|NUDC_MOUSE;O35685	0.493453	1.07141	0.0995168		109000000	119000000	92800000	114000000	114000000	121000000	106000000	125000000
Hnrnph1	Heterogeneous nuclear ribonucleoprotein H;Heterogeneous nuclear ribonucleoprotein H, N-terminally processed	tr|Q811L7|Q811L7_MOUSE;sp|O35737|HNRH1_MOUSE;O35737;tr|Q8C2Q7|Q8C2Q7_MOUSE;Q8C2Q7;tr|Q3TNG9|Q3TNG9_MOUSE;tr|D3Z6Y3|D3Z6Y3_MOUSE;D3Z6Y3	0.749977	1.11692	0.159531		346000000	303000000	256000000	267000000	320000000	336000000	305000000	348000000
Api5	Apoptosis inhibitor 5	sp|O35841|API5_MOUSE;O35841;tr|Q3UYQ4|Q3UYQ4_MOUSE	0.011883	0.995747	-0.00614835		36800000	23300000	30600000	33200000	35400000	30200000	33400000	24400000
Cops5	COP9 signalosome complex subunit 5	sp|O35864|CSN5_MOUSE;O35864;tr|Q3V0K7|Q3V0K7_MOUSE	1.07522	0.931453	-0.102445		88600000	80000000	80900000	81700000	76700000	76900000	82000000	72800000
Slc1a4	Neutral amino acid transporter A	tr|Q5SSP3|Q5SSP3_MOUSE;Q5SSP3;tr|Q9ESU8|Q9ESU8_MOUSE;tr|Q8BXT5|Q8BXT5_MOUSE;tr|Q3UTP8|Q3UTP8_MOUSE;tr|Q3US35|Q3US35_MOUSE;sp|O35874|SATT_MOUSE;O35874	0.913257	0.823309	-0.280493		15600000	14600000	12800000	18800000	12600000	10400000	14000000	13900000
Pitpnm1	Membrane-associated phosphatidylinositol transfer protein 1	sp|O35954|PITM1_MOUSE;O35954;tr|D3YXW5|D3YXW5_MOUSE;D3YXW5	0.536116	0.933123	-0.0998614		82100000	73700000	73300000	71200000	78800000	64700000	73200000	63600000
Gamt	Guanidinoacetate N-methyltransferase	sp|O35969|GAMT_MOUSE;O35969;sp|O35969-2|GAMT_MOUSE;O35969-2	0.191906	0.925954	-0.110988		14900000	20000000	14300000	19700000	17800000	NaN	NaN	14100000
Ddost	Dolichyl-diphosphooligosaccharide--protein glycosyltransferase 48 kDa subunit	tr|Q3UG68|Q3UG68_MOUSE;tr|Q3UC51|Q3UC51_MOUSE;sp|O54734|OST48_MOUSE;O54734	0.225566	0.950725	-0.0728994		22800000	NaN	29500000	24000000	27400000	22200000	24100000	23000000
Ap3d1	AP-3 complex subunit delta-1	sp|O54774|AP3D1_MOUSE;O54774;tr|Q3U237|Q3U237_MOUSE;tr|Q3UR54|Q3UR54_MOUSE;tr|Q8CGH7|Q8CGH7_MOUSE;tr|Q05CQ3|Q05CQ3_MOUSE;tr|Q3U1P6|Q3U1P6_MOUSE	0.614653	0.971223	-0.0421256		230000000	226000000	234000000	247000000	226000000	235000000	226000000	224000000
Srpk2	SRSF protein kinase 2;SRSF protein kinase 2 N-terminal;SRSF protein kinase 2 C-terminal	sp|O54781|SRPK2_MOUSE;O54781;tr|Q3TTG2|Q3TTG2_MOUSE;E9Q5S4;tr|O08551|O08551_MOUSE;tr|Q6P5E1|Q6P5E1_MOUSE;Q6P5E1;tr|Q3TEK9|Q3TEK9_MOUSE;tr|Q8CBI1|Q8CBI1_MOUSE;tr|Q8C9R8|Q8C9R8_MOUSE;tr|Q3UF35|Q3UF35_MOUSE;tr|Q684J2|Q684J2_MOUSE;tr|Q0VAW8|Q0VAW8_MOUSE;sp|Q9Z0G2|SRPK3_MOUSE;Q9Z0G2	0.387162	0.972852	-0.0397075		52100000	48000000	53900000	53800000	52500000	49200000	51100000	49300000
Csnk2a2	Casein kinase II subunit alpha	tr|Q545V8|Q545V8_MOUSE;sp|O54833|CSK22_MOUSE;O54833;tr|Q8BPF9|Q8BPF9_MOUSE;tr|Q8CEL6|Q8CEL6_MOUSE;E9Q578;tr|Q8CDH5|Q8CDH5_MOUSE	0.0582698	0.982829	-0.0249882		34200000	31600000	30600000	22100000	25900000	32500000	26800000	31200000
Gucy1b3	Guanylate cyclase soluble subunit beta-1	tr|Q3UTI4|Q3UTI4_MOUSE;tr|Q80YP4|Q80YP4_MOUSE;sp|O54865|GCYB1_MOUSE;O54865	0.208504	0.93147	-0.102418		21900000	23700000	18300000	21300000	13300000	19600000	25700000	20800000
Dnajb6	DnaJ homolog subfamily B member 6	sp|O54946-2|DNJB6_MOUSE;O54946-2;sp|O54946|DNJB6_MOUSE;O54946;tr|Q9DAN5|Q9DAN5_MOUSE;tr|G3X8S5|G3X8S5_MOUSE;G3X8S5;tr|F6YRQ2|F6YRQ2_MOUSE;F6YRQ2;tr|Q3MI10|Q3MI10_MOUSE;tr|Q3MI09|Q3MI09_MOUSE;sp|Q9QYI8|DNJB7_MOUSE;Q9QYI8	0.224423	0.963443	-0.0537295		33900000	37800000	33700000	39200000	39600000	35000000	30200000	34500000
Banf1	Barrier-to-autointegration factor;Barrier-to-autointegration factor, N-terminally processed	sp|O54962|BAF_MOUSE;O54962	0.0311236	1.01538	0.0220153		17900000	NaN	14400000	21200000	14700000	NaN	17300000	22300000
Crym	Thiomorpholine-carboxylate dehydrogenase	tr|Q3UPX0|Q3UPX0_MOUSE;sp|O54983|CRYM_MOUSE;O54983	0.468472	1.07878	0.109396		613000000	594000000	676000000	659000000	656000000	699000000	588000000	799000000
Asna1	ATPase Asna1	sp|O54984|ASNA_MOUSE;O54984;tr|Q8VEI6|Q8VEI6_MOUSE	0.010471	1.00212	0.00305058		73800000	75200000	65900000	66600000	63300000	82100000	65900000	70900000
Slk	STE20-like serine/threonine-protein kinase	sp|O54988|SLK_MOUSE;O54988;tr|A2RRK3|A2RRK3_MOUSE;sp|O54988-2|SLK_MOUSE;O54988-2	0.421157	0.926627	-0.10994		54200000	68500000	69500000	69700000	63900000	63300000	50600000	64900000
Cntnap1	Contactin-associated protein 1	sp|O54991|CNTP1_MOUSE;O54991;tr|Q3U428|Q3U428_MOUSE	1.13197	0.866578	-0.206599		41700000	43400000	43000000	46300000	37600000	35500000	33200000	44800000
Trappc3	Trafficking protein particle complex subunit 3	tr|Q3U9K9|Q3U9K9_MOUSE;sp|O55013|TPPC3_MOUSE;O55013	1.39171	1.27694	0.352687	+	28100000	22500000	26200000	28700000	28900000	37200000	30000000	38400000
Pgrmc1	Membrane-associated progesterone receptor component 1	tr|Q3TFP8|Q3TFP8_MOUSE;Q3TFP8;tr|Q3TXU8|Q3TXU8_MOUSE;tr|Q3TH84|Q3TH84_MOUSE;sp|O55022|PGRC1_MOUSE;O55022	0.408108	0.964235	-0.0525428		159000000	166000000	159000000	168000000	167000000	150000000	168000000	144000000
Copb2	Coatomer subunit beta	sp|O55029|COPB2_MOUSE;O55029	0.305783	1.044	0.0621237		125000000	115000000	106000000	105000000	113000000	131000000	108000000	118000000
Snca	Alpha-synuclein	sp|O55042-2|SYUA_MOUSE;O55042-2;sp|O55042|SYUA_MOUSE;O55042	0.00485841	1.00155	0.00223118		1030000000	887000000	1100000000	1280000000	1250000000	1170000000	912000000	970000000
Impact	Protein IMPACT	sp|O55091|IMPCT_MOUSE;O55091	0.18737	0.958277	-0.0614857		143000000	140000000	132000000	174000000	130000000	122000000	156000000	156000000
Syngr1	Synaptogyrin-1	tr|Q3U6D7|Q3U6D7_MOUSE;sp|O55100-2|SNG1_MOUSE;O55100-2;sp|O55100|SNG1_MOUSE;O55100	0.415273	0.879308	-0.185559		87400000	130000000	102000000	152000000	112000000	110000000	98900000	93800000
Strn	Striatin	sp|O55106|STRN_MOUSE;O55106;tr|F8WH41|F8WH41_MOUSE;F8WH41;tr|Q3UWX9|Q3UWX9_MOUSE;tr|F6Z700|F6Z700_MOUSE;F6Z700;tr|Q8BKL4|Q8BKL4_MOUSE;tr|Q3TT86|Q3TT86_MOUSE	0.444084	1.2003	0.263389		44000000	48100000	51700000	46800000	75600000	71500000	40200000	41400000
Eif6	Eukaryotic translation initiation factor 6	tr|Q545K4|Q545K4_MOUSE;tr|Q3UBJ6|Q3UBJ6_MOUSE;tr|Q3UA13|Q3UA13_MOUSE;tr|Q3U818|Q3U818_MOUSE;sp|O55135|IF6_MOUSE;O55135;tr|Q9R071|Q9R071_MOUSE;tr|Q3U740|Q3U740_MOUSE;tr|A6PWZ2|A6PWZ2_MOUSE;A6PWZ2;tr|D6RG53|D6RG53_MOUSE;D6RG53;tr|D6RJJ3|D6RJJ3_MOUSE;D6RJJ3;tr|B1AZQ4|B1AZQ4_MOUSE;B1AZQ4	0.336805	1.05447	0.0765243		30400000	33500000	28600000	31900000	29200000	37400000	30300000	34300000
Acot1;Acot2	Acyl-coenzyme A thioesterase 1;Acyl-coenzyme A thioesterase 2, mitochondrial	sp|O55137|ACOT1_MOUSE;O55137;tr|Q99L15|Q99L15_MOUSE;tr|Q6P2K2|Q6P2K2_MOUSE;sp|Q9QYR9|ACOT2_MOUSE;Q9QYR9;sp|Q32Q92-2|ACOT6_MOUSE;Q32Q92-2;D3Z4I9;tr|Q91YQ6|Q91YQ6_MOUSE;Q91YQ6;tr|B2RTE4|B2RTE4_MOUSE;sp|Q32Q92|ACOT6_MOUSE;Q32Q92;tr|Q14DI6|Q14DI6_MOUSE;sp|Q9QYR7-2|ACOT3_MOUSE;sp|Q8BWN8|ACOT4_MOUSE;sp|Q6Q2Z6|ACOT5_MOUSE;Q9QYR7-2;Q8BWN8;Q6Q2Z6;tr|Q53YL1|Q53YL1_MOUSE;sp|Q9QYR7|ACOT3_MOUSE;Q9QYR7	0.407224	1.11408	0.155858		21200000	19400000	20900000	25200000	29900000	25700000	19000000	22000000
Atp2a2	Sarcoplasmic/endoplasmic reticulum calcium ATPase 2	sp|O55143|AT2A2_MOUSE;O55143;tr|Q5DTI2|Q5DTI2_MOUSE;tr|J3KMM5|J3KMM5_MOUSE;sp|O55143-2|AT2A2_MOUSE;O55143-2;F8WI94;tr|O54994|O54994_MOUSE;tr|Q3V1C4|Q3V1C4_MOUSE	1.29801	1.03899	0.0551852		983000000	1010000000	1010000000	972000000	1070000000	1020000000	1020000000	1010000000
Supt5h	Transcription elongation factor SPT5	sp|O55201|SPT5H_MOUSE;O55201;sp|O55201-2|SPT5H_MOUSE;O55201-2	0.280111	0.947022	-0.0785304		17100000	16200000	16800000	16200000	15900000	14300000	13300000	19200000
Chkb	Choline/ethanolamine kinase	tr|Q54AG5|Q54AG5_MOUSE;sp|O55229|CHKB_MOUSE;O55229;tr|F6RRT7|F6RRT7_MOUSE;F6RRT7;tr|Q6NVC1|Q6NVC1_MOUSE	0.975742	1.1626	0.217353		6882200	7981300	6523300	6289900	8338400	9113100	6941700	7783700
Psmb5	Proteasome subunit beta type-5	sp|O55234|PSB5_MOUSE;O55234;D3Z2T2;tr|Q8BTY5|Q8BTY5_MOUSE	0.52795	1.07615	0.105878		201000000	218000000	207000000	200000000	238000000	250000000	193000000	208000000
Pip4k2a	Phosphatidylinositol 5-phosphate 4-kinase type-2 alpha	tr|Q9CZS7|Q9CZS7_MOUSE;tr|Q544E3|Q544E3_MOUSE;sp|O70172|PI42A_MOUSE;O70172;tr|F6RJE8|F6RJE8_MOUSE;F6RJE8	0.0236071	0.994402	-0.00809952		26700000	26200000	29800000	21600000	22400000	28500000	26700000	26200000
Eif3d	Eukaryotic translation initiation factor 3 subunit D	sp|O70194|EIF3D_MOUSE;O70194	0.117111	1.0495	0.0697066		33500000	41600000	32700000	31100000	33500000	37200000	25700000	49400000
Eef1b	Elongation factor 1-beta	sp|O70251|EF1B_MOUSE;O70251;tr|G3UX43|G3UX43_MOUSE;G3UX43;tr|G3UZ47|G3UZ47_MOUSE;G3UZ47;tr|M0QWK5|M0QWK5_MOUSE;tr|M0QWH8|M0QWH8_MOUSE	0.134397	0.966175	-0.0496435		320000000	298000000	238000000	259000000	250000000	253000000	249000000	326000000
Hmox2	Heme oxygenase 2	tr|Q544R7|Q544R7_MOUSE;tr|Q3U6W4|Q3U6W4_MOUSE;sp|O70252|HMOX2_MOUSE;O70252;tr|D3YX62|D3YX62_MOUSE;D3YX62;tr|D3Z4A2|D3Z4A2_MOUSE;D3Z4A2;tr|D3YXN4|D3YXN4_MOUSE;D3YXN4	0.923275	1.13265	0.179702		20200000	22200000	23700000	24100000	29000000	26500000	23300000	23400000
Nmt1	Glycylpeptide N-tetradecanoyltransferase 1	tr|Q3UJC3|Q3UJC3_MOUSE;sp|O70310|NMT1_MOUSE;O70310	0.437298	1.05383	0.0756358		61100000	67500000	63200000	53600000	65700000	68900000	61000000	63100000
Gpx4	Phospholipid hydroperoxide glutathione peroxidase, mitochondrial;Glutathione peroxidase;Phospholipid hydroperoxide glutathione peroxidase, nuclear	tr|Q3TI34|Q3TI34_MOUSE;sp|O70325-2|GPX41_MOUSE;O70325-2;tr|Q5XJZ8|Q5XJZ8_MOUSE;sp|O70325|GPX41_MOUSE;O70325;tr|Q76LV0|Q76LV0_MOUSE;Q76LV0;tr|Q3TIF2|Q3TIF2_MOUSE;sp|Q91XR9|GPX42_MOUSE;Q91XR9;tr|Q8K4U7|Q8K4U7_MOUSE	0.0101719	1.00463	0.00666052		30100000	22900000	27900000	19400000	19400000	NaN	26800000	29400000
Psma3	Proteasome subunit alpha type-3	tr|Q9DCD8|Q9DCD8_MOUSE;tr|Q58EV4|Q58EV4_MOUSE;sp|O70435|PSA3_MOUSE;O70435;tr|E0CZ34|E0CZ34_MOUSE;E0CZ34;tr|F8WH02|F8WH02_MOUSE;F8WH02;tr|E0CYL6|E0CYL6_MOUSE;E0CYL6;tr|Q3TEL1|Q3TEL1_MOUSE;tr|E0CX62|E0CX62_MOUSE	0.0649456	1.00781	0.0112194		97700000	93600000	105000000	93700000	100000000	102000000	102000000	89200000
Gnaz	Guanine nucleotide-binding protein G(z) subunit alpha	tr|Q542R8|Q542R8_MOUSE;sp|O70443|GNAZ_MOUSE;O70443;tr|Q3UYF9|Q3UYF9_MOUSE	0.260186	0.946392	-0.0794909		30500000	32000000	26600000	27600000	27600000	22800000	26900000	33200000
Snx3	Sorting nexin-3	tr|Q78ZM0|Q78ZM0_MOUSE;sp|O70492|SNX3_MOUSE;Q78ZM0;O70492;tr|D3Z789|D3Z789_MOUSE;D3Z789;tr|Q9CU14|Q9CU14_MOUSE;tr|Q9CSC2|Q9CSC2_MOUSE;tr|D3Z6Z0|D3Z6Z0_MOUSE;D3Z6Z0	0.12467	1.01284	0.018406		38700000	40200000	37100000	39800000	42500000	36800000	37700000	40700000
Snx12	Sorting nexin-12	tr|Q6ZWQ5|Q6ZWQ5_MOUSE;Q6ZWQ5;sp|O70493|SNX12_MOUSE;O70493;tr|Q3TGS7|Q3TGS7_MOUSE;Q3TGS7;tr|Q3V2H3|Q3V2H3_MOUSE;Q3V2H3;tr|Q99M52|Q99M52_MOUSE	0.156875	1.27567	0.351261		6695700	8669900	43900000	40900000	5329800	65700000	41300000	15400000
Hsd17b12	Estradiol 17-beta-dehydrogenase 12	sp|O70503-2|DHB12_MOUSE;O70503-2;tr|Q0VGQ1|Q0VGQ1_MOUSE;sp|O70503|DHB12_MOUSE;O70503;tr|Q9CSR6|Q9CSR6_MOUSE	0.348928	1.11611	0.15848		28000000	25900000	23800000	32500000	33300000	32700000	36500000	20600000
Pfdn2	Prefoldin subunit 2	sp|O70591|PFD2_MOUSE;O70591;tr|F8WJ30|F8WJ30_MOUSE;F8WJ30	0.566623	1.13237	0.179348		58300000	54400000	48100000	64100000	67600000	75400000	51200000	60500000
Ttc3	E3 ubiquitin-protein ligase TTC3	sp|O88196-4|TTC3_MOUSE;O88196-4;sp|O88196-2|TTC3_MOUSE;O88196-2;tr|Q3UG21|Q3UG21_MOUSE;sp|O88196-5|TTC3_MOUSE;O88196-5;sp|O88196-3|TTC3_MOUSE;O88196-3;G3X974;sp|O88196-6|TTC3_MOUSE;O88196-6;tr|G5E8T2|G5E8T2_MOUSE;sp|O88196|TTC3_MOUSE;O88196;G5E8T2;tr|D6RHT6|D6RHT6_MOUSE;D6RHT6;tr|D6RD03|D6RD03_MOUSE;D6RD03	0.429533	1.24144	0.312019		2333500	3950700	4282500	4391900	3164200	NaN	6172500	4591000
Cfdp1	Craniofacial development protein 1	sp|O88271|CFDP1_MOUSE;O88271	2.0005	1.16506	0.220401	+	38300000	33300000	37500000	40900000	42800000	45000000	42900000	44100000
Wdr1	WD repeat-containing protein 1	tr|Q3TE06|Q3TE06_MOUSE;tr|Q3TJY2|Q3TJY2_MOUSE;sp|O88342|WDR1_MOUSE;O88342;tr|Q80ZI9|Q80ZI9_MOUSE;tr|Q9DBM8|Q9DBM8_MOUSE;tr|Q9DC08|Q9DC08_MOUSE;tr|Q3TNK2|Q3TNK2_MOUSE;tr|Q3U136|Q3U136_MOUSE	0.0530209	1.011	0.0157901		450000000	461000000	427000000	351000000	413000000	392000000	424000000	478000000
Dync1i1	Cytoplasmic dynein 1 intermediate chain 1	sp|O88485|DC1I1_MOUSE;O88485;sp|O88485-2|DC1I1_MOUSE;O88485-2;tr|D3Z0M6|D3Z0M6_MOUSE;D3Z0M6;tr|D6Q0F3|D6Q0F3_MOUSE	1.11196	1.08603	0.119063		68300000	62200000	69500000	73100000	74100000	78300000	70800000	73300000
Cntfr	Ciliary neurotrophic factor receptor subunit alpha	tr|Q3UVR2|Q3UVR2_MOUSE;tr|C9K0Z6|C9K0Z6_MOUSE;sp|O88507|CNTFR_MOUSE;O88507;tr|A2AMR7|A2AMR7_MOUSE;A2AMR7;tr|Q9D586|Q9D586_MOUSE;Q9D586	0.0760083	1.06674	0.0932132		NaN	12600000	5676800	5514800	9899300	NaN	7718200	7795100
Ddc	Aromatic-L-amino-acid decarboxylase	tr|Q5SUV8|Q5SUV8_MOUSE;sp|O88533|DDC_MOUSE;O88533;tr|Q5SUV9|Q5SUV9_MOUSE;Q5SUV9;tr|Q3TUH2|Q3TUH2_MOUSE;tr|O35958|O35958_MOUSE	1.52829	1.09231	0.127379	+	35900000	32600000	33600000	36200000	37200000	39600000	36300000	37900000
Cops3	COP9 signalosome complex subunit 3	tr|Q3UQL2|Q3UQL2_MOUSE;sp|O88543|CSN3_MOUSE;O88543;tr|Q3TEA5|Q3TEA5_MOUSE;tr|Q8BX58|Q8BX58_MOUSE;Q8BX58;tr|F6YCA7|F6YCA7_MOUSE;F6YCA7;tr|D3Z036|D3Z036_MOUSE;D3Z036	1.27871	0.910698	-0.134956		117000000	111000000	106000000	124000000	101000000	107000000	106000000	103000000
Cops4	COP9 signalosome complex subunit 4	tr|Q14AI7|Q14AI7_MOUSE;sp|O88544|CSN4_MOUSE;O88544;tr|F6QTS1|F6QTS1_MOUSE;F6QTS1;tr|D3YV99|D3YV99_MOUSE;D3YV99;tr|D3Z1R9|D3Z1R9_MOUSE;D3Z1R9;tr|D6RG47|D6RG47_MOUSE;D6RG47	0.413242	0.955517	-0.0656465		207000000	191000000	170000000	198000000	188000000	179000000	172000000	194000000
Ctbp1	C-terminal-binding protein 1	sp|O88712-2|CTBP1_MOUSE;O88712-2;sp|O88712|CTBP1_MOUSE;O88712;sp|O88712-3|CTBP1_MOUSE;O88712-3;tr|E9Q0T4|E9Q0T4_MOUSE;E9Q0T4;tr|E9PWQ9|E9PWQ9_MOUSE;E9PWQ9;tr|Q91YZ2|Q91YZ2_MOUSE;Q91YZ2;tr|Q3UIX8|Q3UIX8_MOUSE;tr|Q3UGL5|Q3UGL5_MOUSE;sp|P56546|CTBP2_MOUSE;P56546;sp|P56546-2|CTBP2_MOUSE;P56546-2	0.373086	0.912402	-0.132258		89200000	138000000	101000000	99600000	95500000	102000000	97200000	95400000
Bsn	Protein bassoon	sp|O88737-2|BSN_MOUSE;O88737-2;sp|O88737|BSN_MOUSE;O88737;tr|Q3UXD6|Q3UXD6_MOUSE;tr|Q3TUN1|Q3TUN1_MOUSE	1.06071	0.852169	-0.230789		51900000	69200000	71500000	63300000	55200000	58300000	53000000	51400000
Birc6	Baculoviral IAP repeat-containing protein 6	tr|H9KUX8|H9KUX8_MOUSE;sp|O88738-3|BIRC6_MOUSE;O88738-3;sp|O88738-2|BIRC6_MOUSE;O88738-2;sp|O88738|BIRC6_MOUSE;O88738	0.66592	0.906141	-0.142192		16600000	17500000	18800000	21200000	15200000	18900000	16600000	16400000
Tom1	Target of Myb protein 1	tr|Q561M4|Q561M4_MOUSE;sp|O88746|TOM1_MOUSE;O88746;tr|Q3UDC3|Q3UDC3_MOUSE;Q3UDC3;sp|O88746-2|TOM1_MOUSE;O88746-2	0.203578	1.07412	0.103157		26400000	20600000	26900000	33600000	26600000	37100000	24100000	27700000
Rbbp9	Putative hydrolase RBBP9	tr|Q80YU9|Q80YU9_MOUSE;tr|A2AN96|A2AN96_MOUSE;sp|O88851|RBBP9_MOUSE;O88851	0.0207069	1.01153	0.0165407		38300000	24800000	25700000	27400000	19900000	NaN	35600000	32600000
Syn1	Synapsin-1	sp|O88935|SYN1_MOUSE;O88935;sp|O88935-3|SYN1_MOUSE;O88935-3	0.294796	0.966875	-0.0485985		1880000000	1820000000	2000000000	2160000000	2040000000	1900000000	1870000000	1780000000
Syn1	Synapsin-1	sp|O88935-1|SYN1_MOUSE;O88935-1	0.0402212	1.024	0.0342144		36400000	NaN	47100000	NaN	NaN	48600000	36800000	NaN
Gnpda1	Glucosamine-6-phosphate isomerase 1	tr|Q6A0D9|Q6A0D9_MOUSE;sp|O88958|GNPI1_MOUSE;Q91WJ4;O88958;tr|D3Z0R5|D3Z0R5_MOUSE;D3Z0R5;tr|Q8BK00|Q8BK00_MOUSE;tr|Q3TKA0|Q3TKA0_MOUSE	0.881685	0.808825	-0.306101		18900000	16200000	16300000	18900000	13700000	17800000	11100000	NaN
Coro1a	Coronin-1A;Coronin	tr|Q3U232|Q3U232_MOUSE;tr|Q3U1N0|Q3U1N0_MOUSE;sp|O89053|COR1A_MOUSE;O89053;tr|Q3U9K3|Q3U9K3_MOUSE;tr|Q3T9L1|Q3T9L1_MOUSE;tr|G3UYK8|G3UYK8_MOUSE;G3UYK8;tr|D3YW57|D3YW57_MOUSE;D3YW57;tr|G3UX53|G3UX53_MOUSE;G3UX53;tr|D3YXM2|D3YXM2_MOUSE;D3YXM2	0.218917	1.01896	0.0270915		282000000	269000000	258000000	266000000	294000000	260000000	263000000	277000000
Lancl1	LanC-like protein 1	sp|O89112|LANC1_MOUSE;O89112;tr|B2KGR2|B2KGR2_MOUSE;B2KGR2;tr|Q8CHW0|Q8CHW0_MOUSE	0.0189403	0.99571	-0.00620238		138000000	154000000	129000000	125000000	144000000	116000000	130000000	154000000
mt-Co2;Mtco2	Cytochrome c oxidase subunit 2	tr|Q7JD03|Q7JD03_MOUSE;tr|Q7JCZ1|Q7JCZ1_MOUSE;tr|Q5GA81|Q5GA81_MUSMM;tr|K7XKA7|K7XKA7_MOUSE;tr|K7XK22|K7XK22_MOUSE;tr|A3R481|A3R481_MOUSE;tr|A3R455|A3R455_MUSMC;tr|A3E4B0|A3E4B0_MOUSE;sp|P00405|COX2_MOUSE;Q7JCZ1;P00405	1.2024	0.784085	-0.350918		NaN	15500000	17600000	12500000	11300000	12300000	10900000	13200000
Hprt1	Hypoxanthine-guanine phosphoribosyltransferase	tr|Q99KF5|Q99KF5_MOUSE;sp|P00493|HPRT_MOUSE;P00493;tr|Q6TDG6|Q6TDG6_MOUSE	0.0676602	0.983366	-0.0242002		206000000	222000000	191000000	228000000	196000000	189000000	190000000	258000000
Ca2	Carbonic anhydrase 2	sp|P00920|CAH2_MOUSE;P00920	0.0835876	0.986265	-0.0199528		766000000	871000000	735000000	686000000	756000000	748000000	699000000	812000000
C3	Complement C3;Complement C3 beta chain;Complement C3 alpha chain;C3a anaphylatoxin;Acylation stimulating protein;Complement C3b alpha chain;Complement C3c alpha chain fragment 1;Complement C3dg fragment;Complement C3g fragment;Complement C3d fragment;Complement C3f fragment;Complement C3c alpha chain fragment 2	sp|P01027|CO3_MOUSE;P01027;sp|P01027-2|CO3_MOUSE;P01027-2;tr|H3BL60|H3BL60_MOUSE;tr|H3BKW9|H3BKW9_MOUSE;tr|B5APU1|B5APU1_MOUSE;tr|Q207D2|Q207D2_MOUSE;tr|E1APH6|E1APH6_MOUSE	0.214437	1.04515	0.063711		137000000	152000000	117000000	157000000	149000000	165000000	128000000	146000000
Thy1	Thy-1 membrane glycoprotein	tr|Q53YX2|Q53YX2_MOUSE;sp|P01831|THY1_MOUSE;P01831	1.31856	0.827741	-0.272749	+	441000000	466000000	443000000	386000000	408000000	304000000	330000000	394000000
Igh-6	Ig mu chain C region secreted form;Ig mu chain C region membrane-bound form	sp|P01872|IGHM_MOUSE;P01872;sp|P01873|MUCM_MOUSE;P01873;tr|Q65ZL8|Q65ZL8_MOUSE	0.500098	1.41764	0.503496		12400000	NaN	7841500	21500000	25600000	NaN	15200000	18300000
Gfap	Glial fibrillary acidic protein	sp|P03995|GFAP_MOUSE;P03995;sp|P03995-2|GFAP_MOUSE;P03995-2;tr|A0MTM0|A0MTM0_MOUSE	1.86278	0.864105	-0.210722	+	662000000	609000000	596000000	679000000	588000000	549000000	550000000	514000000
Araf	Serine/threonine-protein kinase A-Raf	sp|P04627|ARAF_MOUSE;P04627;tr|B1AUN8|B1AUN8_MOUSE;B1AUN8;tr|Q3UXR0|Q3UXR0_MOUSE;tr|Q3TQI2|Q3TQI2_MOUSE;tr|E9Q0P8|E9Q0P8_MOUSE;E9Q0P8	0.557345	1.07173	0.0999362		NaN	7799100	NaN	8478100	8243400	8247900	9271600	9126500
Aldoc	Fructose-bisphosphate aldolase C	sp|P05063|ALDOC_MOUSE;P05063	0.429394	1.06216	0.0870023		3120000000	3430000000	2810000000	3490000000	3490000000	3750000000	3280000000	3120000000
Aldoa	Fructose-bisphosphate aldolase A;Fructose-bisphosphate aldolase	tr|Q5FWB7|Q5FWB7_MOUSE;sp|P05064|ALDOA_MOUSE;P05064;tr|A6ZI44|A6ZI44_MOUSE;A6ZI44;tr|Q6NY00|Q6NY00_MOUSE;tr|D3YWI1|D3YWI1_MOUSE;D3YWI1;tr|D3Z510|D3Z510_MOUSE;D3Z510;tr|D3YV98|D3YV98_MOUSE;D3YV98	1.26238	1.04578	0.0645847		6900000000	7270000000	7070000000	6710000000	7130000000	7380000000	7420000000	7290000000
Prkaca	cAMP-dependent protein kinase catalytic subunit alpha	sp|P05132-2|KAPCA_MOUSE;P05132-2;sp|P05132|KAPCA_MOUSE;P05132;tr|J9JDU9|J9JDU9_MOUSE	0.0679065	0.993373	-0.00959197		156000000	158000000	161000000	155000000	158000000	155000000	143000000	168000000
Got1	Aspartate aminotransferase, cytoplasmic	sp|P05201|AATC_MOUSE;P05201;tr|F7ALS6|F7ALS6_MOUSE;F7ALS6	0.139487	1.00993	0.0142574		3330000000	3270000000	2990000000	3360000000	3250000000	3260000000	3230000000	3340000000
Got2	Aspartate aminotransferase, mitochondrial	sp|P05202|AATM_MOUSE;P05202	1.47723	0.908328	-0.138714	+	77400000	77900000	84800000	80500000	73600000	66900000	76600000	74000000
Tuba1b	Tubulin alpha-1B chain	sp|P05213|TBA1B_MOUSE;P05213;tr|Q99KA2|Q99KA2_MOUSE	0.0935244	0.962395	-0.0552995		422000000	581000000	446000000	548000000	401000000	349000000	575000000	598000000
Ldha	L-lactate dehydrogenase A chain;L-lactate dehydrogenase	tr|Q564E2|Q564E2_MOUSE;sp|P06151|LDHA_MOUSE;P06151;tr|Q3TCI7|Q3TCI7_MOUSE;tr|Q3TI99|Q3TI99_MOUSE;tr|G5E8N5|G5E8N5_MOUSE;G5E8N5;tr|Q99K20|Q99K20_MOUSE;tr|Q3UDU4|Q3UDU4_MOUSE;tr|Q3THB4|Q3THB4_MOUSE;tr|D3Z736|D3Z736_MOUSE;D3Z736;tr|Q3UIC3|Q3UIC3_MOUSE;tr|D3YZQ9|D3YZQ9_MOUSE;D3YZQ9;tr|Q6NXW3|Q6NXW3_MOUSE;Q6NXW3;tr|D3YVR7|D3YVR7_MOUSE;D3YVR7;tr|D3YZE4|D3YZE4_MOUSE;D3YZE4;tr|Q64483|Q64483_MOUSE;tr|Q548…	0.249037	0.960465	-0.0581944		1260000000	1430000000	1140000000	1460000000	1320000000	1220000000	1180000000	1360000000
Apoa4	Apolipoprotein A-IV	tr|Q9DBN0|Q9DBN0_MOUSE;sp|P06728|APOA4_MOUSE;P06728;tr|Q810I7|Q810I7_MOUSE;tr|Q01488|Q01488_MUSMC	0.178599	1.05294	0.0744272		22700000	20300000	17900000	19900000	25200000	24700000	17700000	17500000
Gpi	Glucose-6-phosphate isomerase	sp|P06745|G6PI_MOUSE;P06745;tr|B7ZWL9|B7ZWL9_MOUSE;tr|B2RXT5|B2RXT5_MOUSE;CON__Q3ZBD7	0.322431	1.06629	0.0926061		1210000000	1480000000	1140000000	1220000000	1270000000	1350000000	1200000000	1570000000
Me1	NADP-dependent malic enzyme	sp|P06801|MAOX_MOUSE;P06801;tr|Q3TQP6|Q3TQP6_MOUSE;Q3TQP6;tr|Q99LF5|Q99LF5_MOUSE;tr|Q921S3|Q921S3_MOUSE;tr|Q3TQW1|Q3TQW1_MOUSE;tr|Q61829|Q61829_MOUSE	0.147523	1.02441	0.0347922		69800000	55200000	67100000	63500000	67400000	71500000	61100000	61800000
Gap43	Neuromodulin	sp|P06837|NEUM_MOUSE;P06837	0.0131455	0.996296	-0.00535333		287000000	269000000	366000000	372000000	365000000	309000000	293000000	321000000
Ttr	Transthyretin	tr|Q9D6A4|Q9D6A4_MOUSE;tr|Q5M9K1|Q5M9K1_MOUSE;sp|P07309|TTHY_MOUSE;P07309	1.16764	0.633407	-0.658796		NaN	12700000	9650700	7988900	6386000	7406800	5422600	NaN
Ckm	Creatine kinase M-type	tr|Q9D6U7|Q9D6U7_MOUSE;tr|A2RTA0|A2RTA0_MOUSE;sp|P07310|KCRM_MOUSE;P07310	0.824503	1.49846	0.583479		6372100	10300000	12500000	11500000	21300000	NaN	11900000	12600000
Anxa2	Annexin A2	tr|Q9CZI7|Q9CZI7_MOUSE;tr|Q542G9|Q542G9_MOUSE;sp|P07356|ANXA2_MOUSE;P07356;tr|Q3UCD3|Q3UCD3_MOUSE;tr|B0V2N7|B0V2N7_MOUSE;B0V2N7;tr|B0V2N8|B0V2N8_MOUSE;B0V2N8;tr|Q99KH3|Q99KH3_MOUSE;tr|B0V2N5|B0V2N5_MOUSE;B0V2N5	0.318954	0.892765	-0.163647		59100000	60000000	60100000	56600000	61100000	61400000	60500000	27600000
Alb	Serum albumin	tr|Q546G4|Q546G4_MOUSE;sp|P07724|ALBU_MOUSE;P07724;tr|K7R066|K7R066_MOUSE;CON__P02768-1	0.65068	0.798	-0.32554		6180000000	5970000000	5310000000	4600000000	3470000000	2850000000	5300000000	5980000000
Serpina1c;Serpina1a	Alpha-1-antitrypsin 1-3;Alpha-1-antitrypsin 1-1	sp|Q00896|A1AT3_MOUSE;Q00896;sp|P07758|A1AT1_MOUSE;P07758	0.998615	0.789918	-0.340225		159000000	170000000	132000000	167000000	99800000	166000000	110000000	120000000
Serpina3k	Serine protease inhibitor A3K	sp|P07759|SPA3K_MOUSE;P07759;sp|Q03734|SPA3M_MOUSE;Q03734;tr|E9Q499|E9Q499_MOUSE;E9Q499;tr|Q4V9W0|Q4V9W0_MOUSE;Q4V9W0;tr|F2Z405|F2Z405_MOUSE;F2Z405;E9Q3C6;tr|Q3UE77|Q3UE77_MOUSE;tr|Q3UDB3|Q3UDB3_MOUSE;tr|Q3U1B7|Q3U1B7_MOUSE;tr|A2RTV1|A2RTV1_MOUSE;tr|Q14AS7|Q14AS7_MOUSE;sp|P29621|SPA3C_MOUSE;P29621;tr|Q3U0Y1|Q3U0Y1_MOUSE;sp|Q5I2A0|SPA3G_MOUSE;Q5I2A0;sp|Q80X76|SPA3F_MOUSE;Q80X76	1.25084	0.773346	-0.370815		327000000	432000000	382000000	306000000	333000000	240000000	260000000	286000000
Hsp90aa1	Heat shock protein HSP 90-alpha	tr|Q80Y52|Q80Y52_MOUSE;sp|P07901|HS90A_MOUSE;P07901;tr|Q3TKA2|Q3TKA2_MOUSE;tr|Q3UIF3|Q3UIF3_MOUSE;tr|A0PJ91|A0PJ91_MOUSE;tr|Q3TJU7|Q3TJU7_MOUSE;tr|Q3TKB9|Q3TKB9_MOUSE;tr|Q3TKG0|Q3TKG0_MOUSE;tr|Q8C5U3|Q8C5U3_MOUSE;tr|Q8C2A9|Q8C2A9_MOUSE;tr|B7ZC50|B7ZC50_MOUSE;B7ZC50;tr|A2A6A2|A2A6A2_MOUSE;A2A6A2;tr|B7ZC49|B7ZC49_MOUSE;B7ZC49	0.0321511	1.0044	0.00633206		2240000000	2010000000	1800000000	2140000000	2060000000	2050000000	2060000000	2040000000
Pdia4	Protein disulfide-isomerase A4	sp|P08003|PDIA4_MOUSE;P08003	1.05114	1.13025	0.176638		57100000	66700000	67600000	71500000	81400000	70400000	68800000	76500000
Hsp90b1	Endoplasmin	tr|Q91V38|Q91V38_MOUSE;tr|Q3UAD6|Q3UAD6_MOUSE;sp|P08113|ENPL_MOUSE;P08113;tr|Q3UBU0|Q3UBU0_MOUSE;tr|Q3TUD6|Q3TUD6_MOUSE;tr|Q8CCY5|Q8CCY5_MOUSE;tr|F7C312|F7C312_MOUSE;F7C312;tr|Q8C2R2|Q8C2R2_MOUSE;tr|Q9CW12|Q9CW12_MOUSE	0.102203	0.985542	-0.0210107		435000000	475000000	421000000	517000000	478000000	466000000	432000000	445000000
Apoe	Apolipoprotein E	tr|Q6GTX3|Q6GTX3_MOUSE;tr|Q4FK40|Q4FK40_MOUSE;tr|Q3UBS0|Q3UBS0_MOUSE;tr|Q3TXU4|Q3TXU4_MOUSE;sp|P08226|APOE_MOUSE;P08226;tr|Q3UEE7|Q3UEE7_MOUSE;tr|Q3TX45|Q3TX45_MOUSE;tr|G3UWN5|G3UWN5_MOUSE;G3UWN5;tr|G3UZM8|G3UZM8_MOUSE;G3UZM8;tr|E9Q327|E9Q327_MOUSE;E9Q327;tr|Q3UF21|Q3UF21_MOUSE	0.198162	0.977749	-0.0324635		502000000	490000000	459000000	554000000	497000000	507000000	461000000	495000000
Sod1	Superoxide dismutase [Cu-Zn]	sp|P08228|SODC_MOUSE;P08228;tr|Q8C355|Q8C355_MOUSE	0.00526169	1.00082	0.00118405		1410000000	1540000000	1490000000	1400000000	1420000000	1380000000	1390000000	1670000000
Mdh2	Malate dehydrogenase, mitochondrial	sp|P08249|MDHM_MOUSE;P08249	0.69679	0.912465	-0.132159		163000000	165000000	188000000	168000000	131000000	161000000	170000000	162000000
Camk4	Calcium/calmodulin-dependent protein kinase type IV	tr|Q8BGR3|Q8BGR3_MOUSE;sp|P08414|KCC4_MOUSE;Q8BGR3;P08414;tr|A1A4B5|A1A4B5_MOUSE;E9Q8S0;tr|Q547H1|Q547H1_MOUSE;sp|P58801|RIPK2_MOUSE;P58801	1.6536	1.1758	0.233644	+	215000000	226000000	201000000	235000000	262000000	278000000	229000000	262000000
Nefl	Neurofilament light polypeptide	sp|P08551|NFL_MOUSE;P08551;tr|Q05DD2|Q05DD2_MOUSE	0.607731	0.851527	-0.231876		1630000000	1160000000	1080000000	1260000000	850000000	1240000000	1120000000	1160000000
Nefm	Neurofilament medium polypeptide	sp|P08553|NFM_MOUSE;P08553;tr|D3YZ35|D3YZ35_MOUSE;D3YZ35	0.597361	0.856435	-0.223584		1280000000	1030000000	1270000000	1260000000	767000000	1360000000	1050000000	971000000
Gnai2	Guanine nucleotide-binding protein G(i) subunit alpha-2	sp|P08752|GNAI2_MOUSE;P08752;tr|Q8JZT4|Q8JZT4_MOUSE;Q8JZT4	0.934535	0.811537	-0.301271		93900000	114000000	95600000	89000000	81400000	58300000	79500000	99500000
P4hb	Protein disulfide-isomerase	tr|Q3UDR2|Q3UDR2_MOUSE;tr|Q3UBY9|Q3UBY9_MOUSE;tr|Q3TWE3|Q3TWE3_MOUSE;tr|Q3TIM0|Q3TIM0_MOUSE;tr|Q3THC3|Q3THC3_MOUSE;tr|Q3TF72|Q3TF72_MOUSE;sp|P09103|PDIA1_MOUSE;P09103;tr|Q3UJA8|Q3UJA8_MOUSE;tr|Q3UA23|Q3UA23_MOUSE;tr|Q3URP6|Q3URP6_MOUSE;tr|Q3U738|Q3U738_MOUSE;tr|Q3TGS0|Q3TGS0_MOUSE;tr|Q3TT76|Q3TT76_MOUSE;tr|E9Q8G8|E9Q8G8_MOUSE;E9Q8G8;tr|Q3TIQ5|Q3TIQ5_MOUSE	0.672169	0.939606	-0.0898724		200000000	176000000	187000000	192000000	196000000	176000000	168000000	169000000
Ncl	Nucleolin	tr|Q8CD23|Q8CD23_MOUSE;tr|Q3TL52|Q3TL52_MOUSE;tr|Q3TGR3|Q3TGR3_MOUSE;sp|P09405|NUCL_MOUSE;P09405;tr|Q3TT41|Q3TT41_MOUSE;tr|Q8CE30|Q8CE30_MOUSE;tr|Q9CT46|Q9CT46_MOUSE	1.06412	1.12321	0.167632		387000000	429000000	371000000	364000000	445000000	475000000	387000000	436000000
Pgk1	Phosphoglycerate kinase 1	sp|P09411|PGK1_MOUSE;P09411;sp|P09041|PGK2_MOUSE;P09041	0.155527	1.01653	0.0236469		3960000000	3570000000	3620000000	3690000000	3810000000	3670000000	3510000000	4090000000
Fth1	Ferritin heavy chain	sp|P09528|FRIH_MOUSE;P09528	0.829627	1.12742	0.173022		41800000	30100000	35700000	39700000	40800000	44200000	42500000	38600000
Apoa2	Apolipoprotein A-II	tr|Q6LD55|Q6LD55_MOUSE;tr|A7YL62|A7YL62_MOUSE;sp|P09813|APOA2_MOUSE;Q3UKX6;P09813	0.172196	0.874413	-0.193613		12100000	27000000	13800000	8043200	16200000	12500000	10100000	14600000
Nudt11;Nudt10;Nudt4	Diphosphoinositol polyphosphate phosphohydrolase 3-beta;Diphosphoinositol polyphosphate phosphohydrolase 3-alpha;Diphosphoinositol polyphosphate phosphohydrolase 2	sp|P0C028|NUD11_MOUSE;sp|P0C027|NUD10_MOUSE;P0C028;P0C027;tr|Q4FJR0|Q4FJR0_MOUSE;sp|Q8R2U6|NUDT4_MOUSE;Q8R2U6	1.30205	1.22076	0.287783	+	12300000	10700000	12200000	9874600	NaN	NaN	13800000	13800000
Eef1a1	Elongation factor 1-alpha 1	tr|Q58E64|Q58E64_MOUSE;tr|Q3UA81|Q3UA81_MOUSE;sp|P10126|EF1A1_MOUSE;P10126;tr|Q3TII3|Q3TII3_MOUSE;tr|Q3UZQ3|Q3UZQ3_MOUSE;tr|D3YZ68|D3YZ68_MOUSE;D3YZ68;tr|D3Z3I8|D3Z3I8_MOUSE;D3Z3I8;tr|Q4FZE5|Q4FZE5_MOUSE	0.248514	0.950194	-0.0737065		1130000000	1000000000	1020000000	1140000000	877000000	920000000	1050000000	1230000000
Alad	Delta-aminolevulinic acid dehydratase	tr|Q9DD05|Q9DD05_MOUSE;sp|P10518|HEM2_MOUSE;P10518;tr|O89061|O89061_MOUSE;tr|Q8VCZ1|Q8VCZ1_MOUSE	0.557869	0.941614	-0.0867928		99900000	122000000	102000000	110000000	103000000	101000000	97100000	107000000
Ctsb	Cathepsin B;Cathepsin B light chain;Cathepsin B heavy chain	tr|Q3TVS6|Q3TVS6_MOUSE;tr|Q3TC17|Q3TC17_MOUSE;sp|P10605|CATB_MOUSE;P10605;tr|Q6LAF6|Q6LAF6_MOUSE	1.65918	1.21563	0.281707	+	28100000	30600000	26400000	27300000	30300000	34300000	33200000	38800000
Eif4a2	Eukaryotic initiation factor 4A-II	tr|Q52KC1|Q52KC1_MOUSE;sp|P10630|IF4A2_MOUSE;P10630;sp|P10630-2|IF4A2_MOUSE;P10630-2;tr|Q8BTU6|Q8BTU6_MOUSE;Q8BTU6;tr|E9Q561|E9Q561_MOUSE;E9Q561;tr|D6RJ60|D6RJ60_MOUSE;D6RJ60;tr|D6RJ11|D6RJ11_MOUSE;D6RJ11	0.846285	1.18841	0.249032		268000000	225000000	235000000	266000000	346000000	315000000	226000000	293000000
Txn	Thioredoxin	sp|P10639|THIO_MOUSE;P10639	0.145052	1.03089	0.0438854		284000000	215000000	247000000	206000000	252000000	252000000	222000000	256000000
Gstm1	Glutathione S-transferase Mu 1	sp|P10649|GSTM1_MOUSE;P10649;tr|A2AE89|A2AE89_MOUSE;A2AE89;tr|F6WHQ7|F6WHQ7_MOUSE;F6WHQ7;sp|P19639|GSTM4_MOUSE;P19639;E9QA33;tr|F6Y363|F6Y363_MOUSE;tr|A2AE91|A2AE91_MOUSE;A2AE91;tr|J3QQ61|J3QQ61_MOUSE	0.326419	0.933537	-0.0992202		1120000000	1120000000	980000000	1410000000	1150000000	963000000	1130000000	1070000000
Tcea1	Transcription elongation factor A protein 1	tr|Q3UWX7|Q3UWX7_MOUSE;sp|P10711|TCEA1_MOUSE;P10711;tr|Q3UPE0|Q3UPE0_MOUSE;tr|E9PYD5|E9PYD5_MOUSE;E9PYD5;sp|P10711-2|TCEA1_MOUSE;P10711-2	0.0975592	0.9715	-0.0417134		58200000	51200000	77800000	54400000	53700000	63900000	55300000	61800000
Sub1	Activated RNA polymerase II transcriptional coactivator p15	sp|P11031|TCP4_MOUSE;P11031	0.672856	1.18964	0.250524		107000000	107000000	93800000	90300000	110000000	119000000	92200000	153000000
Gpx1	Glutathione peroxidase 1	sp|P11352|GPX1_MOUSE;P11352	0.990636	1.08215	0.113898		35000000	37200000	31600000	35000000	37800000	37200000	35400000	39700000
Fabp3	Fatty acid-binding protein, heart	tr|Q5EBJ0|Q5EBJ0_MOUSE;tr|J3QN79|J3QN79_MOUSE;sp|P11404|FABPH_MOUSE;P11404	0.0702472	0.986029	-0.0202984		196000000	162000000	209000000	222000000	183000000	207000000	187000000	200000000
Hsp90ab1	Heat shock protein HSP 90-beta	tr|Q71LX8|Q71LX8_MOUSE;sp|P11499|HS90B_MOUSE;P11499;tr|Q811H6|Q811H6_MOUSE;tr|Q80YC2|Q80YC2_MOUSE;tr|E9Q3D6|E9Q3D6_MOUSE;E9Q3D6;tr|E9Q0C3|E9Q0C3_MOUSE;E9Q0C3;tr|E9PX27|E9PX27_MOUSE;E9PX27;tr|D3Z1R1|D3Z1R1_MOUSE;D3Z1R1;tr|Q922F6|Q922F6_MOUSE	0.0432031	1.00698	0.010031		5620000000	5160000000	5140000000	6220000000	6040000000	5580000000	5520000000	5150000000
Camk2a	Calcium/calmodulin-dependent protein kinase type II subunit alpha	sp|P11798|KCC2A_MOUSE;P11798;tr|Q80TN1|Q80TN1_MOUSE;Q80TN1;tr|F8WIS9|F8WIS9_MOUSE;F8WIS9;tr|F8WHB5|F8WHB5_MOUSE;F8WHB5;tr|F6WHR9|F6WHR9_MOUSE;F6WHR9;sp|P11798-2|KCC2A_MOUSE;P11798-2;tr|D3Z7K9|D3Z7K9_MOUSE;D3Z7K9	0.533784	0.843637	-0.245306		1020000000	1510000000	1530000000	939000000	1210000000	940000000	1080000000	985000000
Tcp1	T-complex protein 1 subunit alpha	sp|P11983|TCPA_MOUSE;P11983;sp|P11983-2|TCPA_MOUSE;P11983-2;tr|F2Z483|F2Z483_MOUSE;F2Z483;tr|Q6LBL9|Q6LBL9_MOUSE;tr|Q62291|Q62291_MOUSE;tr|Q9QZ34|Q9QZ34_MOUSE;tr|Q62289|Q62289_MOUSE;tr|Q9QZ36|Q9QZ36_MOUSE;tr|Q9QZ35|Q9QZ35_MOUSE;tr|Q62290|Q62290_MOUSE;tr|Q9QZ33|Q9QZ33_MOUSE	0.770443	1.05817	0.0815741		485000000	451000000	417000000	420000000	458000000	469000000	470000000	479000000
App	Amyloid beta A4 protein;N-APP;Soluble APP-alpha;Soluble APP-beta;C99;Beta-amyloid protein 42;Beta-amyloid protein 40;C83;P3(42);P3(40);C80;Gamma-secretase C-terminal fragment 59;Gamma-secretase C-terminal fragment 57;Gamma-secretase C-terminal fragment 50;C31	tr|Q6GR78|Q6GR78_MOUSE;sp|P12023-2|A4_MOUSE;P12023-2;tr|Q53ZT3|Q53ZT3_MOUSE;sp|P12023|A4_MOUSE;P12023;sp|P12023-3|A4_MOUSE;P12023-3;E9QL91;tr|Q3TWF3|Q3TWF3_MOUSE;Q3TWF3;tr|Q3TXI9|Q3TXI9_MOUSE;tr|Q8BPC7|Q8BPC7_MOUSE;tr|Q3TVS1|Q3TVS1_MOUSE;E9PWY4;tr|Q8BPV5|Q8BPV5_MOUSE	2.1243	1.26163	0.335285	+	74900000	74800000	83300000	90500000	113000000	97200000	101000000	97100000
Pfkl	6-phosphofructokinase, liver type	sp|P12382|K6PL_MOUSE;P12382;tr|Q8CD98|Q8CD98_MOUSE	0.0681543	0.990164	-0.0142604		288000000	254000000	246000000	283000000	287000000	246000000	255000000	273000000
Calb1	Calbindin	sp|P12658|CALB1_MOUSE;P12658;tr|Q8CEF3|Q8CEF3_MOUSE;tr|Q8C5H2|Q8C5H2_MOUSE	1.34695	1.14445	0.19465	+	731000000	739000000	701000000	745000000	854000000	941000000	770000000	772000000
Cox5a	Cytochrome c oxidase subunit 5A, mitochondrial	sp|P12787|COX5A_MOUSE;P12787	0.786919	0.891796	-0.165215		14700000	15600000	18700000	15300000	15200000	15600000	13800000	12700000
Pdcd6	Programmed cell death protein 6	tr|Q8C5M4|Q8C5M4_MOUSE;sp|P12815|PDCD6_MOUSE;P12815;tr|Q3UGE5|Q3UGE5_MOUSE	0.132702	0.95428	-0.0675156		33200000	47200000	28900000	33000000	33300000	35300000	28000000	39100000
Prkar1b	cAMP-dependent protein kinase type I-beta regulatory subunit	sp|P12849|KAP1_MOUSE;P12849;tr|Q921L9|Q921L9_MOUSE;tr|Q3TY04|Q3TY04_MOUSE;tr|D3Z0V6|D3Z0V6_MOUSE;D3Z0V6;tr|D3Z068|D3Z068_MOUSE;D3Z068;tr|G1C1P2|G1C1P2_MOUSE;tr|D3YTM5|D3YTM5_MOUSE;D3YTM5;tr|D3Z4A5|D3Z4A5_MOUSE;D3Z4A5;tr|D3Z406|D3Z406_MOUSE;D3Z406;tr|G1C1N8|G1C1N8_MOUSE;tr|D3Z7E4|D3Z7E4_MOUSE;D3Z7E4;tr|I2E5V9|I2E5V9_MOUSE;tr|I2E5V8|I2E5V8_MOUSE;tr|D3Z4L4|D3Z4L4_MOUSE;D3Z4L4	0.450276	0.917213	-0.124672		48300000	46900000	36800000	39100000	39400000	33800000	39700000	44100000
Cntn1	Contactin-1	sp|P12960|CNTN1_MOUSE;P12960	0.13457	0.987931	-0.0175182		907000000	900000000	860000000	886000000	933000000	801000000	873000000	903000000
Gsn	Gelsolin	tr|Q6PAC1|Q6PAC1_MOUSE;sp|P13020-2|GELS_MOUSE;P13020-2;tr|Q3U9Q8|Q3U9Q8_MOUSE;tr|Q3UCW8|Q3UCW8_MOUSE;tr|Q3TGJ9|Q3TGJ9_MOUSE;sp|P13020|GELS_MOUSE;P13020;tr|A6PWS5|A6PWS5_MOUSE;A6PWS5;CON__Q3SX14	0.10988	0.97783	-0.0323446		185000000	178000000	188000000	213000000	192000000	191000000	211000000	153000000
Umps	Uridine 5-monophosphate synthase;Orotate phosphoribosyltransferase;Orotidine 5-phosphate decarboxylase	tr|Q544K9|Q544K9_MOUSE;tr|Q3TVV7|Q3TVV7_MOUSE;sp|P13439|UMPS_MOUSE;P13439;tr|D6RJ62|D6RJ62_MOUSE;D6RJ62	0.108876	0.967215	-0.0480914		18400000	12200000	12000000	15900000	14700000	13800000	12800000	15200000
Atp1b1	Sodium/potassium-transporting ATPase subunit beta-1	tr|Q545P0|Q545P0_MOUSE;tr|Q3TV47|Q3TV47_MOUSE;tr|Q3TSQ1|Q3TSQ1_MOUSE;sp|P14094|AT1B1_MOUSE;P14094;tr|Q3TRA6|Q3TRA6_MOUSE	0.991833	0.859887	-0.217781		1480000000	1330000000	1460000000	1380000000	1400000000	947000000	1230000000	1280000000
C1qb	Complement C1q subcomponent subunit B	tr|Q3US82|Q3US82_MOUSE;tr|Q3U6I5|Q3U6I5_MOUSE;sp|P14106|C1QB_MOUSE;Q3U793;P14106	0.0184248	1.00481	0.0069279		41100000	37600000	36300000	42800000	46900000	37200000	42300000	32300000
Rps16	40S ribosomal protein S16	tr|A4FUS1|A4FUS1_MOUSE;sp|P14131|RS16_MOUSE;P14131;tr|Q641N3|Q641N3_MOUSE;tr|Q5CZY9|Q5CZY9_MOUSE	1.61681	1.2452	0.316378	+	218000000	217000000	182000000	194000000	238000000	279000000	220000000	272000000
Rpl7	60S ribosomal protein L7	tr|Q5M9N8|Q5M9N8_MOUSE;tr|Q3UBI6|Q3UBI6_MOUSE;sp|P14148|RL7_MOUSE;P14148;tr|Q3TK73|Q3TK73_MOUSE;tr|F6XI62|F6XI62_MOUSE;F6XI62;D3Z6N4;F6ZA13	0.308812	1.03126	0.0444014		455000000	407000000	380000000	422000000	430000000	444000000	405000000	438000000
Mdh1	Malate dehydrogenase, cytoplasmic	sp|P14152|MDHC_MOUSE;P14152;tr|B1ATQ3|B1ATQ3_MOUSE;B1ATQ3	0.184087	0.983667	-0.0237575		3440000000	3290000000	3240000000	3120000000	3270000000	2950000000	3280000000	3370000000
Rpsa;Rpsa-ps10	40S ribosomal protein SA	tr|B2CY77|B2CY77_MOUSE;sp|P14206|RSSA_MOUSE;P14206;tr|D3YTT7|D3YTT7_MOUSE;D3YTT7	1.04928	1.08883	0.122775		639000000	545000000	566000000	547000000	598000000	657000000	622000000	624000000
Calr	Calreticulin	tr|Q3UWP8|Q3UWP8_MOUSE;tr|B2MWM9|B2MWM9_MOUSE;sp|P14211|CALR_MOUSE;P14211	0.418412	1.04607	0.0649783		519000000	605000000	502000000	503000000	539000000	548000000	578000000	562000000
Atp1b2	Sodium/potassium-transporting ATPase subunit beta-2	tr|Q3UR55|Q3UR55_MOUSE;sp|P14231|AT1B2_MOUSE;P14231;tr|I7HIF3|I7HIF3_MOUSE	0.98802	0.886555	-0.173718		213000000	236000000	209000000	217000000	221000000	172000000	178000000	204000000
Srp54	Signal recognition particle 54 kDa protein	sp|P14576|SRP54_MOUSE;P14576	0.160876	0.951608	-0.0715604		19400000	19000000	14600000	22200000	18600000	14400000	17000000	21600000
Psmd3	26S proteasome non-ATPase regulatory subunit 3	sp|P14685|PSMD3_MOUSE;P14685;tr|Q8BK46|Q8BK46_MOUSE;tr|Q3ULJ5|Q3ULJ5_MOUSE;tr|Q3U5M8|Q3U5M8_MOUSE;tr|F7B7L8|F7B7L8_MOUSE;F7B7L8	0.305286	1.04941	0.0695839		135000000	139000000	138000000	114000000	153000000	143000000	121000000	136000000
Anxa6	Annexin A6	tr|Q3UI56|Q3UI56_MOUSE;sp|P14824|ANXA6_MOUSE;P14824;tr|Q3UDK4|Q3UDK4_MOUSE	1.12656	0.889327	-0.169215		433000000	425000000	417000000	476000000	431000000	408000000	353000000	366000000
Rplp0	60S acidic ribosomal protein P0	tr|Q5M8R8|Q5M8R8_MOUSE;sp|P14869|RLA0_MOUSE;P14869;tr|D3YVM5|D3YVM5_MOUSE;D3YVM5;tr|O89073|O89073_MOUSE	0.927938	1.10255	0.140851		282000000	290000000	262000000	262000000	303000000	321000000	263000000	321000000
Map1b	Microtubule-associated protein 1B;MAP1B heavy chain;MAP1 light chain LC1	tr|B2RQQ5|B2RQQ5_MOUSE;sp|P14873|MAP1B_MOUSE;P14873;tr|Q8CFR9|Q8CFR9_MOUSE;tr|A0PJ96|A0PJ96_MOUSE;tr|Q3TYV8|Q3TYV8_MOUSE;tr|Q3TZM8|Q3TZM8_MOUSE;tr|Q3UPV4|Q3UPV4_MOUSE;Q3UPV4;tr|Q3UF78|Q3UF78_MOUSE;tr|Q8CAI9|Q8CAI9_MOUSE	0.687248	1.04614	0.0650819		2230000000	1930000000	2030000000	2020000000	2170000000	2120000000	2100000000	2200000000
Glul	Glutamine synthetase	sp|P15105|GLNA_MOUSE;P15105;tr|D3YVK1|D3YVK1_MOUSE;D3YVK1;tr|D3Z121|D3Z121_MOUSE;D3Z121	0.584712	0.750613	-0.413859		2180000000	2390000000	1810000000	1720000000	1310000000	560000000	1990000000	2230000000
Bpgm	Bisphosphoglycerate mutase;Phosphoglycerate mutase	tr|Q3TAQ8|Q3TAQ8_MOUSE;sp|P15327|PMGE_MOUSE;P15327;tr|D3Z223|D3Z223_MOUSE;D3Z223;tr|D3YUE8|D3YUE8_MOUSE;D3YUE8;tr|D3YYH3|D3YYH3_MOUSE;D3YYH3	0.48804	1.27375	0.34908		17400000	15800000	19600000	27100000	29400000	36100000	19000000	17300000
Nme1	Nucleoside diphosphate kinase A	tr|Q5NC81|Q5NC81_MOUSE;sp|P15532|NDKA_MOUSE;P15532;tr|Q5NC80|Q5NC80_MOUSE;Q5NC80	0.399718	1.51139	0.595876		5943300	9255500	46100000	44200000	19400000	66200000	43700000	30000000
Lgals1	Galectin-1	sp|P16045|LEG1_MOUSE;P16045	1.24477	0.674465	-0.568185		97400000	94400000	84600000	83000000	51500000	32600000	87700000	70600000
Prkce	Protein kinase C epsilon type	sp|P16054|KPCE_MOUSE;P16054;tr|Q8C944|Q8C944_MOUSE;E9Q0I5;tr|D3YWQ8|D3YWQ8_MOUSE;D3YWQ8;tr|Q3UKY1|Q3UKY1_MOUSE;sp|P23298|KPCL_MOUSE;P23298	0.0439016	1.0066	0.00948614		145000000	131000000	142000000	148000000	137000000	131000000	140000000	161000000
Ldhb	L-lactate dehydrogenase B chain;L-lactate dehydrogenase	sp|P16125|LDHB_MOUSE;P16125;tr|D3Z7F0|D3Z7F0_MOUSE;D3Z7F0	0.259154	0.96198	-0.0559218		4610000000	4790000000	4130000000	5300000000	4420000000	4520000000	4250000000	4940000000
Cnp	2,3-cyclic-nucleotide 3-phosphodiesterase	tr|Q3TYV5|Q3TYV5_MOUSE;sp|P16330|CN37_MOUSE;P16330;tr|Q3TYL9|Q3TYL9_MOUSE;sp|P16330-2|CN37_MOUSE;P16330-2;tr|Q09J73|Q09J73_MOUSE	0.448465	1.09771	0.134496		608000000	747000000	592000000	525000000	779000000	596000000	655000000	683000000
Kcna1	Potassium voltage-gated channel subfamily A member 1	tr|Q3TZ64|Q3TZ64_MOUSE;tr|Q2KHP0|Q2KHP0_MOUSE;sp|P16388|KCNA1_MOUSE;P16388;tr|Q8CA58|Q8CA58_MOUSE;sp|P16390|KCNA3_MOUSE;P16390;tr|B2RXZ4|B2RXZ4_MOUSE;tr|B2RQA1|B2RQA1_MOUSE;B2RQA1	0.355689	1.08493	0.117597		8699400	10600000	9385600	NaN	11800000	9172300	NaN	10100000
Ass1	Argininosuccinate synthase	tr|Q3UJ34|Q3UJ34_MOUSE;tr|Q3UEJ7|Q3UEJ7_MOUSE;sp|P16460|ASSY_MOUSE;P16460;tr|J3QNG0|J3QNG0_MOUSE	0.334997	1.03763	0.0532944		80400000	66500000	76700000	73500000	75700000	81300000	72200000	79100000
Lamp2	Lysosome-associated membrane glycoprotein 2	tr|Q9CZU7|Q9CZU7_MOUSE;tr|Q8C876|Q8C876_MOUSE;tr|Q3UIW3|Q3UIW3_MOUSE;tr|Q3TWE1|Q3TWE1_MOUSE;sp|P17047-3|LAMP2_MOUSE;sp|P17047|LAMP2_MOUSE;P17047-3;P17047;tr|Q8C5K0|Q8C5K0_MOUSE;sp|P17047-2|LAMP2_MOUSE;P17047-2	0.578238	0.935619	-0.0960066		7661700	7468000	6447900	6934000	6688200	NaN	7006000	6312800
Hspa2	Heat shock-related 70 kDa protein 2	tr|B7U582|B7U582_MOUSE;sp|P17156|HSP72_MOUSE;P17156	0.408283	0.931166	-0.102889		90300000	103000000	87200000	108000000	100000000	84400000	78900000	98600000
Eno1	Alpha-enolase;Enolase	tr|Q5FW97|Q5FW97_MOUSE;sp|P17182|ENOA_MOUSE;P17182;tr|Q6PHC1|Q6PHC1_MOUSE;Q6PHC1;tr|Q8CF78|Q8CF78_MOUSE;tr|B0QZL1|B0QZL1_MOUSE;B0QZL1;tr|B1ARR7|B1ARR7_MOUSE;B1ARR7;tr|B1ARR6|B1ARR6_MOUSE;B1ARR6;tr|Q5SX59|Q5SX59_MOUSE;Q5SX59;tr|Q5SX61|Q5SX61_MOUSE;Q5SX61;tr|Q5SX60|Q5SX60_MOUSE;Q5SX60	1.34765	1.04932	0.0694537	+	5300000000	5040000000	5040000000	5200000000	5400000000	5580000000	5200000000	5420000000
Eno2	Gamma-enolase;Enolase	tr|Q545V3|Q545V3_MOUSE;tr|Q3UJ20|Q3UJ20_MOUSE;sp|P17183|ENOG_MOUSE;P17183;tr|D3Z6E4|D3Z6E4_MOUSE;D3Z6E4;tr|Q922A0|Q922A0_MOUSE;tr|D3Z2S4|D3Z2S4_MOUSE;D3Z2S4;tr|D3YVD3|D3YVD3_MOUSE;D3YVD3	0.384769	1.03583	0.0507921		5870000000	5280000000	5370000000	6060000000	6080000000	5690000000	5570000000	6060000000
Ap2a1	AP-2 complex subunit alpha-1	sp|P17426-2|AP2A1_MOUSE;P17426-2;sp|P17426|AP2A1_MOUSE;P17426;tr|F6TPX8|F6TPX8_MOUSE;F6TPX8;tr|F6VSP9|F6VSP9_MOUSE;F6VSP9	0.709577	0.906798	-0.141147		1050000000	1050000000	883000000	937000000	868000000	782000000	895000000	1010000000
Ap2a2	AP-2 complex subunit alpha-2	tr|Q6PEE6|Q6PEE6_MOUSE;sp|P17427|AP2A2_MOUSE;P17427;tr|Q69ZW4|Q69ZW4_MOUSE;tr|Q3U7X9|Q3U7X9_MOUSE	0.537198	0.932539	-0.100764		645000000	650000000	543000000	614000000	580000000	497000000	599000000	611000000
Selenbp1;Selenbp2	Selenium-binding protein 1;Selenium-binding protein 2	sp|P17563|SBP1_MOUSE;P17563;sp|Q63836|SBP2_MOUSE;Q63836;F6VSJ4;tr|G3UYY2|G3UYY2_MOUSE;G3UYY2;tr|D6RHN2|D6RHN2_MOUSE;D6RHN2;tr|G3UWK0|G3UWK0_MOUSE;G3UWK0;tr|G3UZT2|G3UZT2_MOUSE;G3UZT2	0.511349	1.14126	0.190632		46800000	33000000	56100000	58700000	58500000	57200000	57000000	49300000
Ppia	Peptidyl-prolyl cis-trans isomerase A;Peptidyl-prolyl cis-trans isomerase A, N-terminally processed	tr|Q5SVY2|Q5SVY2_MOUSE;tr|Q3UAJ1|Q3UAJ1_MOUSE;tr|Q3TE63|Q3TE63_MOUSE;sp|P17742|PPIA_MOUSE;P17742;tr|Q9CZK9|Q9CZK9_MOUSE;E9Q1E3;tr|F8VPN3|F8VPN3_MOUSE;F8VPN3	0.0311876	0.993271	-0.00974087		3310000000	3290000000	2980000000	2680000000	2850000000	2890000000	2870000000	3560000000
Tpi1	Triosephosphate isomerase	sp|P17751|TPIS_MOUSE;P17751;tr|H7BXC3|H7BXC3_MOUSE	0.145527	1.01735	0.0248186		2330000000	2530000000	2140000000	2370000000	2340000000	2350000000	2260000000	2590000000
Hspa1b	Heat shock 70 kDa protein 1B	sp|P17879|HS71B_MOUSE;P17879;tr|A1E2B8|A1E2B8_MOUSE;tr|Q61698|Q61698_MOUSE	0.0938831	1.01823	0.0260596		39500000	44200000	42200000	39900000	49000000	38500000	44100000	37200000
Ctsd	Cathepsin D	tr|Q3U7I9|Q3U7I9_MOUSE;tr|Q3UCD9|Q3UCD9_MOUSE;tr|Q3UAQ1|Q3UAQ1_MOUSE;tr|Q3U7P0|Q3U7P0_MOUSE;tr|Q3U651|Q3U651_MOUSE;tr|Q3TXL5|Q3TXL5_MOUSE;tr|Q3TWR6|Q3TWR6_MOUSE;tr|Q3TWD0|Q3TWD0_MOUSE;sp|P18242|CATD_MOUSE;P18242;tr|Q8C243|Q8C243_MOUSE;Q8C243;tr|F6Y6L6|F6Y6L6_MOUSE;F6Y6L6;tr|Q3UC89|Q3UC89_MOUSE;tr|Q3TJN3|Q3TJN3_MOUSE;tr|Q3U8W5|Q3U8W5_MOUSE;tr|Q3UCW4|Q3UCW4_MOUSE;tr|Q3TWL1|Q3TWL1_MOUSE;tr|Q3TIR0|Q3…	0.0680019	0.973179	-0.0392228		63400000	60000000	55900000	54900000	49200000	39800000	62500000	76500000
Bsg	Basigin	tr|K3W4Q8|K3W4Q8_MOUSE;tr|O55108|O55108_MOUSE;sp|P18572-2|BASI_MOUSE;P18572-2;tr|O55107|O55107_MOUSE;sp|P18572|BASI_MOUSE;P18572;tr|J3QP71|J3QP71_MOUSE	0.143344	0.971534	-0.041664		41300000	49300000	43800000	52800000	52100000	41400000	43000000	45400000
Cfl1	Cofilin-1	tr|Q544Y7|Q544Y7_MOUSE;sp|P18760|COF1_MOUSE;P18760;tr|F8WGL3|F8WGL3_MOUSE;F8WGL3;tr|Q9CX22|Q9CX22_MOUSE;E9Q1T2	0.0690358	0.982213	-0.0258918		3010000000	2970000000	2230000000	2220000000	2510000000	2420000000	2480000000	2830000000
Gnao1	Guanine nucleotide-binding protein G(o) subunit alpha	sp|P18872-2|GNAO_MOUSE;P18872-2	0.340414	0.957541	-0.0625933		817000000	875000000	818000000	822000000	869000000	760000000	696000000	865000000
Fasn	Fatty acid synthase;[Acyl-carrier-protein] S-acetyltransferase;[Acyl-carrier-protein] S-malonyltransferase;3-oxoacyl-[acyl-carrier-protein] synthase;3-oxoacyl-[acyl-carrier-protein] reductase;3-hydroxyacyl-[acyl-carrier-protein] dehydratase;Enoyl-[acyl-carrier-protein] reductase;Oleoyl-[acyl-carrier-protein] hydrolase	sp|P19096|FAS_MOUSE;P19096;tr|Q3UHT6|Q3UHT6_MOUSE;tr|Q3TB22|Q3TB22_MOUSE;tr|O89060|O89060_MOUSE	0.433646	1.04255	0.0601154		694000000	652000000	621000000	703000000	759000000	657000000	677000000	690000000
Rpl13a;Rpl13a-ps1	60S ribosomal protein L13a	tr|Q5M9M0|Q5M9M0_MOUSE;sp|P19253|RL13A_MOUSE;P19253;tr|E9Q5A0|E9Q5A0_MOUSE;E9Q5A0;tr|Q3TDS9|Q3TDS9_MOUSE;Q3TDS9;tr|D3YY61|D3YY61_MOUSE;D3YY61	0.29306	1.05997	0.084022		176000000	142000000	138000000	155000000	188000000	165000000	148000000	146000000
Cox4i1	Cytochrome c oxidase subunit 4 isoform 1, mitochondrial	tr|A2RSV8|A2RSV8_MOUSE;sp|P19783|COX41_MOUSE;P19783;tr|M0QWX7|M0QWX7_MOUSE;tr|M0QWX2|M0QWX2_MOUSE;tr|D6RG40|D6RG40_MOUSE;D6RG40	0.0799595	1.05156	0.0725277		18300000	20600000	15300000	12500000	11000000	NaN	24400000	17300000
Hspa5	78 kDa glucose-regulated protein	tr|Q9DC41|Q9DC41_MOUSE;tr|Q3U9G2|Q3U9G2_MOUSE;tr|Q3TWF2|Q3TWF2_MOUSE;sp|P20029|GRP78_MOUSE;P20029;tr|Q3TKF8|Q3TKF8_MOUSE;tr|Q3TI47|Q3TI47_MOUSE;tr|Q3U7T8|Q3U7T8_MOUSE;tr|Q3U6V3|Q3U6V3_MOUSE;tr|Q3UEM8|Q3UEM8_MOUSE;tr|Q3TUS2|Q3TUS2_MOUSE;tr|O88687|O88687_MOUSE	1.33424	1.0886	0.122478	+	724000000	699000000	703000000	716000000	816000000	813000000	746000000	718000000
Hexb	Beta-hexosaminidase subunit beta	tr|Q3TXR9|Q3TXR9_MOUSE;sp|P20060|HEXB_MOUSE;P20060	0.112035	1.03097	0.0440089		15100000	15300000	16400000	14300000	15700000	12800000	14700000	19900000
Tmsb4x	Thymosin beta-4;Hematopoietic system regulatory peptide	tr|Q6ZWX2|Q6ZWX2_MOUSE;sp|P20065-2|TYB4_MOUSE;P20065-2;sp|P20065|TYB4_MOUSE;P20065	0.570352	1.12713	0.172655		1380000000	1270000000	1290000000	1680000000	1620000000	1790000000	1270000000	1650000000
Map2	Microtubule-associated protein 2	sp|P20357|MAP2_MOUSE;P20357;tr|Q3URJ7|Q3URJ7_MOUSE;tr|G3UZK9|G3UZK9_MOUSE;G3UZK9;tr|Q80X35|Q80X35_MOUSE;Q80X35;tr|Q80ZL4|Q80ZL4_MOUSE;tr|B2KGT5|B2KGT5_MOUSE;Q80ZL4;tr|G3UZV6|G3UZV6_MOUSE;G3UZV6;tr|Q3TLQ0|Q3TLQ0_MOUSE;Q3TLQ0;tr|Q3TRF8|Q3TRF8_MOUSE;tr|F7ALC8|F7ALC8_MOUSE;F7ALC8;tr|G3UWW1|G3UWW1_MOUSE;G3UWW1;tr|E9Q8Y2|E9Q8Y2_MOUSE;E9Q8Y2;tr|G3UXY3|G3UXY3_MOUSE;G3UXY3	0.787334	1.07804	0.108405		6410000000	5250000000	5740000000	6290000000	6680000000	6390000000	6140000000	6320000000
Tpm3	Tropomyosin alpha-3 chain	tr|Q58E70|Q58E70_MOUSE;sp|P21107-2|TPM3_MOUSE;P21107-2;tr|Q3TJ53|Q3TJ53_MOUSE;tr|D3YVR0|D3YVR0_MOUSE;D3YVR0	0.33042	1.11033	0.150988		NaN	24800000	29300000	28600000	24900000	39100000	31200000	27200000
Ubl4a	Ubiquitin-like protein 4A	tr|Q91V47|Q91V47_MOUSE;tr|Q3UK94|Q3UK94_MOUSE;sp|P21126|UBL4A_MOUSE;P21126;tr|Q684Q9|Q684Q9_MOUSE;tr|B2M0S0|B2M0S0_MOUSE;tr|B2M0R9|B2M0R9_MOUSE;tr|B2M0S1|B2M0S1_MOUSE;tr|F8WHM4|F8WHM4_MOUSE;F8WHM4	0.187261	1.03398	0.0482111		31400000	36100000	39600000	35800000	33900000	40000000	40600000	33400000
Gnaq	Guanine nucleotide-binding protein G(q) subunit alpha	tr|Q3UHH5|Q3UHH5_MOUSE;sp|P21279|GNAQ_MOUSE;P21279;tr|Q8C3M7|Q8C3M7_MOUSE;sp|P30677|GNA14_MOUSE;P30677;tr|Q8CBT5|Q8CBT5_MOUSE	0.479468	0.892677	-0.16379		70000000	76800000	61900000	69800000	67500000	58200000	46600000	76400000
Cst3	Cystatin-C	tr|Q3U5K7|Q3U5K7_MOUSE;tr|Q9EPX9|Q9EPX9_MOUSE;sp|P21460|CYTC_MOUSE;P21460;tr|A2APX3|A2APX3_MOUSE;A2APX3	0.475097	1.0781	0.108497		84800000	77300000	66300000	82200000	85600000	83600000	72900000	92800000
Pcsk2	Neuroendocrine convertase 2	tr|Q3UZV3|Q3UZV3_MOUSE;tr|Q547J8|Q547J8_MOUSE;tr|Q3TYM6|Q3TYM6_MOUSE;sp|P21661|NEC2_MOUSE;P21661;tr|Q3TT48|Q3TT48_MOUSE	0.109596	0.910908	-0.134624		13000000	14300000	NaN	NaN	NaN	6542000	16500000	14300000
Gabrg2	Gamma-aminobutyric acid receptor subunit gamma-2	tr|Q8C7N0|Q8C7N0_MOUSE;Q8C7N0;tr|Q3UVW2|Q3UVW2_MOUSE;Q3UVW2;tr|Q8C8H5|Q8C8H5_MOUSE;Q8C8H5;sp|P22723-2|GBRG2_MOUSE;P22723-2;sp|P22723|GBRG2_MOUSE;P22723	0.357071	0.871222	-0.198887		4123000	3328100	2846800	2836900	3657000	NaN	2714800	2210700
Ap1g1	AP-1 complex subunit gamma-1	tr|Q8CC03|Q8CC03_MOUSE;sp|P22892|AP1G1_MOUSE;P22892;tr|Q8CBB7|Q8CBB7_MOUSE;tr|Q3UKX8|Q3UKX8_MOUSE;Q8CBB7;tr|Q8BSZ7|Q8BSZ7_MOUSE	0.173727	1.03366	0.0477554		85400000	99700000	76800000	85100000	91800000	96500000	76600000	93800000
Hmbs	Porphobilinogen deaminase	tr|Q3UPG1|Q3UPG1_MOUSE;sp|P22907-2|HEM3_MOUSE;P22907-2;tr|Q3UBC6|Q3UBC6_MOUSE;tr|Q99L41|Q99L41_MOUSE;sp|P22907|HEM3_MOUSE;P22907	0.0826443	0.962981	-0.0544207		4690200	2504900	3999100	3513600	3722200	3899900	3000400	NaN
Eif3a	Eukaryotic translation initiation factor 3 subunit A	sp|P23116|EIF3A_MOUSE;P23116;tr|Q3UL99|Q3UL99_MOUSE;tr|Q6A0B9|Q6A0B9_MOUSE;tr|Q3TKF9|Q3TKF9_MOUSE;tr|Q3UEK3|Q3UEK3_MOUSE;tr|Q3UM46|Q3UM46_MOUSE;Q3UM46;tr|Q3TRH1|Q3TRH1_MOUSE	0.241186	0.972532	-0.040183		143000000	147000000	128000000	140000000	131000000	133000000	128000000	150000000
Gja1	Gap junction alpha-1 protein	sp|P23242|CXA1_MOUSE;P23242;E9Q0S1;tr|Q7TMQ1|Q7TMQ1_MOUSE;tr|Q8C4N2|Q8C4N2_MOUSE;tr|Q9CT20|Q9CT20_MOUSE	0.0417617	1.01521	0.0217727		52800000	56900000	56900000	84600000	57800000	70100000	59200000	68000000
Pnp	Purine nucleoside phosphorylase	tr|Q543K9|Q543K9_MOUSE;sp|P23492|PNPH_MOUSE;Q543K9;P23492;tr|Q9D8C9|Q9D8C9_MOUSE;Q9D8C9	0.0117498	0.996638	-0.00485898		38400000	39200000	NaN	41100000	47700000	34800000	34300000	40900000
Cryab	Alpha-crystallin B chain	tr|Q52L78|Q52L78_MOUSE;sp|P23927|CRYAB_MOUSE;P23927;F8WJ07	2.20956	0.743405	-0.427781	+	127000000	125000000	120000000	144000000	112000000	95900000	94500000	81600000
Ces1c	Carboxylesterase 1C	sp|P23953|EST1C_MOUSE;P23953;tr|F6XTA4|F6XTA4_MOUSE;F6XTA4	0.345241	1.14793	0.199031		25800000	31400000	23900000	35800000	39300000	19700000	36800000	38200000
Bcat1	Branched-chain-amino-acid aminotransferase, cytosolic;Branched-chain-amino-acid aminotransferase	tr|Q3TJN1|Q3TJN1_MOUSE;sp|P24288|BCAT1_MOUSE;P24288;tr|Q9CXX6|Q9CXX6_MOUSE;tr|Q8CBC8|Q8CBC8_MOUSE;Q8CBC8;tr|Q3TKJ1|Q3TKJ1_MOUSE;F8WIH8;tr|E9Q4K3|E9Q4K3_MOUSE;E9Q4K3;tr|B2KFA8|B2KFA8_MOUSE;B2KFA8;tr|B2KFA9|B2KFA9_MOUSE;B2KFA9;tr|B2KFA6|B2KFA6_MOUSE;B2KFA6;tr|B2KFA7|B2KFA7_MOUSE;B2KFA7;tr|F6YUH3|F6YUH3_MOUSE;F6YUH3	2.15254	1.28061	0.356834	+	74000000	64500000	59900000	79300000	89200000	90000000	83400000	93300000
Ppib	Peptidyl-prolyl cis-trans isomerase B	tr|Q9DCY1|Q9DCY1_MOUSE;sp|P24369|PPIB_MOUSE;P24369;tr|Q6ZQM2|Q6ZQM2_MOUSE	0.42981	1.06227	0.087149		98800000	126000000	118000000	103000000	124000000	122000000	110000000	118000000
Gsta4	Glutathione S-transferase A4	sp|P24472|GSTA4_MOUSE;P24472;tr|F6SC55|F6SC55_MOUSE;F6SC55;tr|Q9DCU1|Q9DCU1_MOUSE;sp|P30115|GSTA3_MOUSE;P30115;tr|Q8K0V9|Q8K0V9_MOUSE;P10648;tr|Q6P8Q0|Q6P8Q0_MOUSE;sp|P13745|GSTA1_MOUSE;Q6P8Q0;P13745	0.523727	1.10215	0.140325		99400000	83700000	93300000	105000000	106000000	125000000	91500000	97000000
Lta4h	Leukotriene A-4 hydrolase	sp|P24527|LKHA4_MOUSE;P24527	0.676997	0.947016	-0.0785387		320000000	272000000	299000000	308000000	293000000	291000000	271000000	281000000
Th	Tyrosine 3-monooxygenase	sp|P24529|TY3H_MOUSE;P24529;tr|Q3UTB3|Q3UTB3_MOUSE;Q3UTB3;tr|D3Z0B1|D3Z0B1_MOUSE;D3Z0B1;tr|E9Q9G5|E9Q9G5_MOUSE;E9Q9G5	0.0117173	0.995265	-0.00684683		6366300	4924400	8462700	8569900	6146600	7797100	7610000	6635500
Impdh2	Inosine-5-monophosphate dehydrogenase 2	tr|Q3UPJ2|Q3UPJ2_MOUSE;tr|Q3UAT9|Q3UAT9_MOUSE;tr|Q3U9N8|Q3U9N8_MOUSE;sp|P24547|IMDH2_MOUSE;P24547;tr|O89058|O89058_MOUSE	0.0175956	0.994492	-0.00796792		22800000	20500000	25600000	24200000	21900000	29500000	22200000	19100000
Aldh1a1	Retinal dehydrogenase 1	sp|P24549|AL1A1_MOUSE;P24549;tr|B2RTL5|B2RTL5_MOUSE;sp|O35945|AL1A7_MOUSE;O35945;tr|G3UWP3|G3UWP3_MOUSE;G3UWP3;tr|Q3UIA4|Q3UIA4_MOUSE;sp|Q9JHW9|AL1A3_MOUSE;Q9JHW9	0.427637	0.943831	-0.0833997		173000000	178000000	149000000	173000000	166000000	175000000	143000000	150000000
M6pr	Cation-dependent mannose-6-phosphate receptor	tr|Q3UKQ5|Q3UKQ5_MOUSE;tr|Q3UF03|Q3UF03_MOUSE;sp|P24668|MPRD_MOUSE;P24668;tr|A2NWD6|A2NWD6_MOUSE	0.220254	0.949105	-0.0753606		37000000	35000000	27500000	30100000	29600000	34300000	25400000	33600000
Msn	Moesin	tr|Q3TZQ2|Q3TZQ2_MOUSE;sp|P26041|MOES_MOUSE;P26041;tr|Q05DU4|Q05DU4_MOUSE;tr|Q3UF33|Q3UF33_MOUSE	0.273145	1.11863	0.161736		12900000	10600000	10600000	10400000	17600000	11900000	8442200	11700000
Rdx	Radixin	sp|P26043|RADI_MOUSE;P26043;tr|Q3TH46|Q3TH46_MOUSE;tr|Q3U111|Q3U111_MOUSE;Q3U111;tr|Q3UJJ8|Q3UJJ8_MOUSE;tr|Q8C2N4|Q8C2N4_MOUSE;tr|Q7TSG6|Q7TSG6_MOUSE;Q7TSG6;tr|Q05CE6|Q05CE6_MOUSE;tr|Q3TS74|Q3TS74_MOUSE	0.585379	1.13842	0.187029		25700000	34700000	25400000	26600000	35100000	35700000	26000000	31200000
Chga	Chromogranin-A;Pancreastatin;Beta-granin;WE-14	tr|Q3UN28|Q3UN28_MOUSE;sp|P26339|CMGA_MOUSE;P26339	0.79586	1.15107	0.202973		5776800	4897500	6315300	6644100	7111800	7571100	6852000	5669100
Ptma	Prothymosin alpha;Prothymosin alpha, N-terminally processed;Thymosin alpha	tr|Q3U6E4|Q3U6E4_MOUSE;tr|Q0VGU2|Q0VGU2_MOUSE;sp|P26350|PTMA_MOUSE;P26350	0.718368	1.06913	0.0964324		119000000	112000000	125000000	115000000	125000000	140000000	120000000	120000000
U2af2	Splicing factor U2AF 65 kDa subunit	tr|Q505Q1|Q505Q1_MOUSE;tr|Q80XR5|Q80XR5_MOUSE;sp|P26369|U2AF2_MOUSE;P26369;tr|Q922I0|Q922I0_MOUSE;tr|Q3KQM4|Q3KQM4_MOUSE;Q3KQM4	0.236176	1.08457	0.117118		39000000	26300000	38400000	42700000	44200000	48300000	34800000	31500000
Glud1	Glutamate dehydrogenase 1, mitochondrial	sp|P26443|DHE3_MOUSE;P26443;tr|Q3TSQ7|Q3TSQ7_MOUSE;tr|F7CFA5|F7CFA5_MOUSE;F7CFA5	0.0569446	1.01277	0.0183002		34300000	37200000	32200000	34300000	42000000	32600000	34800000	30300000
Pik3r1	Phosphatidylinositol 3-kinase regulatory subunit alpha	tr|P70304|P70304_MOUSE;sp|P26450|P85A_MOUSE;P26450;tr|Q80UI5|Q80UI5_MOUSE;Q80UI5;tr|P70305|P70305_MOUSE;P70305	0.15454	1.04478	0.0632049		NaN	NaN	7376600	7296000	8130900	6088500	8064100	8375900
Marcks	Myristoylated alanine-rich C-kinase substrate	sp|P26645|MARCS_MOUSE;P26645;tr|Q05BL6|Q05BL6_MOUSE	0.379385	1.06031	0.0844801		361000000	318000000	411000000	353000000	398000000	396000000	334000000	401000000
Fkbp1a	Peptidyl-prolyl cis-trans isomerase FKBP1A	sp|P26883|FKB1A_MOUSE;P26883;tr|Q3ULN5|Q3ULN5_MOUSE;tr|Q1JUQ7|Q1JUQ7_MOUSE;tr|Q1JUQ8|Q1JUQ8_MOUSE;Q1JUQ8;tr|Q1JUQ6|Q1JUQ6_MOUSE;Q1JUQ6;tr|Q3UBA0|Q3UBA0_MOUSE;tr|Q3UKJ3|Q3UKJ3_MOUSE;Q3UKJ3;tr|F6X9I3|F6X9I3_MOUSE;F6X9I3	0.119056	0.967364	-0.0478694		464000000	489000000	448000000	465000000	450000000	425000000	352000000	577000000
Snrpb;Snrpn	Small nuclear ribonucleoprotein-associated protein B;Small nuclear ribonucleoprotein-associated protein N	sp|P27048|RSMB_MOUSE;P27048;tr|Q3UN87|Q3UN87_MOUSE;sp|P63163|RSMN_MOUSE;P63163;tr|O70499|O70499_MOUSE	0.811896	1.13317	0.18036		40300000	37700000	37300000	NaN	41200000	50000000	38400000	44600000
Map4	Microtubule-associated protein 4;Microtubule-associated protein	sp|P27546-2|MAP4_MOUSE;P27546-2;sp|P27546-3|MAP4_MOUSE;P27546-3;sp|P27546|MAP4_MOUSE;P27546;tr|E9QPW8|E9QPW8_MOUSE;E9QPW8;tr|Q78TF3|Q78TF3_MOUSE;Q78TF3;tr|F6XPV7|F6XPV7_MOUSE;F6XPV7;tr|F6V4Z1|F6V4Z1_MOUSE;F6V4Z1	0.508011	1.05377	0.0755535		364000000	373000000	362000000	404000000	421000000	421000000	383000000	358000000
Gna13	Guanine nucleotide-binding protein subunit alpha-13	tr|Q3UE40|Q3UE40_MOUSE;sp|P27601|GNA13_MOUSE;P27601;tr|Q9D034|Q9D034_MOUSE;Q9D034	0.120496	0.925055	-0.112389		10100000	9324500	NaN	NaN	11000000	NaN	6941800	NaN
Plaa	Phospholipase A-2-activating protein	sp|P27612|PLAP_MOUSE;P27612;tr|F7D1R5|F7D1R5_MOUSE;F7D1R5	0.278913	0.966549	-0.0490846		57300000	60000000	52700000	58800000	61500000	50500000	53200000	55900000
Rpl3	60S ribosomal protein L3	tr|Q3UB90|Q3UB90_MOUSE;tr|Q3UB67|Q3UB67_MOUSE;tr|Q3UB15|Q3UB15_MOUSE;tr|Q3U9L3|Q3U9L3_MOUSE;sp|P27659|RL3_MOUSE;P27659;tr|Q3T9U9|Q3T9U9_MOUSE;D3YZ47;tr|Q99N25|Q99N25_MOUSE;tr|Q9CQ09|Q9CQ09_MOUSE;Q9CQ09;tr|Q5U470|Q5U470_MOUSE;tr|E9PWZ3|E9PWZ3_MOUSE;E9PWZ3	0.234901	1.03415	0.0484452		167000000	188000000	147000000	174000000	161000000	182000000	172000000	184000000
Rasgrf1	Ras-specific guanine nucleotide-releasing factor 1	tr|B2RS27|B2RS27_MOUSE;sp|P27671|RGRF1_MOUSE;P27671	0.174236	0.969043	-0.0453681		15700000	18700000	18700000	18200000	17200000	19900000	15000000	16900000
Pdia3	Protein disulfide-isomerase A3	sp|P27773|PDIA3_MOUSE;P27773;tr|F6Q404|F6Q404_MOUSE;F6Q404	0.407214	0.954101	-0.0677855		680000000	726000000	646000000	754000000	744000000	651000000	633000000	648000000
Aco1	Cytoplasmic aconitate hydratase	sp|P28271|ACOC_MOUSE;P28271;tr|Q8VDC3|Q8VDC3_MOUSE;Q8VDC3;sp|Q811J3|IREB2_MOUSE;Q811J3	0.484539	1.06697	0.0935259		855000000	862000000	806000000	894000000	946000000	895000000	782000000	1020000000
Apex1	DNA-(apurinic or apyrimidinic site) lyase;DNA-(apurinic or apyrimidinic site) lyase, mitochondrial	tr|Q544Z7|Q544Z7_MOUSE;sp|P28352|APEX1_MOUSE;P28352;tr|F6QA74|F6QA74_MOUSE;F6QA74;tr|D3Z124|D3Z124_MOUSE;D3Z124	0.604889	1.09238	0.127476		71700000	68800000	72100000	59700000	86000000	72400000	67800000	71400000
Adh5	Alcohol dehydrogenase class-3	tr|Q6P5I3|Q6P5I3_MOUSE;sp|P28474|ADHX_MOUSE;P28474;tr|Q9D748|Q9D748_MOUSE;tr|Q548K2|Q548K2_MOUSE;tr|Q3UMM7|Q3UMM7_MOUSE;sp|Q64437|ADH7_MOUSE;Q64437	0.739752	1.06674	0.0932042		167000000	161000000	152000000	149000000	158000000	170000000	160000000	182000000
Adssl1	Adenylosuccinate synthetase isozyme 1	tr|Q3UBP0|Q3UBP0_MOUSE;sp|P28650|PURA1_MOUSE;P28650;tr|J3QN31|J3QN31_MOUSE;sp|P28650-2|PURA1_MOUSE;P28650-2	1.71028	0.839021	-0.253221	+	92300000	108000000	86100000	95400000	77800000	78100000	81700000	83000000
Ca8	Carbonic anhydrase-related protein	sp|P28651|CAH8_MOUSE;P28651	0.300462	1.09922	0.136474		180000000	272000000	158000000	185000000	202000000	245000000	198000000	229000000
Atxn10	Ataxin-10	tr|Q3TKP3|Q3TKP3_MOUSE;sp|P28658|ATX10_MOUSE;P28658;tr|Q3TCF4|Q3TCF4_MOUSE;tr|Q8BWX1|Q8BWX1_MOUSE;F8WGN7	0.0291796	1.00474	0.00682575		71600000	83100000	80000000	71600000	75400000	70100000	77400000	85000000
Napb	Beta-soluble NSF attachment protein	sp|P28663|SNAB_MOUSE;P28663;tr|D6RHL2|D6RHL2_MOUSE;D6RHL2	0.79717	0.950971	-0.0725267		689000000	626000000	642000000	657000000	622000000	599000000	602000000	663000000
Mug1	Murinoglobulin-1	sp|P28665|MUG1_MOUSE;P28665;sp|P28666|MUG2_MOUSE;P28666	0.909616	0.773506	-0.370515		113000000	122000000	101000000	66400000	73100000	77700000	73000000	87800000
Marcksl1	MARCKS-related protein	sp|P28667|MRP_MOUSE;P28667	0.831486	1.29276	0.370451		16300000	21700000	24600000	NaN	21700000	24200000	29300000	32700000
Kif5c	Kinesin heavy chain isoform 5C	sp|P28738|KIF5C_MOUSE;P28738;tr|Q8CHF1|Q8CHF1_MOUSE;Q8CHF1;tr|Q3TY51|Q3TY51_MOUSE;tr|A2ARD4|A2ARD4_MOUSE;A2ARD4	0.757154	0.922222	-0.116815		80500000	84100000	80300000	97100000	81900000	80800000	73900000	78800000
Kif2a	Kinesin-like protein KIF2A	sp|P28740-2|KIF2A_MOUSE;P28740-2;tr|F8VQ42|F8VQ42_MOUSE;F8VQ42;sp|P28740|KIF2A_MOUSE;P28740;sp|P28740-1|KIF2A_MOUSE;P28740-1;tr|E0CZ72|E0CZ72_MOUSE;E0CZ72;tr|Q9D481|Q9D481_MOUSE;Q9D481;tr|F6SUU5|F6SUU5_MOUSE;F6SUU5;tr|F6RLL5|F6RLL5_MOUSE;F6RLL5;tr|A2RSC8|A2RSC8_MOUSE;sp|Q8C0N1|KIF2B_MOUSE;Q8C0N1	0.72735	1.08458	0.117135		75500000	67500000	67700000	58400000	69300000	74800000	71700000	76000000
Prkcd	Protein kinase C delta type;Protein kinase C delta type regulatory subunit;Protein kinase C delta type catalytic subunit	tr|Q1MX41|Q1MX41_MOUSE;Q1MX41;tr|Q1MX43|Q1MX43_MOUSE;Q1MX43;tr|Q1MX40|Q1MX40_MOUSE;Q1MX40;tr|Q1MX42|Q1MX42_MOUSE;Q1MX42;tr|Q53YN4|Q53YN4_MOUSE;tr|Q3UNG2|Q3UNG2_MOUSE;tr|Q3TGE4|Q3TGE4_MOUSE;sp|P28867|KPCD_MOUSE;P28867;sp|P28867-2|KPCD_MOUSE;P28867-2;tr|Q80UN7|Q80UN7_MOUSE;tr|F1DGF6|F1DGF6_MOUSE;REV__tr|Q9CS87|Q9CS87_MOUSE;REV__tr|Q9CSI0|Q9CSI0_MOUSE;REV__tr|Q8BK20|Q8BK20_MOUSE;REV__E9Q2P8;REV__tr|…	1.61882	0.797785	-0.325928	+	16500000	21500000	18400000	20800000	15200000	15600000	14000000	16800000
Pabpc1	Polyadenylate-binding protein 1	tr|Q8BN32|Q8BN32_MOUSE;tr|Q3U8U8|Q3U8U8_MOUSE;sp|P29341|PABP1_MOUSE;P29341;tr|Q99KL3|Q99KL3_MOUSE;tr|Q9D4E6|Q9D4E6_MOUSE;Q9D4E6;tr|F6ZAX1|F6ZAX1_MOUSE;F6ZAX1;tr|Q9DBE3|Q9DBE3_MOUSE;tr|Q05DT1|Q05DT1_MOUSE;tr|B2RXY9|B2RXY9_MOUSE;tr|A2A5N3|A2A5N3_MOUSE;A2A5N3;tr|Q921B8|Q921B8_MOUSE	0.580019	1.08225	0.114035		317000000	268000000	272000000	260000000	321000000	325000000	267000000	296000000
Nedd8	NEDD8	tr|Q3UI46|Q3UI46_MOUSE;sp|P29595|NEDD8_MOUSE;P29595;tr|Q3TY05|Q3TY05_MOUSE	0.146599	0.959293	-0.0599561		52900000	59900000	44000000	49700000	60200000	42900000	53000000	42100000
Ahsg	Alpha-2-HS-glycoprotein	tr|Q3UEK9|Q3UEK9_MOUSE;tr|Q3UEK5|Q3UEK5_MOUSE;tr|Q3TIU3|Q3TIU3_MOUSE;sp|P29699|FETUA_MOUSE;P29699;tr|O35399|O35399_MOUSE	0.914155	0.875845	-0.191252		43200000	41900000	42500000	52500000	41100000	40400000	42100000	34000000
Ckmt1	Creatine kinase U-type, mitochondrial	tr|Q545N7|Q545N7_MOUSE;sp|P30275|KCRU_MOUSE;P30275;tr|A2ARP5|A2ARP5_MOUSE;A2ARP5;tr|B0R0E8|B0R0E8_MOUSE;B0R0E8;tr|B0R0E9|B0R0E9_MOUSE;B0R0E9;tr|B0R0F0|B0R0F0_MOUSE;B0R0F0;sp|Q6P8J7|KCRS_MOUSE;Q6P8J7	1.48292	0.783815	-0.351414	+	136000000	145000000	149000000	124000000	101000000	85900000	127000000	119000000
Fkbp4	Peptidyl-prolyl cis-trans isomerase FKBP4;Peptidyl-prolyl cis-trans isomerase FKBP4, N-terminally processed;Peptidyl-prolyl cis-trans isomerase	sp|P30416|FKBP4_MOUSE;P30416;tr|F6S2D5|F6S2D5_MOUSE;F6S2D5;tr|D6RDE2|D6RDE2_MOUSE;D6RDE2;tr|F7CAT1|F7CAT1_MOUSE;F7CAT1;tr|Q8CBS1|Q8CBS1_MOUSE	0.0514935	1.01099	0.0157701		101000000	107000000	120000000	126000000	106000000	127000000	123000000	101000000
Aimp1	Aminoacyl tRNA synthase complex-interacting multifunctional protein 1;Endothelial monocyte-activating polypeptide 2	sp|P31230|AIMP1_MOUSE;P31230;tr|Q3UZG4|Q3UZG4_MOUSE;Q3UZG4;tr|Q8C2U7|Q8C2U7_MOUSE;tr|Q3TUZ1|Q3TUZ1_MOUSE	1.54012	0.879494	-0.185255	+	90200000	86200000	77900000	83000000	69100000	70900000	78100000	78500000
Prkar2b	cAMP-dependent protein kinase type II-beta regulatory subunit	sp|P31324|KAP3_MOUSE;P31324;tr|Q3V2X9|Q3V2X9_MOUSE;tr|H3BK84|H3BK84_MOUSE	0.481879	0.918207	-0.123109		173000000	189000000	173000000	190000000	163000000	141000000	158000000	203000000
Slc6a1	Sodium- and chloride-dependent GABA transporter 1	tr|Q6PCX2|Q6PCX2_MOUSE;sp|P31648|SC6A1_MOUSE;P31648;E9Q9F4;tr|Q8BPL9|Q8BPL9_MOUSE	0.717178	0.830069	-0.268697		84700000	75100000	103000000	109000000	89200000	79500000	83900000	55900000
Slc6a11	Sodium- and chloride-dependent GABA transporter 3	tr|Q8BKG0|Q8BKG0_MOUSE;sp|P31650|S6A11_MOUSE;P31650;tr|Q8CF74|Q8CF74_MOUSE;tr|D3YWZ5|D3YWZ5_MOUSE;D3YWZ5;tr|Q8BRX2|Q8BRX2_MOUSE;tr|Q99NG2|Q99NG2_MOUSE;tr|E9PXG1|E9PXG1_MOUSE;E9PXG1;tr|F6UKB4|F6UKB4_MOUSE;F6UKB4;tr|Q3UEF3|Q3UEF3_MOUSE;sp|P31649|S6A13_MOUSE;P31649;tr|G5E8Z4|G5E8Z4_MOUSE;sp|P31651|S6A12_MOUSE;P31651;G5E8Z4;tr|Q8R2I2|Q8R2I2_MOUSE;tr|Q6NZB4|Q6NZB4_MOUSE;sp|O55192|SC6A2_MOUSE;O55192;tr…	1.80578	0.767682	-0.381419	+	108000000	122000000	111000000	133000000	84800000	79100000	105000000	94700000
Dbi	Acyl-CoA-binding protein	tr|Q548W7|Q548W7_MOUSE;sp|P31786|ACBP_MOUSE;P31786;tr|D3Z563|D3Z563_MOUSE;D3Z563;tr|Q3ULV8|Q3ULV8_MOUSE;tr|F6WUQ1|F6WUQ1_MOUSE;F6WUQ1;tr|Q4VWZ5|Q4VWZ5_MOUSE;Q4VWZ5;F6ZM12;tr|M0QWU8|M0QWU8_MOUSE	0.625243	1.17516	0.23286		410000000	279000000	326000000	427000000	425000000	514000000	358000000	397000000
Map2k1	Dual specificity mitogen-activated protein kinase kinase 1	tr|Q9JJE1|Q9JJE1_MOUSE;tr|Q3UK05|Q3UK05_MOUSE;tr|Q3U3F4|Q3U3F4_MOUSE;tr|Q3TMJ8|Q3TMJ8_MOUSE;sp|P31938|MP2K1_MOUSE;P31938;tr|Q3TMW4|Q3TMW4_MOUSE	1.4848	0.889335	-0.169201	+	346000000	370000000	319000000	350000000	312000000	290000000	298000000	332000000
Scp2	Non-specific lipid-transfer protein	sp|P32020-2|NLTP_MOUSE;P32020-2;sp|P32020|NLTP_MOUSE;P32020	0.547098	1.14929	0.200739		23800000	28900000	21800000	22700000	30800000	26200000	21300000	33400000
Slc2a3	Solute carrier family 2, facilitated glucose transporter member 3	tr|Q8BLF7|Q8BLF7_MOUSE;tr|Q4FJP8|Q4FJP8_MOUSE;tr|Q3TPL8|Q3TPL8_MOUSE;sp|P32037|GTR3_MOUSE;P32037;tr|Q61607|Q61607_MOUSE	0.637883	0.872779	-0.196311		27900000	30700000	29900000	33900000	32800000	25900000	20100000	28100000
Ssb	Lupus La protein homolog	tr|Q8BTU4|Q8BTU4_MOUSE;tr|Q564E6|Q564E6_MOUSE;sp|P32067|LA_MOUSE;P32067;tr|Q9CYB9|Q9CYB9_MOUSE;F8WHY1;tr|Q3TG93|Q3TG93_MOUSE;tr|A2AR07|A2AR07_MOUSE;A2AR07;tr|D6RI87|D6RI87_MOUSE;D6RI87;tr|F6SXM5|F6SXM5_MOUSE;F6SXM5	0.513771	1.15776	0.21134		34100000	21700000	32900000	28500000	35600000	31700000	41300000	27100000
Drg1	Developmentally-regulated GTP-binding protein 1	tr|Q8BNS0|Q8BNS0_MOUSE;tr|Q5NBZ3|Q5NBZ3_MOUSE;sp|P32233|DRG1_MOUSE;P32233;tr|Q8CHR8|Q8CHR8_MOUSE;tr|F7BQ65|F7BQ65_MOUSE;F7BQ65	0.110638	1.0224	0.0319591		19600000	18400000	18700000	21000000	20200000	17300000	23500000	18600000
Serpinc1	Antithrombin-III	tr|Q543J5|Q543J5_MOUSE;sp|P32261|ANT3_MOUSE;P32261	0.0114577	0.975393	-0.0359443		2517300	12300000	NaN	NaN	NaN	NaN	6502800	7969400
Pvalb	Parvalbumin alpha	tr|Q545M7|Q545M7_MOUSE;sp|P32848|PRVA_MOUSE;P32848	0.612113	1.15719	0.210632		735000000	855000000	803000000	996000000	950000000	1240000000	881000000	856000000
Kras	GTPase KRas;GTPase KRas, N-terminally processed	tr|Q5J7N1|Q5J7N1_MOUSE;tr|Q3U2W7|Q3U2W7_MOUSE;sp|P32883-2|RASK_MOUSE;P32883-2;tr|Q0VDV7|Q0VDV7_MOUSE;sp|P32883|RASK_MOUSE;P32883	0.903582	1.21802	0.284539		9273300	8271600	NaN	NaN	10500000	10500000	9381100	12400000
Wars	Tryptophan--tRNA ligase, cytoplasmic;T1-TrpRS;T2-TrpRS	tr|Q3UDG2|Q3UDG2_MOUSE;tr|Q3U6U7|Q3U6U7_MOUSE;sp|P32921-2|SYWC_MOUSE;P32921-2;tr|Q4FJZ4|Q4FJZ4_MOUSE;sp|P32921|SYWC_MOUSE;P32921	0.396233	0.950432	-0.0733448		131000000	111000000	113000000	127000000	123000000	121000000	110000000	105000000
Ranbp1	Ran-specific GTPase-activating protein	sp|P34022|RANG_MOUSE;P34022;tr|H7BX22|H7BX22_MOUSE;tr|Q3U6M5|Q3U6M5_MOUSE;tr|O08846|O08846_MOUSE	0.590329	1.18796	0.248492		75100000	56400000	69300000	58200000	74200000	101000000	71800000	60500000
Mif	Macrophage migration inhibitory factor	tr|Q545F0|Q545F0_MOUSE;sp|P34884|MIF_MOUSE;P34884	0.164173	1.05016	0.0706139		451000000	536000000	477000000	408000000	384000000	453000000	519000000	610000000
Ephx2	Bifunctional epoxide hydrolase 2;Cytosolic epoxide hydrolase 2;Lipid-phosphate phosphatase	tr|Q3UQ71|Q3UQ71_MOUSE;sp|P34914|HYES_MOUSE;P34914;tr|A8JYK8|A8JYK8_MOUSE;sp|P34914-2|HYES_MOUSE;P34914-2	0.0551993	0.975023	-0.0364921		12600000	NaN	15100000	18300000	13100000	19900000	14300000	12500000
Ptpn11	Tyrosine-protein phosphatase non-receptor type 11	sp|P35235-2|PTN11_MOUSE;P35235-2;sp|P35235|PTN11_MOUSE;P35235;tr|Q9CT18|Q9CT18_MOUSE;tr|Q05C78|Q05C78_MOUSE;tr|Q63848|Q63848_MOUSE	0.0537616	1.0091	0.0130714		95200000	79500000	74400000	88800000	85000000	80600000	85500000	90000000
Rab3d	Ras-related protein Rab-3D	tr|Q543Q4|Q543Q4_MOUSE;sp|P35276|RAB3D_MOUSE;P35276;tr|D3YWL1|D3YWL1_MOUSE;D3YWL1;tr|D3YW33|D3YW33_MOUSE;D3YW33	0.206624	1.04132	0.0584075		81000000	95700000	74400000	70700000	89400000	81300000	75700000	88700000
Rab6a	Ras-related protein Rab-6A	tr|Q3U4W5|Q3U4W5_MOUSE;tr|Q0PD54|Q0PD54_MOUSE;sp|P35279-2|RAB6A_MOUSE;sp|P35279|RAB6A_MOUSE;P35279-2;P35279;tr|D3YV69|D3YV69_MOUSE;D3YV69	0.434437	1.06407	0.0895968		337000000	377000000	304000000	334000000	373000000	372000000	311000000	384000000
Rab21	Ras-related protein Rab-21	tr|Q0PD35|Q0PD35_MOUSE;sp|P35282|RAB21_MOUSE;P35282;tr|Q6A0C7|Q6A0C7_MOUSE;Q6A0C7	1.02621	0.760631	-0.394731		NaN	28400000	28000000	30700000	13800000	23700000	25800000	25000000
Rab12	Ras-related protein Rab-12	sp|P35283|RAB12_MOUSE;P35283;tr|A2CG35|A2CG35_MOUSE;A2CG35	0.135056	0.944862	-0.081825		12400000	NaN	NaN	11100000	12600000	NaN	NaN	9599800
Rab18	Ras-related protein Rab-18	tr|Q0PD38|Q0PD38_MOUSE;sp|P35293|RAB18_MOUSE;P35293;tr|Q8CEH2|Q8CEH2_MOUSE	0.236965	0.963345	-0.053875		39700000	41100000	38600000	38800000	42200000	38000000	31300000	40700000
Fah	Fumarylacetoacetase	sp|P35505|FAAA_MOUSE;P35505;tr|D3Z2R9|D3Z2R9_MOUSE;D3Z2R9	0.136893	0.969551	-0.0446116		60400000	53700000	48600000	41700000	45800000	53700000	48100000	50600000
Canx	Calnexin	tr|Q5SUC3|Q5SUC3_MOUSE;sp|P35564|CALX_MOUSE;P35564;tr|Q3TXE5|Q3TXE5_MOUSE	0.218287	1.03519	0.0499004		460000000	585000000	466000000	516000000	561000000	490000000	511000000	536000000
Ap1m1	AP-1 complex subunit mu-1	tr|Q3UG16|Q3UG16_MOUSE;sp|P35585|AP1M1_MOUSE;P35585;tr|D3YZ71|D3YZ71_MOUSE;D3YZ71;sp|Q9WVP1|AP1M2_MOUSE;Q9WVP1;sp|Q9WVP1-2|AP1M2_MOUSE;Q9WVP1-2;tr|Q8C9K8|Q8C9K8_MOUSE	0.0021127	1.00019	0.000274357		120000000	122000000	108000000	123000000	117000000	121000000	116000000	119000000
Prdx1	Peroxiredoxin-1	sp|P35700|PRDX1_MOUSE;P35700;tr|B1AXW5|B1AXW5_MOUSE;B1AXW5;tr|B1AXW6|B1AXW6_MOUSE;B1AXW6;tr|Q3U9J9|Q3U9J9_MOUSE;G3UW54;tr|B1AXW4|B1AXW4_MOUSE;B1AXW4	0.511328	1.06855	0.0956588		742000000	661000000	670000000	780000000	830000000	806000000	696000000	715000000
Gpm6a	Neuronal membrane glycoprotein M6-a	tr|Q542P2|Q542P2_MOUSE;sp|P35802|GPM6A_MOUSE;P35802;tr|Q8R1P3|Q8R1P3_MOUSE	0.444572	0.89898	-0.153639		298000000	376000000	386000000	313000000	256000000	329000000	275000000	375000000
Rpl12	60S ribosomal protein L12	tr|Q5BLK0|Q5BLK0_MOUSE;tr|Q3TIQ2|Q3TIQ2_MOUSE;sp|P35979|RL12_MOUSE;P35979;tr|Q8C2K0|Q8C2K0_MOUSE;tr|Q6DI58|Q6DI58_MOUSE;tr|D3YX33|D3YX33_MOUSE;D3YX33;tr|F8VQK7|F8VQK7_MOUSE;F8VQK7	0.418384	1.07711	0.107169		249000000	188000000	214000000	212000000	235000000	196000000	247000000	251000000
Rpl18	60S ribosomal protein L18	tr|Q0QEW9|Q0QEW9_MOUSE;tr|Q642K1|Q642K1_MOUSE;tr|Q58EW0|Q58EW0_MOUSE;sp|P35980|RL18_MOUSE;P35980;tr|G3UZK4|G3UZK4_MOUSE;G3UZK4;tr|G3UZJ6|G3UZJ6_MOUSE;G3UZJ6;tr|G3UYV6|G3UYV6_MOUSE;G3UYV6;tr|G3UX28|G3UX28_MOUSE;G3UX28	1.83261	1.16022	0.214398	+	329000000	311000000	279000000	299000000	353000000	381000000	337000000	343000000
Gnl1	Guanine nucleotide-binding protein-like 1	sp|P36916|GNL1_MOUSE;P36916;tr|A2VDH5|A2VDH5_MOUSE;tr|Q52KE3|Q52KE3_MOUSE;E9PYS8;sp|P36916-2|GNL1_MOUSE;P36916-2	0.705887	1.11518	0.157276		35100000	36100000	35300000	39000000	33200000	46200000	42800000	40200000
Por	NADPH--cytochrome P450 reductase	sp|P37040|NCPR_MOUSE;P37040;tr|Q05DV1|Q05DV1_MOUSE;Q05DV1;tr|E9PVT9|E9PVT9_MOUSE;E9PVT9;tr|E9Q997|E9Q997_MOUSE;E9Q997	1.86423	0.882505	-0.180324	+	39700000	41400000	38600000	40800000	35800000	32800000	38600000	34500000
Tagln	Transgelin	sp|P37804|TAGL_MOUSE;P37804	0.643546	1.16996	0.22646		NaN	16400000	15400000	14000000	14500000	21900000	18000000	17200000
Dnm1	Dynamin-1	sp|P39053-3|DYN1_MOUSE;P39053-3;tr|F6TH70|F6TH70_MOUSE;F6TH70;tr|F6W8Z8|F6W8Z8_MOUSE;F6W8Z8;tr|D6RH60|D6RH60_MOUSE;D6RH60;tr|F6RRH9|F6RRH9_MOUSE;F6RRH9	0.609419	0.948671	-0.0760205		2200000000	2310000000	2210000000	2470000000	2300000000	2000000000	2170000000	2250000000
Tkt	Transketolase	sp|P40142|TKT_MOUSE;P40142;tr|Q9Z2L5|Q9Z2L5_MOUSE;tr|O55021|O55021_MOUSE;tr|E0CY51|E0CY51_MOUSE;E0CY51	1.00023	1.08236	0.114183		1590000000	1450000000	1550000000	1580000000	1680000000	1820000000	1620000000	1560000000
Vps26a	Vacuolar protein sorting-associated protein 26A	sp|P40336|VP26A_MOUSE;P40336;sp|P40336-2|VP26A_MOUSE;P40336-2;tr|Q6PE78|Q6PE78_MOUSE;Q6PE78	0.238938	0.948977	-0.0755552		43700000	39000000	34300000	47800000	44000000	34200000	40300000	37900000
Rpl28	60S ribosomal protein L28	tr|Q5M9N5|Q5M9N5_MOUSE;tr|Q5M9J8|Q5M9J8_MOUSE;sp|P41105|RL28_MOUSE;P41105;tr|F6Z0X0|F6Z0X0_MOUSE;F6Z0X0	0.400422	1.07853	0.109061		54500000	56600000	69700000	67300000	61200000	74300000	72300000	59700000
Stat3	Signal transducer and activator of transcription 3	tr|Q6GU23|Q6GU23_MOUSE;sp|P42227-2|STAT3_MOUSE;P42227-2;sp|P42227-3|STAT3_MOUSE;P42227-3;tr|Q3ULI4|Q3ULI4_MOUSE;tr|Q3U6S9|Q3U6S9_MOUSE;tr|Q3U5Q4|Q3U5Q4_MOUSE;sp|P42227|STAT3_MOUSE;P42227;tr|B7ZC18|B7ZC18_MOUSE;B7ZC18	0.804758	1.26181	0.335494		NaN	8599900	NaN	9373500	12300000	NaN	NaN	10400000
Pura	Transcriptional activator protein Pur-alpha	sp|P42669|PURA_MOUSE;P42669;tr|Q8C6E9|Q8C6E9_MOUSE	0.605711	1.0943	0.130004		925000000	726000000	830000000	882000000	913000000	1050000000	859000000	860000000
Cct8	T-complex protein 1 subunit theta	tr|Q3UL22|Q3UL22_MOUSE;sp|P42932|TCPQ_MOUSE;P42932;tr|Q6A0F1|Q6A0F1_MOUSE;tr|Q8BVY8|Q8BVY8_MOUSE;tr|Q3UKQ2|Q3UKQ2_MOUSE;tr|Q9WVS5|Q9WVS5_MOUSE;tr|H3BL49|H3BL49_MOUSE;tr|Q9CS06|Q9CS06_MOUSE;tr|Q9CRW7|Q9CRW7_MOUSE;tr|H3BJB6|H3BJB6_MOUSE;tr|H3BKG2|H3BKG2_MOUSE;tr|H3BLL1|H3BLL1_MOUSE;tr|H3BKR8|H3BKR8_MOUSE	0.209712	1.0146	0.0209165		708000000	691000000	683000000	698000000	748000000	688000000	663000000	721000000
Slc1a2	Excitatory amino acid transporter 2	tr|Q3UYK6|Q3UYK6_MOUSE;sp|P43006|EAA2_MOUSE;P43006;tr|A2APL8|A2APL8_MOUSE;sp|P43006-2|EAA2_MOUSE;P43006-2;tr|Q3USU5|Q3USU5_MOUSE;E9PVV4;tr|A2APL5|A2APL5_MOUSE;A2APL5;tr|A2APL7|A2APL7_MOUSE;sp|P43006-3|EAA2_MOUSE;P43006-3;tr|A2APM7|A2APM7_MOUSE;tr|F7CAM6|F7CAM6_MOUSE;F7CAM6;tr|A2APM8|A2APM8_MOUSE;tr|F6ZRK3|F6ZRK3_MOUSE;F6ZRK3;tr|A2AQI7|A2AQI7_MOUSE;A2AQI7	1.95735	0.817426	-0.29084	+	775000000	801000000	738000000	769000000	620000000	530000000	684000000	686000000
Cfl2	Cofilin-2	tr|Q3UHW9|Q3UHW9_MOUSE;sp|P45591|COF2_MOUSE;P45591	0.155641	0.975705	-0.0354833		155000000	137000000	135000000	119000000	140000000	126000000	140000000	127000000
Fkbp2	Peptidyl-prolyl cis-trans isomerase FKBP2	tr|Q3TND1|Q3TND1_MOUSE;sp|P45878|FKBP2_MOUSE;P45878;tr|Q3UND3|Q3UND3_MOUSE	0.0622164	1.01192	0.0170907		79400000	68000000	66400000	65700000	65200000	80600000	66500000	70500000
Syt1	Synaptotagmin-1	tr|Q3TPT3|Q3TPT3_MOUSE;tr|H6RXZ1|H6RXZ1_MOUSE;sp|P46096|SYT1_MOUSE;P46096	0.033206	0.993223	-0.00981073		327000000	432000000	348000000	391000000	381000000	338000000	371000000	397000000
Cdkn1b	Cyclin-dependent kinase inhibitor 1B	tr|Q4FJM2|Q4FJM2_MOUSE;P46414;sp|P46414|CDN1B_MOUSE;Q8BG74	0.424557	1.21202	0.277417		16100000	25300000	29800000	17200000	17900000	34400000	30600000	24300000
Nsf	Vesicle-fusing ATPase	sp|P46460|NSF_MOUSE;P46460;tr|G3UX86|G3UX86_MOUSE;G3UX86;tr|G3UX98|G3UX98_MOUSE;G3UX98	0.111927	0.988895	-0.0161112		1920000000	1940000000	1790000000	1930000000	1910000000	1740000000	1830000000	2020000000
Psmc2	26S protease regulatory subunit 7	sp|P46471|PRS7_MOUSE;P46471;tr|Q8BVQ9|Q8BVQ9_MOUSE;Q8BVQ9;tr|Q3UIH5|Q3UIH5_MOUSE;tr|Q3U5V3|Q3U5V3_MOUSE	0.378942	1.02355	0.0335788		224000000	205000000	204000000	212000000	212000000	223000000	208000000	221000000
Rab11b;Rab11a	Ras-related protein Rab-11B;Ras-related protein Rab-11A	tr|Q78ZJ8|Q78ZJ8_MOUSE;sp|P46638|RB11B_MOUSE;P46638;tr|G3UY29|G3UY29_MOUSE;G3UY29;tr|E9Q3P9|E9Q3P9_MOUSE;E9Q3P9;tr|F8WGS1|F8WGS1_MOUSE;F8WGS1;tr|G3UZD3|G3UZD3_MOUSE;G3UZD3;tr|Q0PD45|Q0PD45_MOUSE;sp|P62492|RB11A_MOUSE;P62492;tr|Q3UZ37|Q3UZ37_MOUSE;tr|G3UZL4|G3UZL4_MOUSE;G3UZL4;tr|Q9QWU0|Q9QWU0_MOUSE;tr|E9Q6B3|E9Q6B3_MOUSE;E9Q6B3;tr|D3YYB3|D3YYB3_MOUSE;D3YYB3;tr|Q0PD30|Q0PD30_MOUSE;sp|Q9WTL2|RAB25_…	0.412718	0.968673	-0.0459181		259000000	256000000	238000000	236000000	249000000	245000000	223000000	241000000
Ina	Alpha-internexin	sp|P46660|AINX_MOUSE;P46660	0.301103	0.920637	-0.119296		789000000	517000000	587000000	586000000	490000000	646000000	536000000	611000000
Adss	Adenylosuccinate synthetase isozyme 2	tr|B9EIE9|B9EIE9_MOUSE;sp|P46664|PURA2_MOUSE;P46664;tr|Q8C909|Q8C909_MOUSE	0.102898	0.979987	-0.0291662		108000000	106000000	97900000	96700000	100000000	82300000	103000000	115000000
Nedd4	E3 ubiquitin-protein ligase NEDD4	tr|B2RSC8|B2RSC8_MOUSE;sp|P46935|NEDD4_MOUSE;P46935;tr|Q3TUU1|Q3TUU1_MOUSE;tr|Q3V335|Q3V335_MOUSE;tr|Q8BNU7|Q8BNU7_MOUSE;tr|A0JNZ0|A0JNZ0_MOUSE	0.0561934	1.01169	0.016769		45300000	56700000	57200000	55700000	52900000	53700000	61900000	48900000
Cryz	Quinone oxidoreductase	tr|Q80XR3|Q80XR3_MOUSE;tr|Q3UYY0|Q3UYY0_MOUSE;sp|P47199|QOR_MOUSE;P47199;tr|D3YUG9|D3YUG9_MOUSE;D3YUG9;tr|D3YWU6|D3YWU6_MOUSE;D3YWU6;tr|D3Z4Q4|D3Z4Q4_MOUSE;D3Z4Q4;tr|D3Z2X0|D3Z2X0_MOUSE;D3Z2X0	0.204449	0.944231	-0.0827884		32800000	44700000	38300000	32500000	37100000	39200000	26700000	36900000
Rph3a	Rabphilin-3A	tr|Q768S5|Q768S5_MOUSE;sp|P47708|RP3A_MOUSE;P47708;sp|P70169|DOC2B_MOUSE;P70169	0.378927	0.926186	-0.110626		121000000	133000000	129000000	137000000	150000000	114000000	115000000	101000000
Capza2	F-actin-capping protein subunit alpha-2	tr|Q5DQJ3|Q5DQJ3_MOUSE;sp|P47754|CAZA2_MOUSE;P47754;tr|Q3UBZ3|Q3UBZ3_MOUSE;tr|Q3UCD2|Q3UCD2_MOUSE;tr|D6RCW7|D6RCW7_MOUSE;D6RCW7;tr|Q3U7G3|Q3U7G3_MOUSE	0.152699	0.978377	-0.0315372		484000000	433000000	477000000	487000000	490000000	433000000	413000000	505000000
Capzb	F-actin-capping protein subunit beta	tr|Q923G3|Q923G3_MOUSE;sp|P47757-2|CAPZB_MOUSE;P47757-2;tr|A2AMW0|A2AMW0_MOUSE;A2AMW0;tr|Q3TVK4|Q3TVK4_MOUSE;tr|A2AMV7|A2AMV7_MOUSE;A2AMV7;tr|Q3TRH8|Q3TRH8_MOUSE	1.04189	0.93972	-0.0896971		243000000	263000000	256000000	240000000	244000000	230000000	223000000	244000000
Gsr	Glutathione reductase, mitochondrial	sp|P47791-2|GSHR_MOUSE;P47791-2;tr|Q3U9R7|Q3U9R7_MOUSE;tr|Q3UB84|Q3UB84_MOUSE;F6ZDD7;tr|Q3TXK9|Q3TXK9_MOUSE;sp|P47791|GSHR_MOUSE;P47791;tr|Q3UAS7|Q3UAS7_MOUSE	0.0180779	1.00522	0.00751504		96900000	116000000	84000000	82600000	89100000	105000000	84800000	103000000
Map2k4	Dual specificity mitogen-activated protein kinase kinase 4	tr|Q543X6|Q543X6_MOUSE;sp|P47809|MP2K4_MOUSE;P47809;tr|Q8K2U0|Q8K2U0_MOUSE;tr|B1ATL6|B1ATL6_MOUSE;B1ATL6;tr|M0QWR0|M0QWR0_MOUSE;tr|M0QW52|M0QW52_MOUSE;tr|M0QWG5|M0QWG5_MOUSE	2.46278	0.84506	-0.242874	+	86500000	82900000	87600000	93200000	78500000	71000000	76100000	70300000
Gfpt1	Glutamine--fructose-6-phosphate aminotransferase [isomerizing] 1	sp|P47856-2|GFPT1_MOUSE;P47856-2;sp|P47856|GFPT1_MOUSE;P47856;tr|Q3V0X4|Q3V0X4_MOUSE;sp|Q9Z2Z9|GFPT2_MOUSE;Q9Z2Z9	0.957678	1.21492	0.280856		16000000	15200000	16500000	20500000	22300000	16100000	21200000	23100000
Pfkm	6-phosphofructokinase, muscle type	sp|P47857|K6PF_MOUSE;P47857;tr|Q99K08|Q99K08_MOUSE;tr|Q1LZL7|Q1LZL7_MOUSE;tr|O35514|O35514_MOUSE	1.11269	0.938802	-0.0911078		1070000000	1130000000	988000000	1050000000	1010000000	1010000000	961000000	996000000
Scg3	Secretogranin-3	sp|P47867-2|SCG3_MOUSE;sp|P47867|SCG3_MOUSE;P47867	0.26544	0.92938	-0.10566		25700000	20800000	25500000	21800000	26200000	21700000	23700000	15700000
Rpl6;Gm5428	60S ribosomal protein L6	tr|Q3UCH0|Q3UCH0_MOUSE;sp|P47911|RL6_MOUSE;P47911;tr|E9PUX4|E9PUX4_MOUSE;E9PUX4;tr|Q3UFI4|Q3UFI4_MOUSE;D3Z4I7	0.820461	1.11224	0.153467		280000000	206000000	225000000	240000000	257000000	265000000	262000000	274000000
Crkl	Crk-like protein	tr|A2RS58|A2RS58_MOUSE;sp|P47941|CRKL_MOUSE;P47941;tr|Q8R5B8|Q8R5B8_MOUSE	0.907242	1.09088	0.125488		70600000	61700000	64200000	71500000	70100000	69700000	80100000	72400000
Rplp1	60S acidic ribosomal protein P1	tr|Q58E35|Q58E35_MOUSE;sp|P47955|RLA1_MOUSE;P47955	0.246903	0.880188	-0.184117		313000000	195000000	322000000	269000000	245000000	120000000	342000000	260000000
Rpl5	60S ribosomal protein L5	tr|Q58EU6|Q58EU6_MOUSE;tr|Q3U850|Q3U850_MOUSE;sp|P47962|RL5_MOUSE;P47962;tr|Q3TKR5|Q3TKR5_MOUSE;tr|Q3THE1|Q3THE1_MOUSE;tr|D3YYV8|D3YYV8_MOUSE;D3YYV8	0.207919	1.02948	0.0419207		291000000	255000000	234000000	277000000	274000000	287000000	249000000	278000000
Eif1;Gm6900;Gm16378	Eukaryotic translation initiation factor 1	tr|Q4V9T8|Q4V9T8_MOUSE;sp|P48024|EIF1_MOUSE;P48024;tr|G3UW42|G3UW42_MOUSE;G3UW42;tr|Q3UBT8|Q3UBT8_MOUSE;tr|J3QN87|J3QN87_MOUSE;tr|J3QPZ8|J3QPZ8_MOUSE;tr|D3YXK8|D3YXK8_MOUSE;D3YXK8	0.373135	0.951054	-0.0724009		61700000	65500000	61800000	64100000	65900000	63600000	50200000	61000000
Anxa5	Annexin A5	sp|P48036|ANXA5_MOUSE;P48036	0.30354	1.03147	0.0447025		379000000	383000000	402000000	403000000	439000000	404000000	413000000	362000000
Gad1	Glutamate decarboxylase 1	tr|Q548L6|Q548L6_MOUSE;sp|P48318|DCE1_MOUSE;P48318;tr|D3Z5S3|D3Z5S3_MOUSE;D3Z5S3;tr|D3Z1L8|D3Z1L8_MOUSE;D3Z1L8;tr|Q8C6I7|Q8C6I7_MOUSE;tr|E9PVQ5|E9PVQ5_MOUSE;E9PVQ5;tr|Q3TQ56|Q3TQ56_MOUSE	2.00378	0.843692	-0.245211	+	131000000	139000000	146000000	158000000	123000000	123000000	123000000	115000000
Gad2	Glutamate decarboxylase 2	tr|Q548L4|Q548L4_MOUSE;sp|P48320|DCE2_MOUSE;P48320;tr|Q3URJ3|Q3URJ3_MOUSE	0.754443	0.875629	-0.191608		80400000	71100000	63500000	81200000	73000000	52900000	65100000	68300000
Tbca	Tubulin-specific chaperone A	tr|Q5I0U7|Q5I0U7_MOUSE;sp|P48428|TBCA_MOUSE;P48428	0.211318	1.05837	0.0818403		43300000	28900000	42100000	45600000	45300000	46100000	41700000	36000000
Hspa4l	Heat shock 70 kDa protein 4L	sp|P48722|HS74L_MOUSE;P48722;sp|P48722-2|HS74L_MOUSE;P48722-2;tr|E0CY23|E0CY23_MOUSE;E0CY23;tr|Q3TTD4|Q3TTD4_MOUSE;tr|F6SMW7|F6SMW7_MOUSE;F6SMW7;tr|F6TFH3|F6TFH3_MOUSE;F6TFH3	1.09455	0.937826	-0.0926076		566000000	531000000	508000000	538000000	507000000	483000000	530000000	489000000
Cbr1	Carbonyl reductase [NADPH] 1	tr|B2RXY7|B2RXY7_MOUSE;sp|P48758|CBR1_MOUSE;P48758	0.751426	1.07793	0.108265		352000000	342000000	328000000	329000000	360000000	392000000	320000000	385000000
Gstm5	Glutathione S-transferase Mu 5	sp|P48774|GSTM5_MOUSE;P48774;tr|E9PVM7|E9PVM7_MOUSE;E9PVM7;tr|E9PV63|E9PV63_MOUSE;E9PV63;tr|E9Q024|E9Q024_MOUSE;E9Q024;tr|E9Q5L9|E9Q5L9_MOUSE;E9Q5L9	0.0791756	0.981386	-0.0271077		169000000	160000000	130000000	165000000	145000000	141000000	143000000	182000000
Slc25a4	ADP/ATP translocase 1	sp|P48962|ADT1_MOUSE;P48962;tr|Q8BVI9|Q8BVI9_MOUSE	0.0236777	1.00839	0.0120587		48000000	72800000	74100000	62700000	74600000	66200000	51100000	67900000
Hnrnpa1	Heterogeneous nuclear ribonucleoprotein A1	tr|Q3U7F3|Q3U7F3_MOUSE;tr|Q3TIK8|Q3TIK8_MOUSE;tr|J3QK72|J3QK72_MOUSE;sp|P49312|ROA1_MOUSE;P49312;tr|Q5EBP8|Q5EBP8_MOUSE;tr|Q3UK83|Q3UK83_MOUSE;Q5EBP8;sp|P49312-2|ROA1_MOUSE;P49312-2;tr|Q3TFB1|Q3TFB1_MOUSE;tr|B7ZWG9|B7ZWG9_MOUSE	0.323762	1.36937	0.45351		19200000	13500000	30200000	16500000	25000000	52700000	18500000	12400000
Inpp1	Inositol polyphosphate 1-phosphatase	sp|P49442|INPP_MOUSE;P49442;tr|E9QAI9|E9QAI9_MOUSE;E9QAI9;tr|E0CYQ4|E0CYQ4_MOUSE;E0CYQ4;tr|E0CX64|E0CX64_MOUSE;E0CX64;tr|H3BK26|H3BK26_MOUSE	0.511455	0.971869	-0.0411656		99000000	97900000	105000000	99500000	101000000	101000000	93700000	94300000
Ppm1a	Protein phosphatase 1A	sp|P49443|PPM1A_MOUSE;P49443;tr|Q9EQE2|Q9EQE2_MOUSE;Q9EQE2;tr|Q9EQE3|Q9EQE3_MOUSE;tr|Q8R4T7|Q8R4T7_MOUSE;Q9EQE3	0.328138	0.955923	-0.0650336		153000000	143000000	133000000	150000000	140000000	123000000	133000000	156000000
Cdk5	Cyclin-dependent kinase 5	tr|Q543F6|Q543F6_MOUSE;sp|P49615|CDK5_MOUSE;P49615;tr|Q6LEQ3|Q6LEQ3_MOUSE	0.126916	0.985374	-0.021256		214000000	202000000	188000000	192000000	203000000	187000000	184000000	210000000
Tmod1	Tropomodulin-1	sp|P49813|TMOD1_MOUSE;P49813	0.0216868	0.994162	-0.00844669		15000000	NaN	14100000	13400000	15600000	12700000	NaN	NaN
S100b	Protein S100-B	tr|Q3UY00|Q3UY00_MOUSE;sp|P50114|S100B_MOUSE;P50114	0.139907	0.898099	-0.155053		135000000	NaN	122000000	182000000	179000000	143000000	163000000	40100000
Ahcy	Adenosylhomocysteinase	tr|Q3U4D1|Q3U4D1_MOUSE;tr|Q3TF14|Q3TF14_MOUSE;sp|P50247|SAHH_MOUSE;P50247;tr|Q3U5U5|Q3U5U5_MOUSE;tr|Q5M9P0|Q5M9P0_MOUSE;tr|Q8BPI7|Q8BPI7_MOUSE;tr|A2ALT5|A2ALT5_MOUSE;A2ALT5	0.177817	0.980562	-0.0283196		291000000	310000000	290000000	332000000	284000000	312000000	317000000	287000000
Gdi1	Rab GDP dissociation inhibitor alpha	sp|P50396|GDIA_MOUSE;P50396;tr|B7FAU8|B7FAU8_MOUSE;B7FAU8;tr|D6RI86|D6RI86_MOUSE	0.188529	0.968342	-0.0464109		2220000000	2210000000	1910000000	2000000000	1920000000	1820000000	1990000000	2340000000
Atp6v1a	V-type proton ATPase catalytic subunit A	sp|P50516|VATA_MOUSE;P50516;sp|P50516-2|VATA_MOUSE;P50516-2;tr|D3Z1B9|D3Z1B9_MOUSE;D3Z1B9;tr|D3YWH3|D3YWH3_MOUSE;D3YWH3;tr|D3YZ23|D3YZ23_MOUSE;D3YZ23	0.00479301	1.00037	0.000535746		1850000000	1790000000	1770000000	1860000000	1920000000	1820000000	1720000000	1820000000
Atp6v1e1	V-type proton ATPase subunit E 1	sp|P50518|VATE1_MOUSE;P50518;sp|Q9D593|VATE2_MOUSE;Q9D593	0.253781	1.0477	0.067227		534000000	578000000	560000000	646000000	709000000	615000000	546000000	557000000
Pa2g4	Proliferation-associated protein 2G4	tr|Q05BN2|Q05BN2_MOUSE;tr|Q3UMW2|Q3UMW2_MOUSE;tr|Q3TGU7|Q3TGU7_MOUSE;sp|P50580|PA2G4_MOUSE;P50580;tr|D3YVH7|D3YVH7_MOUSE;D3YVH7	1.26873	1.10911	0.1494		170000000	143000000	158000000	173000000	174000000	182000000	174000000	183000000
Rab7a	Ras-related protein Rab-7a	tr|Q4FJQ0|Q4FJQ0_MOUSE;sp|P51150|RAB7A_MOUSE;P51150	1.49101	1.07297	0.101615	+	318000000	319000000	328000000	329000000	370000000	333000000	339000000	346000000
Rpl9;Rpl9-ps6	60S ribosomal protein L9	tr|Q5EBQ6|Q5EBQ6_MOUSE;sp|P51410|RL9_MOUSE;P51410;D3YYQ0;tr|G3UW34|G3UW34_MOUSE;G3UW34;tr|D3Z629|D3Z629_MOUSE;D3Z629;tr|Q5M9J5|Q5M9J5_MOUSE;tr|D3YZT0|D3YZT0_MOUSE;D3YZT0	0.283614	1.0607	0.0850174		157000000	134000000	133000000	135000000	177000000	138000000	126000000	151000000
Hsd17b4	Peroxisomal multifunctional enzyme type 2;(3R)-hydroxyacyl-CoA dehydrogenase;Enoyl-CoA hydratase 2	tr|Q3UHW2|Q3UHW2_MOUSE;tr|Q3TT11|Q3TT11_MOUSE;sp|P51660|DHB4_MOUSE;P51660	0.535279	1.0986	0.135667		42500000	44000000	45500000	51900000	57300000	41600000	53100000	49900000
Gss	Glutathione synthetase	tr|Q541E2|Q541E2_MOUSE;tr|Q3TWM2|Q3TWM2_MOUSE;sp|P51855|GSHB_MOUSE;P51855;tr|Q8R436|Q8R436_MOUSE;tr|Q3UEE2|Q3UEE2_MOUSE;tr|A2AQN9|A2AQN9_MOUSE;A2AQN9;tr|A2AQN7|A2AQN7_MOUSE;A2AQN7;tr|Q3TF63|Q3TF63_MOUSE;Q3TF63;tr|H3BKH4|H3BKH4_MOUSE	0.0570075	1.01425	0.0204115		26800000	29600000	25800000	29700000	30400000	26200000	23300000	33600000
Hdgf	Hepatoma-derived growth factor	sp|P51859|HDGF_MOUSE;P51859;tr|E0CXA0|E0CXA0_MOUSE;E0CXA0;tr|E0CYW7|E0CYW7_MOUSE;E0CYW7;tr|F6RB63|F6RB63_MOUSE;F6RB63;tr|Q05CD2|Q05CD2_MOUSE;tr|A2BI12|A2BI12_MOUSE;A2BI12;sp|Q99JF8-2|PSIP1_MOUSE;Q99JF8-2	0.335674	0.93463	-0.0975323		152000000	202000000	180000000	216000000	158000000	169000000	188000000	185000000
Atp6v0d1	V-type proton ATPase subunit d 1	sp|P51863|VA0D1_MOUSE;P51863;tr|Q921S5|Q921S5_MOUSE	0.00583658	0.998912	-0.00157084		239000000	262000000	239000000	253000000	248000000	207000000	267000000	270000000
Pkm	Pyruvate kinase PKM	sp|P52480|KPYM_MOUSE;P52480	0.106544	0.950333	-0.073495		89100000	69200000	NaN	132000000	93100000	104000000	87600000	83400000
Pkm	Pyruvate kinase PKM	sp|P52480-2|KPYM_MOUSE;P52480-2	0.0161941	1.00151	0.00218009		8080000000	8360000000	7810000000	7810000000	7580000000	8110000000	7830000000	8600001000
Uck1	Uridine-cytidine kinase 1	sp|P52623|UCK1_MOUSE;P52623;tr|A2AN37|A2AN37_MOUSE;A2AN37;tr|F7CBX2|F7CBX2_MOUSE;F7CBX2;tr|Q3V218|Q3V218_MOUSE;tr|Q8C476|Q8C476_MOUSE;tr|Q543C2|Q543C2_MOUSE;sp|Q99PM9|UCK2_MOUSE;Q99PM9	1.63231	1.25879	0.332033	+	17100000	11600000	16700000	15700000	19700000	18300000	19900000	19300000
Hrsp12	Ribonuclease UK114	sp|P52760|UK114_MOUSE;P52760	2.92944	0.610228	-0.712579	+	334000000	292000000	293000000	383000000	186000000	197000000	209000000	202000000
Pitpnb	Phosphatidylinositol transfer protein beta isoform	sp|P53811|PIPNB_MOUSE;P53811;tr|Q8JZZ5|Q8JZZ5_MOUSE;Q8JZZ5	0.100308	0.974283	-0.0375873		NaN	12700000	13800000	11800000	NaN	11300000	13600000	NaN
Rab2a	Ras-related protein Rab-2A	tr|Q0PD65|Q0PD65_MOUSE;sp|P53994|RAB2A_MOUSE;P53994;tr|Q8BXY4|Q8BXY4_MOUSE;tr|Q6PDZ3|Q6PDZ3_MOUSE;tr|Q3TEG7|Q3TEG7_MOUSE;Q3TEG7;tr|G3UXQ7|G3UXQ7_MOUSE;G3UXQ7;tr|G3V022|G3V022_MOUSE;G3V022	0.175316	0.971104	-0.0423017		168000000	173000000	158000000	149000000	184000000	145000000	149000000	151000000
Idh2	Isocitrate dehydrogenase [NADP], mitochondrial	sp|P54071|IDHP_MOUSE;P54071	1.25475	1.30597	0.385118		4169400	3050900	3051500	3175100	4367400	NaN	4944800	3858700
Rad23b	UV excision repair protein RAD23 homolog B	tr|Q3UQN3|Q3UQN3_MOUSE;tr|Q6NVC3|Q6NVC3_MOUSE;tr|Q3U041|Q3U041_MOUSE;sp|P54728|RD23B_MOUSE;P54728;tr|Q3TJ52|Q3TJ52_MOUSE;Q3TJ52	0.119321	1.01705	0.0243956		92500000	80400000	93500000	93100000	90900000	101000000	84800000	88400000
Nub1	NEDD8 ultimate buster 1	tr|A0PJ90|A0PJ90_MOUSE;tr|Q3UYM1|Q3UYM1_MOUSE;sp|P54729|NUB1_MOUSE;P54729;tr|A0JLP6|A0JLP6_MOUSE	0.342053	1.21959	0.286397		2995200	6145100	5126600	3713400	4504800	8522500	4348200	4553100
Psmc4	26S protease regulatory subunit 6B	tr|Q8BKU2|Q8BKU2_MOUSE;tr|Q569X4|Q569X4_MOUSE;tr|Q3TUN5|Q3TUN5_MOUSE;sp|P54775|PRS6B_MOUSE;P54775;tr|Q3TFA5|Q3TFA5_MOUSE;tr|Q3TJ97|Q3TJ97_MOUSE;tr|Q3UBF0|Q3UBF0_MOUSE;tr|Q52L53|Q52L53_MOUSE	0.551473	1.07096	0.09891		179000000	178000000	166000000	155000000	184000000	167000000	171000000	204000000
Adsl	Adenylosuccinate lyase	tr|Q3TMB8|Q3TMB8_MOUSE;sp|P54822|PUR8_MOUSE;P54822;tr|E9Q242|E9Q242_MOUSE;E9Q242;tr|E9Q3T7|E9Q3T7_MOUSE;E9Q3T7;tr|E9Q0A0|E9Q0A0_MOUSE;E9Q0A0	0.720442	1.10237	0.140613		55300000	47100000	44000000	52700000	60000000	49100000	54000000	56300000
Ddx6	Probable ATP-dependent RNA helicase DDX6	sp|P54823|DDX6_MOUSE;P54823	1.50549	0.949072	-0.0754101	+	94400000	93900000	94100000	95500000	94200000	89000000	86200000	89200000
Ptpn5	Tyrosine-protein phosphatase non-receptor type 5	sp|P54830|PTN5_MOUSE;P54830;tr|Q80WU9|Q80WU9_MOUSE;sp|P54830-2|PTN5_MOUSE;P54830-2;sp|P54830-3|PTN5_MOUSE;P54830-3;sp|P54830-4|PTN5_MOUSE;P54830-4	0.157634	0.895337	-0.159498		19300000	25900000	18100000	20000000	NaN	7309000	22300000	26200000
Adprh	[Protein ADP-ribosylarginine] hydrolase	tr|Q3U5N4|Q3U5N4_MOUSE;sp|P54923|ADPRH_MOUSE;P54923;tr|Q9CTF5|Q9CTF5_MOUSE	0.129891	1.02374	0.0338447		40400000	43300000	38200000	47700000	41800000	45200000	38500000	48100000
Ncan	Neurocan core protein	sp|P55066|NCAN_MOUSE;P55066	0.314254	0.924921	-0.112598		330000000	312000000	280000000	254000000	230000000	230000000	304000000	323000000
Abcd3	ATP-binding cassette sub-family D member 3	tr|Q9DBZ6|Q9DBZ6_MOUSE;tr|Q3UNS0|Q3UNS0_MOUSE;tr|Q3U645|Q3U645_MOUSE;sp|P55096|ABCD3_MOUSE;P55096;tr|Q91VT3|Q91VT3_MOUSE	0.15196	1.04654	0.0656335		10200000	8843900	8454000	9751100	11500000	11500000	7790400	8229100
Rab8a	Ras-related protein Rab-8A	tr|Q0PD50|Q0PD50_MOUSE;sp|P55258|RAB8A_MOUSE;P55258;tr|Q3UHW5|Q3UHW5_MOUSE;Q3UHW5	0.141084	1.10432	0.143164		6105100	13400000	21500000	21000000	10800000	21300000	20100000	16200000
Adk	Adenosine kinase	sp|P55264-2|ADK_MOUSE;P55264-2;sp|P55264|ADK_MOUSE;P55264;tr|Q8BMC5|Q8BMC5_MOUSE;tr|Q8BWS6|Q8BWS6_MOUSE;tr|Q3TZR1|Q3TZR1_MOUSE	0.166922	1.0319	0.0453031		124000000	97400000	119000000	113000000	104000000	123000000	111000000	130000000
Arpp19	cAMP-regulated phosphoprotein 19	sp|P56212|ARP19_MOUSE;P56212;tr|E9Q4B9|E9Q4B9_MOUSE;E9Q4B9;sp|P56212-2|ARP19_MOUSE;P56212-2;tr|E9Q827|E9Q827_MOUSE;E9Q827;tr|E9PXD7|E9PXD7_MOUSE;E9PXD7	0.209366	1.03836	0.0543049		46500000	37500000	45700000	46100000	49500000	48500000	39000000	45600000
Acyp2	Acylphosphatase-2	P56375;sp|P56375|ACYP2_MOUSE;Q5SPV7	1.07208	1.32834	0.409628		14800000	24500000	25300000	21200000	22200000	33500000	27500000	30700000
Acyp1	Acylphosphatase-1;Acylphosphatase	sp|P56376|ACYP1_MOUSE;P56376;tr|Q4VAF0|Q4VAF0_MOUSE;tr|E9QJT5|E9QJT5_MOUSE;E9QJT5;tr|Q8BMV3|Q8BMV3_MOUSE;Q8BMV3	0.911353	1.11475	0.156719		61600000	65900000	69300000	75400000	72700000	82800000	68600000	79400000
Dynlt3	Dynein light chain Tctex-type 3	tr|Q542J7|Q542J7_MOUSE;sp|P56387|DYLT3_MOUSE;P56387;tr|Q9D2T5|Q9D2T5_MOUSE;tr|Q9D6M5|Q9D6M5_MOUSE	0.332391	1.25788	0.330991		27200000	19900000	19400000	NaN	NaN	NaN	36000000	19800000
Cda	Cytidine deaminase	sp|P56389|CDD_MOUSE;P56389;tr|Q8R219|Q8R219_MOUSE	0.337798	0.871667	-0.198151		4907000	5507600	NaN	7257400	3938800	NaN	5728100	5737200
Usp5	Ubiquitin carboxyl-terminal hydrolase;Ubiquitin carboxyl-terminal hydrolase 5	tr|Q3U4W8|Q3U4W8_MOUSE;Q3U4W8;sp|P56399|UBP5_MOUSE;P56399;tr|D3Z4K7|D3Z4K7_MOUSE;D3Z4K7;tr|D3YYA5|D3YYA5_MOUSE;D3YYA5	0.211497	1.01971	0.0281589		622000000	586000000	546000000	617000000	619000000	597000000	570000000	631000000
Atp5b	ATP synthase subunit beta, mitochondrial	sp|P56480|ATPB_MOUSE;P56480	0.703784	0.92817	-0.107539		219000000	234000000	249000000	243000000	245000000	198000000	218000000	216000000
Slc1a3	Excitatory amino acid transporter 1	tr|Q8C7W8|Q8C7W8_MOUSE;tr|Q8C3T7|Q8C3T7_MOUSE;tr|Q543U3|Q543U3_MOUSE;sp|P56564|EAA1_MOUSE;P56564;tr|Q99NG1|Q99NG1_MOUSE;tr|D3YY51|D3YY51_MOUSE;D3YY51	0.0113786	0.997	-0.00433517		144000000	165000000	127000000	164000000	154000000	132000000	137000000	175000000
Wfs1	Wolframin	tr|Q3UN10|Q3UN10_MOUSE;Q3UN10;tr|Q80UI9|Q80UI9_MOUSE;tr|Q3TDI2|Q3TDI2_MOUSE;sp|P56695|WFS1_MOUSE;P56695;tr|Q3UMA8|Q3UMA8_MOUSE	0.477654	1.12883	0.174825		10800000	15700000	17200000	14500000	14200000	17800000	18800000	14800000
Pdcd5	Programmed cell death protein 5	tr|Q564F6|Q564F6_MOUSE;sp|P56812|PDCD5_MOUSE;P56812;tr|D3Z7Q5|D3Z7Q5_MOUSE;D3Z7Q5	0.0695034	0.982594	-0.0253329		33500000	39400000	34100000	31100000	35600000	33500000	27200000	39400000
Atp6v1d	V-type proton ATPase subunit D	tr|Q3UJH5|Q3UJH5_MOUSE;tr|Q3U861|Q3U861_MOUSE;sp|P57746|VATD_MOUSE;P57746;tr|Q3UK81|Q3UK81_MOUSE;F6XGK5;tr|Q3U684|Q3U684_MOUSE;E9Q0D9;tr|Q9CTI8|Q9CTI8_MOUSE	0.00284922	0.999342	-0.000950288		173000000	200000000	163000000	177000000	203000000	183000000	149000000	178000000
Erp29	Endoplasmic reticulum resident protein 29	sp|P57759|ERP29_MOUSE;P57759;tr|A8C1V9|A8C1V9_MOUSE;tr|F8WJI4|F8WJI4_MOUSE;F8WJI4;tr|F8WIM7|F8WIM7_MOUSE;F8WIM7;tr|D6RG87|D6RG87_MOUSE;D6RG87	0.0792301	1.02137	0.0305118		38200000	51600000	36300000	37300000	39500000	42300000	38900000	46100000
Eef1d	Elongation factor 1-delta	sp|P57776-3|EF1D_MOUSE;P57776-3;tr|Q9CVV2|Q9CVV2_MOUSE;Q9CVV2;tr|E9PUM6|E9PUM6_MOUSE;E9PUM6	0.473644	0.966967	-0.048462		178000000	193000000	170000000	171000000	170000000	170000000	176000000	172000000
Actn4	Alpha-actinin-4	tr|Q3ULT2|Q3ULT2_MOUSE;sp|P57780|ACTN4_MOUSE;P57780;tr|Q3UDJ7|Q3UDJ7_MOUSE	0.098224	1.01883	0.0269126		176000000	157000000	161000000	146000000	187000000	169000000	146000000	150000000
Snrpa1	U2 small nuclear ribonucleoprotein A	sp|P57784|RU2A_MOUSE;P57784;tr|G5E883|G5E883_MOUSE;G5E883;tr|Q8BSH5|Q8BSH5_MOUSE	0.138829	1.1398	0.188777		15800000	18500000	NaN	13200000	29500000	12200000	NaN	12500000
Idi1	Isopentenyl-diphosphate Delta-isomerase 1	sp|P58044|IDI1_MOUSE;P58044;tr|G3XA48|G3XA48_MOUSE;G3XA48;tr|H3BLF8|H3BLF8_MOUSE	1.38193	0.72392	-0.466098	+	19600000	16500000	23100000	14600000	12300000	15100000	13400000	12600000
Eef2	Elongation factor 2	tr|Q3UMI7|Q3UMI7_MOUSE;tr|Q3UDC8|Q3UDC8_MOUSE;sp|P58252|EF2_MOUSE;P58252;tr|Q3TX47|Q3TX47_MOUSE;tr|Q8BMA8|Q8BMA8_MOUSE;tr|Q3UZ14|Q3UZ14_MOUSE;tr|Q3TK17|Q3TK17_MOUSE;tr|Q3UBL9|Q3UBL9_MOUSE;tr|Q3TLB1|Q3TLB1_MOUSE;tr|Q3TJZ1|Q3TJZ1_MOUSE;tr|Q6P9L9|Q6P9L9_MOUSE;tr|Q3TWX1|Q3TWX1_MOUSE;tr|Q8C153|Q8C153_MOUSE;tr|Q3TW58|Q3TW58_MOUSE;tr|Q3TSK4|Q3TSK4_MOUSE;tr|Q3TPG2|Q3TPG2_MOUSE;tr|Q99LT6|Q99LT6_MOUSE;tr|Q…	0.138239	1.02437	0.0347388		1120000000	1100000000	973000000	982000000	962000000	1040000000	1040000000	1230000000
Ppp2r4	Serine/threonine-protein phosphatase 2A activator	tr|Q543N6|Q543N6_MOUSE;sp|P58389|PTPA_MOUSE;P58389;tr|Q8C0E1|Q8C0E1_MOUSE;tr|A2AWE9|A2AWE9_MOUSE;A2AWE9;tr|A2AWF0|A2AWF0_MOUSE;A2AWF0;tr|D6RFC2|D6RFC2_MOUSE;D6RFC2;tr|B7ZDE0|B7ZDE0_MOUSE;B7ZDE0;tr|F6Z6I0|F6Z6I0_MOUSE;F6Z6I0	0.561985	1.08005	0.111104		201000000	190000000	158000000	190000000	194000000	209000000	179000000	215000000
Strn4	Striatin-4	tr|Q3U3S0|Q3U3S0_MOUSE;sp|P58404-2|STRN4_MOUSE;P58404-2;sp|P58404|STRN4_MOUSE;P58404	0.0385103	1.00589	0.0084681		59100000	56600000	58000000	56300000	64700000	56400000	59800000	50500000
Tnks1bp1	182 kDa tankyrase-1-binding protein	tr|B9EKJ7|B9EKJ7_MOUSE;sp|P58871|TB182_MOUSE;P58871	0.371589	0.826944	-0.274138		26600000	24100000	50300000	24600000	26000000	27700000	24900000	25400000
Vps33b	Vacuolar protein sorting-associated protein 33B	tr|Q8C076|Q8C076_MOUSE;sp|P59016|VP33B_MOUSE;P59016	0.19274	0.924893	-0.112642		9643000	14300000	10500000	9329700	12200000	NaN	9845100	8247300
Eif5	Eukaryotic translation initiation factor 5	tr|Q3TQR3|Q3TQR3_MOUSE;sp|P59325|IF5_MOUSE;P59325;tr|Q8BVV6|Q8BVV6_MOUSE;Q8BVV6;tr|Q05CM5|Q05CM5_MOUSE;Q05CM5;tr|Q3TKY2|Q3TKY2_MOUSE;tr|Q05CY6|Q05CY6_MOUSE;tr|Q3TT65|Q3TT65_MOUSE;tr|Q6PHA6|Q6PHA6_MOUSE;tr|Q05C65|Q05C65_MOUSE;tr|Q05CH7|Q05CH7_MOUSE;Q05CH7	1.61134	1.13001	0.17634	+	63500000	66100000	57200000	61900000	66100000	69300000	70000000	75500000
Arpc4	Actin-related protein 2/3 complex subunit 4	tr|Q9D3C4|Q9D3C4_MOUSE;tr|Q7TPD9|Q7TPD9_MOUSE;sp|P59999|ARPC4_MOUSE;P59999;tr|Q8BVW6|Q8BVW6_MOUSE;tr|Q3TX55|Q3TX55_MOUSE;tr|E9PWA7|E9PWA7_MOUSE;E9PWA7	0.730291	1.06648	0.0928518		287000000	309000000	291000000	270000000	295000000	312000000	293000000	336000000
Ruvbl1	RuvB-like 1	tr|Q3UJN2|Q3UJN2_MOUSE;tr|Q3U1C2|Q3U1C2_MOUSE;sp|P60122|RUVB1_MOUSE;P60122;tr|D3YW60|D3YW60_MOUSE;D3YW60	0.534546	0.953778	-0.0682747		38500000	39300000	37800000	44200000	38900000	39500000	36600000	37300000
Plp1	Myelin proteolipid protein	tr|Q3UYM8|Q3UYM8_MOUSE;sp|P60202|MYPR_MOUSE;P60202;sp|P60202-2|MYPR_MOUSE;P60202-2;F8WGE4;tr|Q62079|Q62079_MOUSE	0.0776931	1.02991	0.0425217		532000000	481000000	506000000	359000000	600000000	396000000	544000000	393000000
Eif3e	Eukaryotic translation initiation factor 3 subunit E	tr|Q3UIG0|Q3UIG0_MOUSE;sp|P60229|EIF3E_MOUSE;P60229;tr|Q9CT23|Q9CT23_MOUSE;tr|Q6LCK2|Q6LCK2_MOUSE	0.197697	0.968798	-0.0457316		81900000	72500000	86000000	91400000	84100000	83500000	83400000	70500000
Pcbp1	Poly(rC)-binding protein 1	sp|P60335|PCBP1_MOUSE;P60335	0.20916	0.949245	-0.075147		480000000	352000000	440000000	413000000	357000000	339000000	439000000	464000000
Pdxp	Pyridoxal phosphate phosphatase	sp|P60487|PLPP_MOUSE;P60487;tr|Q6IS27|Q6IS27_MOUSE;tr|Q5U5Y4|Q5U5Y4_MOUSE	0.265066	1.05133	0.0722185		265000000	296000000	223000000	256000000	272000000	261000000	246000000	313000000
Gabarapl2	Gamma-aminobutyric acid receptor-associated protein-like 2	sp|P60521|GBRL2_MOUSE;P60521;tr|B1AR50|B1AR50_MOUSE;B1AR50;sp|Q9DCD6|GBRAP_MOUSE;Q9DCD6	0.493715	1.188	0.248539		68500000	48900000	65800000	63900000	88000000	92500000	59000000	54200000
Nploc4	Nuclear protein localization protein 4 homolog	tr|Q3UE06|Q3UE06_MOUSE;tr|Q3UDU9|Q3UDU9_MOUSE;sp|P60670|NPL4_MOUSE;P60670;sp|P60670-2|NPL4_MOUSE;P60670-2	1.2005	1.16592	0.221464		13400000	NaN	11900000	13600000	NaN	NaN	15500000	14800000
		sp|P60766-1|CDC42_MOUSE;P60766-1	0.472878	0.889921	-0.168251		57500000	73800000	63700000	62200000	55400000	41800000	69000000	62700000
Cirbp	Cold-inducible RNA-binding protein	sp|P60824|CIRBP_MOUSE;P60824;tr|D3YU80|D3YU80_MOUSE;D3YU80;tr|K4DI65|K4DI65_MOUSE	0.0761099	0.958861	-0.0606058		NaN	22700000	14400000	14200000	14200000	15300000	NaN	19600000
Ensa	Alpha-endosulfine	sp|P60840-2|ENSA_MOUSE;P60840-2;sp|P60840|ENSA_MOUSE;P60840;sp|P60840-3|ENSA_MOUSE;P60840-3	0.194408	1.02328	0.0331958		110000000	99900000	101000000	105000000	105000000	117000000	96200000	106000000
Eif4a1	Eukaryotic initiation factor 4A-I	tr|Q4FZL1|Q4FZL1_MOUSE;tr|Q5F2A7|Q5F2A7_MOUSE;tr|Q3UXC2|Q3UXC2_MOUSE;tr|Q3TFG3|Q3TFG3_MOUSE;sp|P60843|IF4A1_MOUSE;P60843;tr|Q3TLL6|Q3TLL6_MOUSE;tr|Q3TGK7|Q3TGK7_MOUSE;tr|Q3U8I0|Q3U8I0_MOUSE;tr|Q78WR5|Q78WR5_MOUSE;tr|Q3TSJ4|Q3TSJ4_MOUSE;Q3TSJ4;tr|Q99LR0|Q99LR0_MOUSE	0.45034	1.07968	0.110608		508000000	477000000	430000000	442000000	505000000	508000000	417000000	574000000
Rps20	40S ribosomal protein S20	tr|Q5BLK2|Q5BLK2_MOUSE;sp|P60867|RS20_MOUSE;P60867	0.425472	1.07692	0.106916		384000000	341000000	320000000	371000000	415000000	428000000	361000000	322000000
Snap25	Synaptosomal-associated protein 25	sp|P60879|SNP25_MOUSE;P60879	1.96494	0.850158	-0.234197	+	572000000	645000000	599000000	646000000	532000000	477000000	524000000	562000000
Dnajc5	DnaJ homolog subfamily C member 5	sp|P60904|DNJC5_MOUSE;P60904;tr|G5E8T0|G5E8T0_MOUSE;G5E8T0;tr|Q921J3|Q921J3_MOUSE;tr|A2AUE1|A2AUE1_MOUSE;A2AUE1	0.401806	0.952427	-0.0703188		117000000	122000000	138000000	135000000	134000000	120000000	115000000	119000000
Rab5b	Ras-related protein Rab-5B	tr|B2RPS1|B2RPS1_MOUSE;sp|P61021|RAB5B_MOUSE;P61021;tr|Q0PD56|Q0PD56_MOUSE;tr|Q8C458|Q8C458_MOUSE	0.00620253	1.00604	0.00869044		NaN	NaN	16200000	13800000	NaN	22200000	11500000	11500000
Rab10	Ras-related protein Rab-10	tr|Q4FJL0|Q4FJL0_MOUSE;sp|P61027|RAB10_MOUSE;P61027;tr|Q3U621|Q3U621_MOUSE	0.589721	1.11358	0.155203		49100000	43200000	54000000	47900000	57400000	44300000	62200000	52300000
Rab8b	Ras-related protein Rab-8B	tr|Q0PD49|Q0PD49_MOUSE;sp|P61028|RAB8B_MOUSE;P61028;tr|Q8BKQ0|Q8BKQ0_MOUSE;E9Q445;tr|Q0PD42|Q0PD42_MOUSE;sp|Q9DD03|RAB13_MOUSE;Q9DD03	0.0754493	1.06631	0.0926331		2272600	7781500	10800000	9663400	4004100	10200000	10500000	7868100
Ube2d2;Ube2d3	Ubiquitin-conjugating enzyme E2 D2;Ubiquitin-conjugating enzyme E2 D3	tr|Q9D1S1|Q9D1S1_MOUSE;tr|Q4QQL2|Q4QQL2_MOUSE;tr|Q3UT95|Q3UT95_MOUSE;sp|P62838|UB2D2_MOUSE;sp|P61079|UB2D3_MOUSE;P62838;P61079;tr|Q9D7F5|Q9D7F5_MOUSE;tr|Q3U5V6|Q3U5V6_MOUSE;sp|Q6ZWY6|U2D2B_MOUSE;Q6ZWY6	0.0390473	1.02672	0.0380493		173000000	118000000	134000000	85100000	73600000	112000000	154000000	184000000
Ube2m	NEDD8-conjugating enzyme Ubc12	sp|P61082|UBC12_MOUSE;P61082;tr|F7CDT0|F7CDT0_MOUSE;F7CDT0;tr|F6WMC0|F6WMC0_MOUSE;F6WMC0;tr|G5E919|G5E919_MOUSE;G5E919;tr|Q8R352|Q8R352_MOUSE;tr|F6YXS3|F6YXS3_MOUSE;F6YXS3	0.159897	1.05354	0.0752475		79500000	69500000	102000000	68800000	71000000	78600000	103000000	83800000
Ube2k	Ubiquitin-conjugating enzyme E2 K	tr|Q6ZWQ6|Q6ZWQ6_MOUSE;sp|P61087|UBE2K_MOUSE;P61087;tr|D3Z4U3|D3Z4U3_MOUSE;D3Z4U3;E9Q6W9;tr|Q3TL77|Q3TL77_MOUSE;tr|Q3V3R8|Q3V3R8_MOUSE;tr|F8WIC2|F8WIC2_MOUSE;F8WIC2	0.230624	0.966379	-0.0493395		77900000	63800000	68700000	74000000	76000000	70200000	65300000	63300000
Ube2n	Ubiquitin-conjugating enzyme E2 N	tr|A2RTT4|A2RTT4_MOUSE;sp|P61089|UBE2N_MOUSE;P61089;G5E8Z0;sp|Q9CQ37|UBE2T_MOUSE;Q9CQ37	0.550757	1.06971	0.0972244		542000000	504000000	489000000	524000000	510000000	495000000	592000000	605000000
Fgf1	Fibroblast growth factor 1	tr|Q6ZWS1|Q6ZWS1_MOUSE;sp|P61148|FGF1_MOUSE;P61148;tr|D3Z6H1|D3Z6H1_MOUSE;D3Z6H1;tr|D6RCX9|D6RCX9_MOUSE;tr|D3Z6E2|D3Z6E2_MOUSE;D6RCX9;D3Z6E2;tr|D3Z192|D3Z192_MOUSE;D3Z192;tr|Q71UP6|Q71UP6_MOUSE;tr|O54837|O54837_MOUSE	0.8717	1.05644	0.079208		27200000	25900000	27000000	28600000	28600000	28900000	30400000	26900000
Actr2	Actin-related protein 2	tr|Q5SW83|Q5SW83_MOUSE;sp|P61161|ARP2_MOUSE;P61161;tr|Q8BMA4|Q8BMA4_MOUSE	0.189568	0.960365	-0.058345		325000000	315000000	283000000	250000000	300000000	256000000	250000000	320000000
Actr1a	Alpha-centractin	sp|P61164|ACTZ_MOUSE;P61164	0.0981109	0.981759	-0.0265588		135000000	106000000	114000000	115000000	124000000	112000000	102000000	123000000
Cops2	COP9 signalosome complex subunit 2	sp|P61202|CSN2_MOUSE;P61202;tr|Q3V3N6|Q3V3N6_MOUSE;sp|P61202-2|CSN2_MOUSE;P61202-2;tr|Q3UK65|Q3UK65_MOUSE;tr|A2AQE4|A2AQE4_MOUSE;A2AQE4	0.98016	0.93692	-0.0940026		90200000	96400000	90300000	102000000	88900000	90700000	85500000	90300000
Abce1	ATP-binding cassette sub-family E member 1	tr|Q6NXX7|Q6NXX7_MOUSE;tr|Q3UHY8|Q3UHY8_MOUSE;tr|Q3TJM9|Q3TJM9_MOUSE;tr|Q3TIU8|Q3TIU8_MOUSE;sp|P61222|ABCE1_MOUSE;P61222	0.509432	1.10724	0.146967		53100000	41700000	46000000	41900000	56000000	55300000	40800000	50100000
Rap2b	Ras-related protein Rap-2b	tr|Q6ZWR0|Q6ZWR0_MOUSE;sp|P61226|RAP2B_MOUSE;P61226;sp|Q80ZJ1-2|RAP2A_MOUSE;Q80ZJ1-2	0.676031	0.946436	-0.0794228		30000000	33200000	31200000	29600000	30500000	29000000	27000000	30900000
Stx1b	Syntaxin-1B	sp|P61264|STX1B_MOUSE;P61264	0.371237	0.941314	-0.0872515		486000000	553000000	528000000	574000000	567000000	549000000	456000000	444000000
Psme3	Proteasome activator complex subunit 3	tr|Q4FK54|Q4FK54_MOUSE;sp|P61290|PSME3_MOUSE;P61290;tr|A2A4J1|A2A4J1_MOUSE;A2A4J1;tr|A2A4J3|A2A4J3_MOUSE;A2A4J3;tr|Q99K09|Q99K09_MOUSE	0.382884	1.05564	0.0781224		26100000	20700000	22100000	21800000	25000000	21500000	24400000	24700000
Rab6b	Ras-related protein Rab-6B	tr|Q0PD53|Q0PD53_MOUSE;sp|P61294|RAB6B_MOUSE;P61294	0.355208	0.933773	-0.0988556		126000000	91200000	105000000	101000000	88200000	109000000	96600000	101000000
Rpl27	60S ribosomal protein L27	tr|Q5BLJ9|Q5BLJ9_MOUSE;sp|P61358|RL27_MOUSE;P61358;G3UWF4;tr|Q9CSM4|Q9CSM4_MOUSE;tr|A2A4Q0|A2A4Q0_MOUSE;A2A4Q0;tr|E9PV49|E9PV49_MOUSE;E9PV49	0.45515	0.928872	-0.106448		133000000	135000000	105000000	117000000	120000000	118000000	99300000	118000000
Vbp1	Prefoldin subunit 3	tr|A3KMJ8|A3KMJ8_MOUSE;sp|P61759|PFD3_MOUSE;P61759;tr|Q3TIR6|Q3TIR6_MOUSE;Q3TIR6	0.18431	0.981421	-0.0270566		53300000	52900000	51500000	56100000	55300000	53100000	54500000	47000000
Abat	4-aminobutyrate aminotransferase, mitochondrial	tr|Q3V1S0|Q3V1S0_MOUSE;sp|P61922|GABT_MOUSE;P61922;sp|P61922-2|GABT_MOUSE;P61922-2;tr|Q3TUE8|Q3TUE8_MOUSE;Q3TUE8;tr|F7C9G3|F7C9G3_MOUSE;F7C9G3;tr|F6RN86|F6RN86_MOUSE;F6RN86;tr|Q3U0M2|Q3U0M2_MOUSE	0.231166	0.940801	-0.088038		6957300	7018400	8549300	NaN	NaN	NaN	6670700	7457000
Copz1	Coatomer subunit zeta-1	tr|Q542M2|Q542M2_MOUSE;sp|P61924|COPZ1_MOUSE;P61924;tr|Q8R3M1|Q8R3M1_MOUSE;Q8R3M1	0.320473	0.950927	-0.0725941		33200000	28100000	26400000	33900000	29000000	30600000	27300000	28800000
Dcaf7	DDB1- and CUL4-associated factor 7	tr|Q80ZU1|Q80ZU1_MOUSE;tr|Q3U3H9|Q3U3H9_MOUSE;sp|P61963|DCAF7_MOUSE;P61963	0.312456	1.07485	0.10414		NaN	12500000	10500000	8998800	11600000	11800000	11000000	NaN
Ap1s1;Ap1s2;Ap1s3	AP-1 complex subunit sigma-1A;AP-1 complex subunit sigma-3	sp|P61967|AP1S1_MOUSE;P61967;tr|B1B0F6|B1B0F6_MOUSE;B1B0F6;tr|D3Z0D6|D3Z0D6_MOUSE;D3Z0D6;sp|Q7TN05|AP1S3_MOUSE;Q7TN05;tr|D3YXN0|D3YXN0_MOUSE;D3YXN0	0.0656683	1.02787	0.0396619		17400000	NaN	10700000	11600000	14600000	11500000	13300000	15100000
Nutf2	Nuclear transport factor 2	tr|Q3U8H8|Q3U8H8_MOUSE;sp|P61971|NTF2_MOUSE;P61971	0.402905	1.05207	0.0732271		51100000	42900000	42800000	49300000	45100000	50700000	48000000	52000000
Hnrnpk;Gm7964	Heterogeneous nuclear ribonucleoprotein K	tr|Q3TUA1|Q3TUA1_MOUSE;sp|P61979|HNRPK_MOUSE;P61979;tr|Q5FWJ5|Q5FWJ5_MOUSE;sp|P61979-2|HNRPK_MOUSE;P61979-2;tr|Q3TJ38|Q3TJ38_MOUSE;tr|Q3TL71|Q3TL71_MOUSE;tr|D3YWG1|D3YWG1_MOUSE;D3YWG1;tr|Q3TG17|Q3TG17_MOUSE;tr|H3BLL4|H3BLL4_MOUSE;tr|H3BK96|H3BK96_MOUSE;tr|Q8BT23|Q8BT23_MOUSE;tr|H3BLP7|H3BLP7_MOUSE;tr|H3BJ43|H3BJ43_MOUSE	0.600567	1.07337	0.102145		913000000	858000000	752000000	737000000	861000000	876000000	833000000	930000000
Ywhag	14-3-3 protein gamma;14-3-3 protein gamma, N-terminally processed	tr|A8IP69|A8IP69_MOUSE;sp|P61982|1433G_MOUSE;P61982	0.05532	0.983936	-0.0233635		1730000000	1090000000	1590000000	1770000000	1520000000	1470000000	1580000000	1520000000
Rps7;Gm9493	40S ribosomal protein S7	tr|Q4FZE6|Q4FZE6_MOUSE;sp|P62082|RS7_MOUSE;P62082;tr|J3QJZ3|J3QJZ3_MOUSE;tr|F6SVV1|F6SVV1_MOUSE;F6SVV1	0.0547503	1.02532	0.0360679		126000000	102000000	119000000	121000000	147000000	136000000	131000000	66100000
Ppp1ca	Serine/threonine-protein phosphatase PP1-alpha catalytic subunit	tr|Q3U8W0|Q3U8W0_MOUSE;sp|P62137|PP1A_MOUSE;P62137;tr|Q3TYF5|Q3TYF5_MOUSE;Q3TYF5	0.184958	0.970429	-0.0433054		53300000	64600000	66300000	61500000	59300000	52600000	62500000	64100000
Ppp1cb	Serine/threonine-protein phosphatase PP1-beta catalytic subunit	sp|P62141|PP1B_MOUSE;P62141	0.347291	0.887337	-0.172445		301000000	297000000	211000000	190000000	192000000	190000000	232000000	272000000
Psmc1	26S protease regulatory subunit 4	tr|Q542I9|Q542I9_MOUSE;sp|P62192|PRS4_MOUSE;P62192	0.0798107	1.00885	0.0127116		153000000	152000000	143000000	171000000	161000000	159000000	154000000	151000000
Psmc5	26S protease regulatory subunit 8	sp|P62196|PRS8_MOUSE;P62196;E9Q0L5;tr|Q99KR1|Q99KR1_MOUSE;tr|Q8K1K2|Q8K1K2_MOUSE	0.295497	0.968837	-0.0456743		154000000	160000000	137000000	161000000	148000000	158000000	139000000	147000000
Calm1	Calmodulin	sp|P62204|CALM_MOUSE;P62204;tr|Q3UKW2|Q3UKW2_MOUSE;Q3UKW2;sp|Q9D6P8|CALL3_MOUSE;Q9D6P8;tr|G3UX57|G3UX57_MOUSE;G3UX57;tr|G3UZ90|G3UZ90_MOUSE;G3UZ90;tr|Q3UZY7|Q3UZY7_MOUSE;sp|P20801|TNNC2_MOUSE;P20801	0.584558	0.952099	-0.0708165		4600000000	4760000000	4530000000	4620000000	4250000000	4840000000	4040000000	4500000000
Rps8	40S ribosomal protein S8	tr|Q497E9|Q497E9_MOUSE;sp|P62242|RS8_MOUSE;P62242;G3XA55;tr|Q5M9L9|Q5M9L9_MOUSE;Q5SZV3;tr|Q3UJU6|Q3UJU6_MOUSE;tr|Q9CQW4|Q9CQW4_MOUSE;tr|Q3UA25|Q3UA25_MOUSE;D3YW44;tr|Q9CRJ5|Q9CRJ5_MOUSE	0.139518	1.04634	0.065349		274000000	342000000	213000000	223000000	263000000	291000000	239000000	308000000
Ywhae	14-3-3 protein epsilon	tr|Q5SS40|Q5SS40_MOUSE;sp|P62259|1433E_MOUSE;P62259;tr|Q8BPH1|Q8BPH1_MOUSE;tr|D6REF3|D6REF3_MOUSE;D6REF3;tr|F6WA09|F6WA09_MOUSE;F6WA09;tr|Q3V453|Q3V453_MOUSE	0.450614	1.03596	0.0509691		3550000000	3200000000	3580000000	3730000000	3660000000	3770000000	3490000000	3650000000
Rps14	40S ribosomal protein S14	tr|O70569|O70569_MOUSE;sp|P62264|RS14_MOUSE;P62264;tr|D3YVF4|D3YVF4_MOUSE;D3YVF4;tr|D3Z7I1|D3Z7I1_MOUSE;D3Z7I1;tr|Q3UJS5|Q3UJS5_MOUSE;D3Z1P6	0.398626	0.946875	-0.0787548		190000000	199000000	185000000	171000000	192000000	188000000	152000000	172000000
Rps23	40S ribosomal protein S23	tr|Q9CWI9|Q9CWI9_MOUSE;tr|Q497E1|Q497E1_MOUSE;sp|P62267|RS23_MOUSE;P62267;tr|Q9CZI5|Q9CZI5_MOUSE;Q9CZI5;D3YXF9	0.829795	1.50334	0.588171		16000000	18900000	7398400	6765100	13000000	23200000	17600000	19900000
Rps13	40S ribosomal protein S13	tr|Q5BLJ7|Q5BLJ7_MOUSE;sp|P62301|RS13_MOUSE;P62301;tr|Q921R2|Q921R2_MOUSE;Q921R2	0.126938	1.0247	0.0352019		199000000	176000000	154000000	182000000	203000000	185000000	182000000	159000000
Snrpe	Small nuclear ribonucleoprotein E	sp|P62305|RUXE_MOUSE;P62305;tr|E9Q4F4|E9Q4F4_MOUSE;E9Q4F4;tr|E9Q0W8|E9Q0W8_MOUSE;E9Q0W8	0.438351	1.12796	0.173719		NaN	19400000	NaN	21600000	19100000	27200000	23000000	23300000
Snrpf	Small nuclear ribonucleoprotein F	tr|Q497K3|Q497K3_MOUSE;tr|Q3UX80|Q3UX80_MOUSE;sp|P62307|RUXF_MOUSE;P62307;tr|Q6NZQ3|Q6NZQ3_MOUSE	0.522162	1.07022	0.0979062		116000000	111000000	96800000	113000000	127000000	109000000	107000000	125000000
Lsm6	U6 snRNA-associated Sm-like protein LSm6	tr|Q542U7|Q542U7_MOUSE;sp|P62313|LSM6_MOUSE;P62313	0.434723	0.972597	-0.0400864		13300000	NaN	13800000	NaN	12800000	13300000	NaN	13500000
Snrpd1	Small nuclear ribonucleoprotein Sm D1	sp|P62315|SMD1_MOUSE;P62315	0.512405	0.674799	-0.567471		28300000	34100000	NaN	8203500	15400000	14800000	13900000	19600000
Snrpd2;Gm5449	Small nuclear ribonucleoprotein Sm D2	tr|Q14AF6|Q14AF6_MOUSE;sp|P62317|SMD2_MOUSE;P62317;tr|D3Z5N9|D3Z5N9_MOUSE;E9Q2T1;D3Z5N9;D3Z426	0.116961	1.04615	0.0650832		35700000	28400000	30700000	39900000	36500000	46600000	27400000	30400000
Snrpd3	Small nuclear ribonucleoprotein Sm D3	tr|Q91VM2|Q91VM2_MOUSE;sp|P62320|SMD3_MOUSE;P62320	0.424559	1.10515	0.144242		58000000	60300000	39100000	47900000	60700000	62500000	52100000	51700000
Lsm5	U6 snRNA-associated Sm-like protein LSm5	sp|P62322|LSM5_MOUSE;P62322	0.0742162	1.0223	0.031818		12600000	NaN	13900000	12900000	13800000	NaN	15500000	10900000
Arf6	ADP-ribosylation factor 6	tr|Q3U0D7|Q3U0D7_MOUSE;sp|P62331|ARF6_MOUSE;P62331	0.568962	1.12192	0.165967		39000000	35000000	29500000	32500000	35700000	38800000	32600000	45500000
Psmc6	26S protease regulatory subunit 10B	tr|Q14AQ1|Q14AQ1_MOUSE;sp|P62334|PRS10_MOUSE;P62334;tr|Q8QZS9|Q8QZS9_MOUSE	0.163438	0.980937	-0.0277683		86000000	81500000	74300000	73100000	76600000	82200000	73900000	76100000
Abi2	Abl interactor 2	sp|P62484|ABI2_MOUSE;P62484;tr|Q6AXH6|Q6AXH6_MOUSE;tr|Q6AXD2|Q6AXD2_MOUSE;Q6AXD2;tr|Q3UVN6|Q3UVN6_MOUSE	1.09848	1.19204	0.253428		37800000	35700000	37700000	37900000	51600000	NaN	38500000	43300000
Dynlrb1	Dynein light chain roadblock-type 1	sp|P62627|DLRB1_MOUSE;P62627;tr|A2AVR9|A2AVR9_MOUSE;A2AVR9	0.249293	0.975978	-0.0350799		70500000	61000000	66500000	66200000	64400000	69300000	61500000	62700000
Eef1a2	Elongation factor 1-alpha 2	sp|P62631|EF1A2_MOUSE;P62631;B7ZBW3	0.0322123	0.997072	-0.0042299		3310000000	2940000000	3140000000	3210000000	3210000000	2970000000	3240000000	3150000000
Rps4x;Rps4y2	40S ribosomal protein S4, X isoform	tr|Q545F8|Q545F8_MOUSE;Q545F8;tr|Q545X8|Q545X8_MOUSE;tr|Q3UXQ6|Q3UXQ6_MOUSE;sp|P62702|RS4X_MOUSE;P62702;tr|Q3V1Z5|Q3V1Z5_MOUSE;Q3V1Z5;tr|D3Z2E6|D3Z2E6_MOUSE;D3Z2E6	0.209165	0.965238	-0.0510439		345000000	365000000	285000000	288000000	309000000	324000000	313000000	294000000
Rpl18a;Gm17541	60S ribosomal protein L18a	sp|P62717|RL18A_MOUSE;P62717;tr|Q3THJ0|Q3THJ0_MOUSE;tr|Q05CK2|Q05CK2_MOUSE;tr|F6YJW4|F6YJW4_MOUSE;F6YJW4;D3YVT7	0.525421	0.829781	-0.269198		142000000	120000000	134000000	116000000	114000000	53600000	121000000	137000000
Ap2s1	AP-2 complex subunit sigma	tr|Q3UJ76|Q3UJ76_MOUSE;sp|P62743|AP2S1_MOUSE;P62743;tr|Q7TT10|Q7TT10_MOUSE;Q7TT10	0.626152	1.23672	0.306522		28000000	33200000	19300000	18900000	29700000	31300000	24100000	37800000
Hpcal1	Hippocalcin-like protein 1	sp|P62748|HPCL1_MOUSE;P62748	0.0967402	0.98031	-0.0286903		78000000	79600000	67300000	69200000	80200000	76800000	59600000	71800000
Vsnl1	Visinin-like protein 1	tr|Q4W4C9|Q4W4C9_MOUSE;sp|P62761|VISL1_MOUSE;P62761;tr|Q3TVC0|Q3TVC0_MOUSE;tr|B2L107|B2L107_MOUSE	1.32498	0.863739	-0.211333	+	1040000000	1040000000	956000000	877000000	748000000	836000000	871000000	923000000
Mtpn	Myotrophin	sp|P62774|MTPN_MOUSE;P62774	0.632958	0.946604	-0.0791673		180000000	170000000	155000000	169000000	163000000	170000000	155000000	150000000
Atp6v1b2	V-type proton ATPase subunit B, brain isoform	sp|P62814|VATB2_MOUSE;P62814;tr|Q99KA3|Q99KA3_MOUSE;tr|Q6P6I3|Q6P6I3_MOUSE;tr|Q91YH6|Q91YH6_MOUSE;tr|Q8C3L6|Q8C3L6_MOUSE;Q91YH6	0.525565	0.948675	-0.0760146		1340000000	1460000000	1310000000	1400000000	1280000000	1180000000	1330000000	1430000000
Rab3c	Ras-related protein Rab-3C	tr|Q542T7|Q542T7_MOUSE;sp|P62823|RAB3C_MOUSE;P62823;tr|Q3TU26|Q3TU26_MOUSE;F8WIK3;tr|Q9CXS2|Q9CXS2_MOUSE;Q9CXS2;tr|Q920F0|Q920F0_MOUSE;tr|Q8BP17|Q8BP17_MOUSE	1.10341	0.801362	-0.319474		127000000	99600000	127000000	126000000	84000000	81700000	98200000	121000000
Ran;1700009N14Rik	GTP-binding nuclear protein Ran	tr|Q3ULW0|Q3ULW0_MOUSE;sp|P62827|RAN_MOUSE;P62827;tr|Q14AA6|Q14AA6_MOUSE;Q14AA6;tr|A6H622|A6H622_MOUSE;sp|Q61820|RANT_MOUSE;Q61820	0.733167	1.08099	0.112354		433000000	353000000	366000000	384000000	425000000	438000000	410000000	387000000
Rpl23	60S ribosomal protein L23	sp|P62830|RL23_MOUSE;P62830;tr|A2A6F8|A2A6F8_MOUSE;A2A6F8	1.44587	1.15382	0.206423	+	218000000	183000000	221000000	195000000	255000000	220000000	233000000	234000000
Rps26	40S ribosomal protein S26	tr|Q497N1|Q497N1_MOUSE;sp|P62855|RS26_MOUSE;P62855	1.00626	1.07249	0.100964		127000000	120000000	114000000	113000000	125000000	136000000	126000000	123000000
Gnb1	Guanine nucleotide-binding protein G(I)/G(S)/G(T) subunit beta-1	tr|Q3TQ70|Q3TQ70_MOUSE;sp|P62874|GBB1_MOUSE;P62874;tr|Q3U1B1|Q3U1B1_MOUSE;tr|H3BKR2|H3BKR2_MOUSE;tr|H3BLF7|H3BLF7_MOUSE;tr|Q61621|Q61621_MOUSE;tr|Q8BMQ1|Q8BMQ1_MOUSE;tr|Q54AE3|Q54AE3_MOUSE;sp|Q61011|GBB3_MOUSE;Q61011	0.728261	0.825171	-0.277235		523000000	548000000	518000000	440000000	404000000	280000000	447000000	544000000
Gnb2	Guanine nucleotide-binding protein G(I)/G(S)/G(T) subunit beta-2	tr|Q3U9V4|Q3U9V4_MOUSE;sp|P62880|GBB2_MOUSE;P62880;tr|D3Z1M1|D3Z1M1_MOUSE;D3Z1M1;tr|E9QKR0|E9QKR0_MOUSE;E9QKR0;tr|D3Z1T4|D3Z1T4_MOUSE;D3Z1T4;tr|D3YZX3|D3YZX3_MOUSE;D3YZX3;tr|Q3U2F9|Q3U2F9_MOUSE;tr|Q3THF3|Q3THF3_MOUSE;sp|P29387|GBB4_MOUSE;P29387;tr|E9PWM7|E9PWM7_MOUSE;E9PWM7;tr|Q3TY18|Q3TY18_MOUSE;tr|Q9QWG2|Q9QWG2_MOUSE	0.590594	0.785494	-0.348327		216000000	141000000	220000000	168000000	155000000	72900000	167000000	189000000
Gnb5	Guanine nucleotide-binding protein subunit beta-5	tr|Q3V331|Q3V331_MOUSE;tr|Q3UG14|Q3UG14_MOUSE;sp|P62881-2|GBB5_MOUSE;P62881-2;sp|P62881|GBB5_MOUSE;P62881;tr|Q3TSE8|Q3TSE8_MOUSE;Q3TSE8;tr|Q9CU21|Q9CU21_MOUSE	0.825208	0.772292	-0.372783		94500000	79600000	90700000	80000000	65400000	35400000	78900000	86600000
Rpl30	60S ribosomal protein L30	tr|Q497D7|Q497D7_MOUSE;tr|Q5PR15|Q5PR15_MOUSE;tr|Q58DZ3|Q58DZ3_MOUSE;sp|P62889|RL30_MOUSE;P62889;D3YU37;F7CZ57	0.236413	0.87983	-0.184704		84200000	76300000	67100000	56300000	51900000	32000000	72000000	94000000
Rpl31	60S ribosomal protein L31	tr|Q9CY93|Q9CY93_MOUSE;tr|Q5M9K9|Q5M9K9_MOUSE;sp|P62900|RL31_MOUSE;P62900;D3YVU2;D3YY62;tr|Q58DZ1|Q58DZ1_MOUSE;D3YWP7;E9Q4I3	0.020123	1.00484	0.0069684		99700000	131000000	98600000	99600000	98200000	108000000	109000000	115000000
Rps3	40S ribosomal protein S3	tr|Q5YLW3|Q5YLW3_MOUSE;sp|P62908|RS3_MOUSE;P62908;tr|Q9CZP6|Q9CZP6_MOUSE;tr|Q9D0A2|Q9D0A2_MOUSE;tr|Q3UK56|Q3UK56_MOUSE;tr|Q3UCL7|Q3UCL7_MOUSE;tr|D3YV43|D3YV43_MOUSE;D3YV43;tr|O89068|O89068_MOUSE	0.337467	1.04777	0.0673197		645000000	529000000	537000000	513000000	592000000	601000000	538000000	600000000
Rpl32;Gm4987	60S ribosomal protein L32	sp|P62911|RL32_MOUSE;P62911;tr|Q5PR09|Q5PR09_MOUSE;tr|A2AD25|A2AD25_MOUSE;A2AD25;sp|P17932|RL32P_MOUSE;P17932	0.32186	0.885004	-0.176244		184000000	124000000	123000000	146000000	109000000	94100000	169000000	139000000
Rpl8	60S ribosomal protein L8	tr|Q3UJS0|Q3UJS0_MOUSE;sp|P62918|RL8_MOUSE;P62918;tr|Q3THC7|Q3THC7_MOUSE;tr|Q9Z237|Q9Z237_MOUSE	0.114752	1.04354	0.0614818		270000000	231000000	282000000	266000000	221000000	368000000	289000000	218000000
Ybx1	Nuclease-sensitive element-binding protein 1	tr|Q71V06|Q71V06_MOUSE;tr|Q810K5|Q810K5_MOUSE;tr|Q60951|Q60951_MOUSE;tr|Q3UBT1|Q3UBT1_MOUSE;sp|P62960|YBOX1_MOUSE;P62960;tr|A2BGG7|A2BGG7_MOUSE;A2BGG7;tr|Q60950|Q60950_MOUSE;F6TIF5;tr|Q64369|Q64369_MOUSE;sp|Q9Z2C8-2|YBOX2_MOUSE;Q9Z2C8-2;sp|Q9JKB3-2|DBPA_MOUSE;Q9JKB3-2;tr|Q68G78|Q68G78_MOUSE;tr|Q61478|Q61478_MOUSE;tr|B2RUF0|B2RUF0_MOUSE;B2RUF0;sp|Q9Z2C8|YBOX2_MOUSE;Q9Z2C8;sp|Q9JKB3|DBPA_MOUSE;Q9JK…	0.013249	0.996599	-0.00491527		13200000	NaN	11600000	13700000	13700000	NaN	11900000	NaN
Pfn1	Profilin-1	tr|Q5SX50|Q5SX50_MOUSE;sp|P62962|PROF1_MOUSE;P62962;tr|Q8CEH8|Q8CEH8_MOUSE;tr|Q3U7V7|Q3U7V7_MOUSE;tr|Q5SX49|Q5SX49_MOUSE;Q5SX49;CON__P02584;tr|J3QMC2|J3QMC2_MOUSE	0.0885241	0.983121	-0.0245597		677000000	652000000	603000000	783000000	634000000	623000000	666000000	746000000
Rps27a;Uba52;Kxd1;Ubc;Ubb;Gm7866	Ubiquitin-40S ribosomal protein S27a;Ubiquitin;40S ribosomal protein S27a;Ubiquitin-60S ribosomal protein L40;Ubiquitin;60S ribosomal protein L40;Polyubiquitin-B;Ubiquitin;Polyubiquitin-C;Ubiquitin;Ubiquitin-related 1;Ubiquitin-related 2	tr|Q642L7|Q642L7_MOUSE;sp|P62983|RS27A_MOUSE;P62983;tr|A5JUZ1|A5JUZ1_MOUSE;tr|E9Q9J0|E9Q9J0_MOUSE;E9Q9J0;tr|Q66JP1|Q66JP1_MOUSE;sp|P62984|RL40_MOUSE;P62984;tr|Q8C2K3|Q8C2K3_MOUSE;E9Q0Z8;tr|E9Q4P0|E9Q4P0_MOUSE;E9Q4P0;tr|E9Q5F6|E9Q5F6_MOUSE;E9Q5F6;tr|Q922B0|Q922B0_MOUSE;tr|E9QNP0|E9QNP0_MOUSE;E9QNP0;tr|Q5SX22|Q5SX22_MOUSE;Q5SX22;tr|Q3TH47|Q3TH47_MOUSE;tr|Q78XY9|Q78XY9_MOUSE;tr|Q6NZC5|Q6NZC5_MOUSE;s…	1.0251	1.04714	0.0664506		3940000000	3900000000	3730000000	3900000000	4050000000	4220000000	4090000000	3840000000
Rac1;Rac3;Rac2	Ras-related C3 botulinum toxin substrate 1;Ras-related C3 botulinum toxin substrate 3;Ras-related C3 botulinum toxin substrate 2	tr|Q8BPG5|Q8BPG5_MOUSE;tr|K7Q7T7|K7Q7T7_MOUSE;sp|P63001|RAC1_MOUSE;P63001;tr|Q3TLP8|Q3TLP8_MOUSE;Q3TLP8;tr|Q9D859|Q9D859_MOUSE;tr|Q8C4N8|Q8C4N8_MOUSE;tr|Q14A12|Q14A12_MOUSE;sp|P60764|RAC3_MOUSE;P60764;tr|A2AC13|A2AC13_MOUSE;A2AC13;sp|Q05144|RAC2_MOUSE;Q05144;tr|Q8QZS2|Q8QZS2_MOUSE	0.695772	0.908568	-0.138334		325000000	345000000	286000000	336000000	292000000	290000000	257000000	335000000
Pafah1b1	Platelet-activating factor acetylhydrolase IB subunit alpha	tr|Q5SW18|Q5SW18_MOUSE;tr|Q3UGR6|Q3UGR6_MOUSE;sp|P63005|LIS1_MOUSE;P63005;tr|Q3UHM0|Q3UHM0_MOUSE;sp|P63005-2|LIS1_MOUSE;P63005-2;tr|Q3TJG1|Q3TJG1_MOUSE;tr|Q3TIK0|Q3TIK0_MOUSE;tr|Q3UH92|Q3UH92_MOUSE;tr|Q5SW16|Q5SW16_MOUSE;Q5SW16;tr|Q3TUH5|Q3TUH5_MOUSE	0.786345	0.916682	-0.125506		353000000	332000000	302000000	299000000	279000000	274000000	306000000	320000000
Rab3a	Ras-related protein Rab-3A	tr|Q0PD63|Q0PD63_MOUSE;sp|P63011|RAB3A_MOUSE;P63011;tr|Q05D37|Q05D37_MOUSE;tr|D3YZP5|D3YZP5_MOUSE;D3YZP5	0.637219	0.866485	-0.206753		582000000	844000000	611000000	641000000	545000000	558000000	544000000	673000000
Hspa8	Heat shock cognate 71 kDa protein	tr|Q3UBA6|Q3UBA6_MOUSE;tr|Q3TQ13|Q3TQ13_MOUSE;tr|Q3TH56|Q3TH56_MOUSE;tr|Q3TEK2|Q3TEK2_MOUSE;sp|P63017|HSP7C_MOUSE;P63017;tr|Q504P4|Q504P4_MOUSE;Q504P4;tr|Q3TZJ3|Q3TZJ3_MOUSE;tr|Q3U9L2|Q3U9L2_MOUSE;tr|Q3ULM1|Q3ULM1_MOUSE;tr|Q3TF16|Q3TF16_MOUSE;tr|Q3TRH3|Q3TRH3_MOUSE;tr|Q3UDS0|Q3UDS0_MOUSE;tr|Q3TB63|Q3TB63_MOUSE;tr|Q3KQJ4|Q3KQJ4_MOUSE;tr|Q3TH04|Q3TH04_MOUSE;tr|Q3UXU1|Q3UXU1_MOUSE;tr|D3Z5E2|D3Z5E2_M…	0.0767483	1.00737	0.0105989		7790000000	7680000000	6990000000	7860000000	8080000000	7590000000	7270000000	7620000000
Tpt1	Translationally-controlled tumor protein	sp|P63028|TCTP_MOUSE;P63028	0.127403	0.942062	-0.0861065		72600000	66800000	71300000	36100000	52400000	57600000	47400000	75100000
Dnaja1	DnaJ homolog subfamily A member 1	tr|Q5NTY0|Q5NTY0_MOUSE;tr|Q3TK61|Q3TK61_MOUSE;sp|P63037|DNJA1_MOUSE;P63037;tr|B1AXY1|B1AXY1_MOUSE;B1AXY1;tr|B1AXX9|B1AXX9_MOUSE;B1AXX9;tr|B1AXY0|B1AXY0_MOUSE;B1AXY0	0.0781248	0.974758	-0.0368844		44500000	53500000	47000000	44000000	54700000	45200000	52200000	32200000
Hspd1	60 kDa heat shock protein, mitochondrial	sp|P63038|CH60_MOUSE;P63038;sp|P63038-2|CH60_MOUSE;P63038-2;tr|D3Z2F2|D3Z2F2_MOUSE;D3Z2F2;tr|D3Z7J9|D3Z7J9_MOUSE;D3Z7J9	0.143751	0.977244	-0.0332096		36800000	34800000	43000000	41400000	35500000	40800000	40100000	36100000
Cplx1	Complexin-1	sp|P63040|CPLX1_MOUSE;P63040;tr|D3YZ72|D3YZ72_MOUSE;D3YZ72	1.88372	0.82373	-0.279756	+	526000000	536000000	506000000	618000000	464000000	416000000	447000000	474000000
Sult4a1	Sulfotransferase 4A1	sp|P63046|ST4A1_MOUSE;P63046;sp|P63046-2|ST4A1_MOUSE;P63046-2;tr|Q8BQV8|Q8BQV8_MOUSE	0.141615	0.975332	-0.036034		21400000	23300000	20100000	21100000	20100000	23500000	17900000	22400000
Eif4e	Eukaryotic translation initiation factor 4E	tr|Q3TK95|Q3TK95_MOUSE;sp|P63073|IF4E_MOUSE;P63073;tr|Q8C470|Q8C470_MOUSE	0.148843	1.0561	0.0787531		30200000	45300000	32300000	44500000	41500000	35300000	33700000	50300000
Mapk1	Mitogen-activated protein kinase 1	sp|P63085|MK01_MOUSE;P63085;tr|Q3UF82|Q3UF82_MOUSE;E9QAJ2;tr|O35558|O35558_MOUSE;tr|Q922X7|Q922X7_MOUSE;tr|F6VEI7|F6VEI7_MOUSE;F6VEI7	0.460264	0.92173	-0.117583		674000000	747000000	632000000	639000000	585000000	538000000	614000000	745000000
Ppp1cc	Serine/threonine-protein phosphatase PP1-gamma catalytic subunit	sp|P63087-2|PP1G_MOUSE;P63087-2;tr|Q6ZWM8|Q6ZWM8_MOUSE;tr|Q3U7K1|Q3U7K1_MOUSE;sp|P63087|PP1G_MOUSE;P63087	0.305597	1.0711	0.0990968		31200000	45300000	35300000	35700000	43700000	41700000	34600000	38000000
Gnas	Guanine nucleotide-binding protein G(s) subunit alpha isoforms short;Guanine nucleotide-binding protein G(s) subunit alpha isoforms XLas	sp|P63094-2|GNAS2_MOUSE;P63094-2;sp|P63094|GNAS2_MOUSE;P63094;sp|Q6R0H7-4|GNAS1_MOUSE;Q6R0H7-4;sp|Q6R0H7|GNAS1_MOUSE;Q6R0H7;sp|P63094-3|GNAS2_MOUSE;P63094-3	0.15257	1.04262	0.0602173		19200000	17500000	16200000	23000000	23200000	18800000	16600000	20400000
Ywhaz	14-3-3 protein zeta/delta	sp|P63101|1433Z_MOUSE;P63101;tr|Q8BWN0|Q8BWN0_MOUSE;tr|D3YXN6|D3YXN6_MOUSE;D3YXN6;tr|Q3UA58|Q3UA58_MOUSE;tr|D3YXF4|D3YXF4_MOUSE;D3YXF4;tr|D3YW45|D3YW45_MOUSE;D3YW45	0.840837	1.06775	0.0945757		8999999000	8620000000	9650000000	10100000000	10400000000	10000000000	9479999000	9900000000
Gabrb2;Gabrb3	Gamma-aminobutyric acid receptor subunit beta-2	sp|P63137-2|GBRB2_MOUSE;P63137-2;sp|P63137|GBRB2_MOUSE;P63137;tr|F6WUM4|F6WUM4_MOUSE;F6WUM4;tr|Q8CJ39|Q8CJ39_MOUSE	0.879098	0.731682	-0.450712		10200000	12800000	8833300	7529300	7654700	5783100	NaN	8151900
Hmgb1	High mobility group protein B1	tr|Q8C7C4|Q8C7C4_MOUSE;tr|Q8BNM0|Q8BNM0_MOUSE;tr|Q8BQ02|Q8BQ02_MOUSE;tr|Q6P202|Q6P202_MOUSE;tr|Q58EV5|Q58EV5_MOUSE;tr|Q497Z6|Q497Z6_MOUSE;tr|Q3UBK2|Q3UBK2_MOUSE;sp|P63158|HMGB1_MOUSE;P63158;D3Z351;tr|Q3UJK0|Q3UJK0_MOUSE;tr|Q8CH24|Q8CH24_MOUSE;tr|D3YVC6|D3YVC6_MOUSE;D3YVC6;tr|D3YZ18|D3YZ18_MOUSE;D3YZ18;tr|Q80YZ1|Q80YZ1_MOUSE	0.583235	0.930757	-0.103523		159000000	159000000	149000000	175000000	138000000	170000000	147000000	142000000
Sumo1	Small ubiquitin-related modifier 1	sp|P63166|SUMO1_MOUSE;P63166;tr|Q8BT45|Q8BT45_MOUSE	0.394903	1.21809	0.284625		16000000	16900000	7912100	11600000	17200000	8881000	19500000	18100000
Dynll1	Dynein light chain 1, cytoplasmic	sp|P63168|DYL1_MOUSE;P63168;tr|Q9D6F6|Q9D6F6_MOUSE	0.236796	0.886251	-0.174213		54900000	71900000	59000000	50200000	32100000	NaN	51700000	73100000
Gng2	Guanine nucleotide-binding protein G(I)/G(S)/G(O) subunit gamma-2	sp|P63213|GBG2_MOUSE;P63213	0.303811	0.899024	-0.153568		68100000	73600000	112000000	81400000	67300000	77900000	92200000	63900000
Gng3	Guanine nucleotide-binding protein G(I)/G(S)/G(O) subunit gamma-3	sp|P63216|GBG3_MOUSE;P63216	0.486596	0.854746	-0.226432		34200000	44800000	34000000	24600000	24000000	31800000	34000000	27800000
Eif5a	Eukaryotic translation initiation factor 5A-1	sp|P63242|IF5A1_MOUSE;P63242;tr|J3QPS8|J3QPS8_MOUSE;tr|Q8VHU9|Q8VHU9_MOUSE	0.0825393	1.03049	0.0433268		131000000	103000000	132000000	112000000	120000000	84500000	148000000	140000000
Actg1	Actin, cytoplasmic 2;Actin, cytoplasmic 2, N-terminally processed	tr|Q4KL81|Q4KL81_MOUSE;sp|P63260|ACTG_MOUSE;P63260;tr|Q3TSB7|Q3TSB7_MOUSE;tr|Q3UD81|Q3UD81_MOUSE;tr|G3UYG0|G3UYG0_MOUSE;G3UYG0;tr|B1ATY1|B1ATY1_MOUSE;B1ATY1	0.585694	1.04494	0.0634227		17700000000	17600000000	15500000000	17300000000	18000000000	18700000000	17300000000	17200000000
Prkcg	Protein kinase C gamma type;Protein kinase C	tr|Q3UN66|Q3UN66_MOUSE;sp|P63318|KPCG_MOUSE;P63318;E9QMP2;tr|Q2NKI4|Q2NKI4_MOUSE;Q2NKI4	0.587184	0.904219	-0.145257		506000000	525000000	504000000	419000000	419000000	391000000	432000000	525000000
Rala	Ras-related protein Ral-A	tr|Q9CXY0|Q9CXY0_MOUSE;sp|P63321|RALA_MOUSE;P63321	0.944669	0.829678	-0.269377		49700000	66000000	56600000	65200000	51200000	43200000	43300000	59400000
Rps10	40S ribosomal protein S10	tr|Q5M9K7|Q5M9K7_MOUSE;tr|Q3U9P0|Q3U9P0_MOUSE;sp|P63325|RS10_MOUSE;P63325;tr|Q3UW83|Q3UW83_MOUSE;Q3UW83;tr|J3QNI7|J3QNI7_MOUSE	0.0664184	1.01877	0.0268327		83700000	93000000	76500000	89800000	79800000	110000000	84200000	75200000
Ppp3ca	Serine/threonine-protein phosphatase 2B catalytic subunit alpha isoform	tr|B2RRX2|B2RRX2_MOUSE;sp|P63328|PP2BA_MOUSE;P63328	0.288553	0.966986	-0.0484336		2120000000	1790000000	1910000000	2070000000	1940000000	2020000000	1750000000	1930000000
Ppp2ca	Serine/threonine-protein phosphatase 2A catalytic subunit alpha isoform	sp|P63330|PP2AA_MOUSE;P63330;tr|Q8BN07|Q8BN07_MOUSE	0.297732	0.914707	-0.128619		182000000	199000000	143000000	151000000	145000000	137000000	136000000	200000000
Csnk2b	Casein kinase II subunit beta	sp|P67871|CSK2B_MOUSE;P67871;G3UZJ5;tr|G3UZJ5|G3UZJ5_MOUSE;tr|G3UZA4|G3UZA4_MOUSE;G3UZA4;G3UWL3;tr|G3UXG7|G3UXG7_MOUSE;G3UXG7;tr|G3UZX4|G3UZX4_MOUSE;G3UZX4;tr|G3UXU2|G3UXU2_MOUSE;tr|G3UWU5|G3UWU5_MOUSE;G3UWU5	0.120316	0.955509	-0.0656579		105000000	97400000	102000000	98300000	97400000	56700000	117000000	113000000
Rpl22	60S ribosomal protein L22	tr|Q4VAG4|Q4VAG4_MOUSE;sp|P67984|RL22_MOUSE;P67984	0.300021	1.08702	0.120381		187000000	105000000	164000000	152000000	183000000	169000000	153000000	157000000
Actc1;Acta2;Actg2;Acta1	Actin, alpha cardiac muscle 1;Actin, aortic smooth muscle;Actin, gamma-enteric smooth muscle;Actin, alpha skeletal muscle	tr|Q9CXK3|Q9CXK3_MOUSE;tr|Q497E4|Q497E4_MOUSE;sp|P68033|ACTC_MOUSE;P68033;tr|Q3UIJ3|Q3UIJ3_MOUSE;sp|P62737|ACTA_MOUSE;P62737;tr|Q3TG92|Q3TG92_MOUSE;tr|Q61275|Q61275_MOUSE;tr|Q3UJ36|Q3UJ36_MOUSE;sp|P63268|ACTH_MOUSE;P63268;sp|P68134|ACTS_MOUSE;P68134;tr|Q3U122|Q3U122_MOUSE;tr|Q61264|Q61264_MOUSE;tr|Q61272|Q61272_MOUSE;tr|Q61852|Q61852_MOUSE;tr|D3YZY0|D3YZY0_MOUSE;D3YZY0;tr|I6L9D2|I6L9D2_MOUSE;tr|Q…	1.04725	1.19582	0.258001		121000000	103000000	92800000	117000000	139000000	137000000	138000000	105000000
Ube2l3	Ubiquitin-conjugating enzyme E2 L3	tr|Q561N4|Q561N4_MOUSE;sp|P68037|UB2L3_MOUSE;P68037;tr|Q3TIH9|Q3TIH9_MOUSE;tr|D3YZS3|D3YZS3_MOUSE;D3YZS3	0.971296	1.07401	0.10301		136000000	119000000	133000000	133000000	133000000	136000000	148000000	141000000
Gnb2l1	Guanine nucleotide-binding protein subunit beta-2-like 1	sp|P68040|GBLP_MOUSE;P68040	0.406002	1.06734	0.0940163		224000000	177000000	185000000	173000000	204000000	220000000	184000000	203000000
Prkacb	cAMP-dependent protein kinase catalytic subunit beta	sp|P68181-2|KAPCB_MOUSE;P68181-2;sp|P68181-3|KAPCB_MOUSE;P68181-3;sp|P68181|KAPCB_MOUSE;P68181;sp|P68181-4|KAPCB_MOUSE;P68181-4;tr|Q8C4J3|Q8C4J3_MOUSE;tr|Q8CBP8|Q8CBP8_MOUSE;tr|H6TMF6|H6TMF6_MOUSE;tr|H6TMF5|H6TMF5_MOUSE	0.0537516	1.00688	0.00989646		27000000	27800000	27500000	30000000	30100000	25400000	27900000	29700000
Tuba4a	Tubulin alpha-4A chain	sp|P68368|TBA4A_MOUSE;P68368	0.105131	0.94905	-0.0754435		2130000000	3160000000	1970000000	1840000000	2060000000	1670000000	1980000000	2940000000
Tuba1a	Tubulin alpha-1A chain	sp|P68369|TBA1A_MOUSE;P68369	0.592203	1.09475	0.130605		17500000000	18700000000	15800000000	15600000000	17500000000	18100000000	16800000000	21500000000
Tubb4b	Tubulin beta-4B chain	sp|P68372|TBB4B_MOUSE;P68372;tr|J3QNR5|J3QNR5_MOUSE;tr|Q9CVR0|Q9CVR0_MOUSE;tr|Q9DCR1|Q9DCR1_MOUSE	0.0843908	1.01132	0.0162409		18400000000	16100000000	15200000000	17100000000	16400000000	16000000000	17500000000	17600000000
Prkcb	Protein kinase C beta type	sp|P68404-2|KPCB_MOUSE;P68404-2;sp|P68404|KPCB_MOUSE;P68404	0.814238	0.914782	-0.1285		354000000	292000000	328000000	334000000	276000000	296000000	294000000	330000000
Ywhah	14-3-3 protein eta	sp|P68510|1433F_MOUSE;P68510;E9Q4V8;tr|Q8BJH3|Q8BJH3_MOUSE	0.0302394	0.995126	-0.00704902		1810000000	1430000000	1750000000	1750000000	1700000000	1720000000	1740000000	1570000000
Kpnb1	Importin subunit beta-1	tr|Q3TFE8|Q3TFE8_MOUSE;tr|Q7TSZ6|Q7TSZ6_MOUSE;sp|P70168|IMB1_MOUSE;P70168;tr|Q3UHW8|Q3UHW8_MOUSE	0.750134	0.949036	-0.0754646		243000000	254000000	228000000	239000000	245000000	228000000	219000000	222000000
Kifap3	Kinesin-associated protein 3	sp|P70188-2|KIFA3_MOUSE;P70188-2;sp|P70188|KIFA3_MOUSE;P70188;tr|Q3UZA5|Q3UZA5_MOUSE;tr|Q9CRX5|Q9CRX5_MOUSE	0.113502	0.979325	-0.0301406		12200000	13900000	14800000	14200000	15500000	13700000	12500000	12200000
Psmb7	Proteasome subunit beta type-7	tr|Q5D098|Q5D098_MOUSE;sp|P70195|PSB7_MOUSE;P70195	0.126908	0.975642	-0.0355761		74000000	76900000	58100000	67700000	68500000	64100000	62700000	74900000
Lxn	Latexin	tr|Q14BZ3|Q14BZ3_MOUSE;sp|P70202|LXN_MOUSE;P70202	0.935949	0.877308	-0.188844		75500000	61800000	67500000	60600000	63000000	54200000	63100000	52400000
Map2k6	Dual specificity mitogen-activated protein kinase kinase 6	tr|Q8BP44|Q8BP44_MOUSE;tr|Q543Z5|Q543Z5_MOUSE;sp|P70236|MP2K6_MOUSE;P70236;tr|Q60521|Q60521_MOUSE;tr|Q8C371|Q8C371_MOUSE;tr|A2AGS2|A2AGS2_MOUSE;A2AGS2;tr|Q3UU57|Q3UU57_MOUSE;tr|P70273|P70273_MOUSE	0.559898	0.917182	-0.12472		14200000	14800000	14100000	13900000	13800000	14800000	10300000	13400000
Pebp1	Phosphatidylethanolamine-binding protein 1;Hippocampal cholinergic neurostimulating peptide	tr|Q5EBQ2|Q5EBQ2_MOUSE;tr|Q3TGC5|Q3TGC5_MOUSE;sp|P70296|PEBP1_MOUSE;P70296;tr|D3Z1V4|D3Z1V4_MOUSE;D3Z1V4;tr|D6RHS6|D6RHS6_MOUSE;D6RHS6	0.40519	1.04319	0.0609995		2920000000	3100000000	3140000000	3120000000	3170000000	2980000000	3070000000	3590000000
Stam	Signal transducing adapter molecule 1	tr|Q3UGN9|Q3UGN9_MOUSE;Q3UGN9;tr|Q3TQ49|Q3TQ49_MOUSE;sp|P70297|STAM1_MOUSE;P70297;tr|Q3UMC8|Q3UMC8_MOUSE;tr|A2ARJ0|A2ARJ0_MOUSE;A2ARJ0;tr|Q3TPR2|Q3TPR2_MOUSE	0.0665057	0.985066	-0.0217074		75200000	67100000	57400000	83600000	69600000	68800000	72400000	68300000
Stim1	Stromal interaction molecule 1	sp|P70302|STIM1_MOUSE;P70302	0.386664	0.896036	-0.158372		14800000	16100000	17700000	19600000	17900000	10200000	16400000	16400000
Hnrnph2	Heterogeneous nuclear ribonucleoprotein H2;Heterogeneous nuclear ribonucleoprotein H2, N-terminally processed	sp|P70333|HNRH2_MOUSE;P70333;tr|Q3UR26|Q3UR26_MOUSE;tr|J3QPH6|J3QPH6_MOUSE	0.825958	1.15817	0.211846		75300000	65200000	60500000	55700000	74900000	81100000	61500000	79800000
Rock2	Rho-associated protein kinase 2	sp|P70336|ROCK2_MOUSE;P70336;sp|P70336-2|ROCK2_MOUSE;P70336-2;tr|F8VPK5|F8VPK5_MOUSE;F8VPK5;E9PYM9;E9Q9W8;tr|Q6A035|Q6A035_MOUSE;tr|Q3UMT5|Q3UMT5_MOUSE;tr|Q8CC95|Q8CC95_MOUSE;tr|Q3TR46|Q3TR46_MOUSE;tr|Q3UEZ9|Q3UEZ9_MOUSE;sp|P70335-2|ROCK1_MOUSE;P70335-2;sp|P70335|ROCK1_MOUSE;P70335;tr|Q3UE22|Q3UE22_MOUSE;tr|Q3TBE0|Q3TBE0_MOUSE	0.630274	0.928448	-0.107107		165000000	184000000	153000000	187000000	168000000	165000000	147000000	160000000
Hint1	Histidine triad nucleotide-binding protein 1	sp|P70349|HINT1_MOUSE;P70349;tr|B0R1E3|B0R1E3_MOUSE;B0R1E3	0.0219445	1.00975	0.0139993		147000000	82300000	123000000	115000000	110000000	107000000	152000000	102000000
Ufd1l	Ubiquitin fusion degradation protein 1 homolog	tr|Q9CWQ7|Q9CWQ7_MOUSE;tr|Q8C2D2|Q8C2D2_MOUSE;sp|P70362|UFD1_MOUSE;P70362;tr|Q9CZJ3|Q9CZJ3_MOUSE	0.0460327	0.99061	-0.0136104		30500000	26300000	25800000	31200000	29700000	25000000	26600000	31500000
Elavl1	ELAV-like protein 1	tr|Q8BW03|Q8BW03_MOUSE;tr|Q8BM84|Q8BM84_MOUSE;tr|Q3UFF9|Q3UFF9_MOUSE;sp|P70372|ELAV1_MOUSE;P70372;tr|Q8BTQ1|Q8BTQ1_MOUSE;tr|Q8BVF8|Q8BVF8_MOUSE;tr|Q3TT05|Q3TT05_MOUSE	0.907965	1.34206	0.424447		14000000	12400000	12800000	15100000	19400000	24100000	11900000	17400000
Usp9x	Ubiquitin carboxyl-terminal hydrolase;Probable ubiquitin carboxyl-terminal hydrolase FAF-X	tr|Q4FE56|Q4FE56_MOUSE;Q4FE56;sp|P70398|USP9X_MOUSE;P70398;tr|Q8C7T5|Q8C7T5_MOUSE;tr|E9PWA9|E9PWA9_MOUSE;E9PWA9;tr|Q8BS89|Q8BS89_MOUSE;tr|G3UZS3|G3UZS3_MOUSE;G3UZS3;tr|Q8BR77|Q8BR77_MOUSE	0.578978	0.958213	-0.0615817		189000000	214000000	197000000	214000000	198000000	188000000	202000000	191000000
Slc9a3r1	Na(+)/H(+) exchange regulatory cofactor NHE-RF1	tr|Q3TG37|Q3TG37_MOUSE;sp|P70441|NHRF1_MOUSE;P70441;tr|Q9R1A1|Q9R1A1_MOUSE;sp|P70441-2|NHRF1_MOUSE;P70441-2	0.936363	1.1686	0.224779		51400000	51600000	49900000	56600000	57600000	69700000	49900000	67600000
Sparcl1	SPARC-like protein 1	tr|Q3UYK7|Q3UYK7_MOUSE;tr|Q3TYD5|Q3TYD5_MOUSE;sp|P70663|SPRL1_MOUSE;P70663	0.185077	1.05	0.0703829		48400000	47000000	34600000	33400000	44900000	38100000	45600000	43100000
Naca	Nascent polypeptide-associated complex subunit alpha;Nascent polypeptide-associated complex subunit alpha, muscle-specific form	sp|Q60817|NACA_MOUSE;Q60817;sp|P70670|NACAM_MOUSE;P70670;tr|Q3UK68|Q3UK68_MOUSE	1.66359	0.924829	-0.112742	+	98800000	NaN	103000000	NaN	93600000	NaN	93200000	93800000
Urod	Uroporphyrinogen decarboxylase	sp|P70697|DCUP_MOUSE;P70697	0.18494	0.92805	-0.107725		11400000	NaN	8051000	8523900	8640200	NaN	NaN	8665400
Ctps1	CTP synthase 1	sp|P70698|PYRG1_MOUSE;P70698;tr|Q3TPP2|Q3TPP2_MOUSE	0.450484	1.13168	0.178467		26900000	36900000	37400000	43300000	44000000	45600000	42800000	31100000
Gaa	Lysosomal alpha-glucosidase	sp|P70699|LYAG_MOUSE;P70699;tr|F6R5R5|F6R5R5_MOUSE;F6R5R5;tr|F6VEG4|F6VEG4_MOUSE;F6VEG4;tr|A2AFL3|A2AFL3_MOUSE;A2AFL3;tr|A2AFL5|A2AFL5_MOUSE;A2AFL5	1.10835	1.26857	0.343205		8600700	NaN	NaN	7093700	10400000	NaN	9073200	10400000
Cct7	T-complex protein 1 subunit eta	tr|Q8C5Q5|Q8C5Q5_MOUSE;tr|Q3TIJ7|Q3TIJ7_MOUSE;sp|P80313|TCPH_MOUSE;P80313;tr|Q3UIJ0|Q3UIJ0_MOUSE;tr|Q3TJN2|Q3TJN2_MOUSE;tr|Q3THH8|Q3THH8_MOUSE;tr|Q3TET0|Q3TET0_MOUSE;tr|Q3UDB1|Q3UDB1_MOUSE	1.11542	1.06814	0.0951008		346000000	327000000	339000000	346000000	365000000	358000000	340000000	388000000
Cct2	T-complex protein 1 subunit beta	tr|Q542X7|Q542X7_MOUSE;sp|P80314|TCPB_MOUSE;P80314;tr|Q9JJD8|Q9JJD8_MOUSE	0.179526	0.975413	-0.0359156		657000000	729000000	569000000	682000000	630000000	633000000	634000000	674000000
Cct4	T-complex protein 1 subunit delta	tr|Q564F4|Q564F4_MOUSE;tr|Q3UJZ8|Q3UJZ8_MOUSE;tr|Q3TII0|Q3TII0_MOUSE;sp|P80315|TCPD_MOUSE;P80315;tr|G5E839|G5E839_MOUSE;G5E839;tr|G3UYW5|G3UYW5_MOUSE;G3UYW5	1.0721	1.07771	0.107964		626000000	590000000	597000000	619000000	705000000	643000000	604000000	668000000
Cct5	T-complex protein 1 subunit epsilon	sp|P80316|TCPE_MOUSE;P80316;tr|E0CZA1|E0CZA1_MOUSE;E0CZA1	0.383995	1.03342	0.0474292		523000000	513000000	460000000	490000000	488000000	508000000	508000000	548000000
Cct6a	T-complex protein 1 subunit zeta	tr|Q52KG9|Q52KG9_MOUSE;tr|Q3TIX8|Q3TIX8_MOUSE;tr|Q3TI05|Q3TI05_MOUSE;sp|P80317|TCPZ_MOUSE;P80317;tr|Q3TW97|Q3TW97_MOUSE;tr|E9QPA6|E9QPA6_MOUSE;E9QPA6;tr|Q8VEI1|Q8VEI1_MOUSE;tr|Q497N0|Q497N0_MOUSE;sp|Q61390|TCPW_MOUSE;Q61390;tr|Q8BVT1|Q8BVT1_MOUSE;tr|B1AT05|B1AT05_MOUSE;B1AT05	0.087437	1.01019	0.0146308		877000000	826000000	773000000	763000000	838000000	861000000	759000000	814000000
Cct3	T-complex protein 1 subunit gamma	tr|Q3U4U6|Q3U4U6_MOUSE;sp|P80318|TCPG_MOUSE;P80318;tr|E9Q133|E9Q133_MOUSE;E9Q133;tr|Q3U0I3|Q3U0I3_MOUSE;Q3U0I3;tr|Q3UJP4|Q3UJP4_MOUSE;tr|F6Q609|F6Q609_MOUSE;F6Q609;tr|Q3TBM6|Q3TBM6_MOUSE;tr|Q9R1U1|Q9R1U1_MOUSE;tr|F6ZVG8|F6ZVG8_MOUSE;F6ZVG8	0.104731	0.987456	-0.0182119		620000000	665000000	562000000	606000000	593000000	597000000	578000000	654000000
Rpl36a	60S ribosomal protein L36a	tr|Q5M9P1|Q5M9P1_MOUSE;sp|P83882|RL36A_MOUSE;P83882	0.0835888	0.885189	-0.175942		5933400	7117700	25300000	NaN	5819300	8936300	19600000	11000000
Tceb1	Transcription elongation factor B polypeptide 1	sp|P83940|ELOC_MOUSE;P83940	0.0426447	0.992341	-0.0110915		104000000	98900000	94400000	88400000	103000000	90300000	83900000	105000000
Hpca	Neuron-specific calcium-binding protein hippocalcin	sp|P84075|HPCA_MOUSE;P84075;tr|E9PV73|E9PV73_MOUSE;E9PV73;tr|A2A7R5|A2A7R5_MOUSE;A2A7R5;tr|A2A7R6|A2A7R6_MOUSE;A2A7R6	0.443589	0.89243	-0.164188		368000000	386000000	335000000	322000000	291000000	255000000	295000000	418000000
Arf1;Arf3;Arf2	ADP-ribosylation factor 1;ADP-ribosylation factor 3;ADP-ribosylation factor 2	sp|P84078|ARF1_MOUSE;P84078;tr|Q3U344|Q3U344_MOUSE;sp|P61205|ARF3_MOUSE;P61205;sp|Q8BSL7|ARF2_MOUSE;Q8BSL7;tr|A2A6T9|A2A6T9_MOUSE;A2A6T9	0.284657	1.05754	0.0807163		1350000000	1660000000	1400000000	1250000000	1530000000	1450000000	1310000000	1700000000
Arf5	ADP-ribosylation factor 5	sp|P84084|ARF5_MOUSE;P84084;tr|D3YV25|D3YV25_MOUSE;D3YV25;tr|E9Q2C2|E9Q2C2_MOUSE;E9Q2C2	0.909431	0.864789	-0.209581		106000000	101000000	121000000	127000000	94600000	115000000	95300000	88000000
Cplx2	Complexin-2	sp|P84086|CPLX2_MOUSE;P84086	0.948326	0.724778	-0.46439		389000000	418000000	422000000	420000000	234000000	165000000	367000000	430000000
Erh	Enhancer of rudimentary homolog	tr|Q4FZH7|Q4FZH7_MOUSE;sp|P84089|ERH_MOUSE;P84089;tr|G3UW85|G3UW85_MOUSE;G3UW85	0.267403	1.10281	0.141183		88100000	60900000	69300000	NaN	NaN	NaN	76000000	84500000
Ap2m1	AP-2 complex subunit mu	tr|Q3TWV4|Q3TWV4_MOUSE;Q3TWV4;tr|Q5FWI9|Q5FWI9_MOUSE;sp|P84091|AP2M1_MOUSE;P84091;tr|Q6A0C9|Q6A0C9_MOUSE;tr|Q3TH69|Q3TH69_MOUSE;tr|Q3UCW9|Q3UCW9_MOUSE	0.432869	1.04337	0.0612486		606000000	589000000	544000000	608000000	606000000	562000000	615000000	667000000
Rhog	Rho-related GTP-binding protein RhoG	tr|Q3UDZ1|Q3UDZ1_MOUSE;sp|P84096|RHOG_MOUSE;P84096;tr|B2KKU6|B2KKU6_MOUSE	0.00959663	0.99802	-0.00285868		36300000	39900000	42500000	38100000	34000000	NaN	42600000	40700000
Adcy5	Adenylate cyclase type 5	sp|P84309|ADCY5_MOUSE;P84309;sp|P84309-2|ADCY5_MOUSE;P84309-2	1.95603	0.823533	-0.280102	+	8962300	8452800	8766900	8919100	8080200	6532000	6511100	7783600
Nptn	Neuroplastin	sp|P97300|NPTN_MOUSE;P97300;sp|P97300-1|NPTN_MOUSE;P97300-1;sp|P97300-4|NPTN_MOUSE;P97300-4;tr|H3BKA7|H3BKA7_MOUSE	0.908081	0.843166	-0.246111		136000000	143000000	125000000	109000000	117000000	86800000	103000000	126000000
Nptn	Neuroplastin	sp|P97300-3|NPTN_MOUSE;P97300-3;tr|H3BIX4|H3BIX4_MOUSE	0.824632	0.79825	-0.325088		36000000	60900000	44700000	51000000	44200000	41500000	32900000	35100000
Csrp1	Cysteine and glycine-rich protein 1	tr|Q4FJX4|Q4FJX4_MOUSE;sp|P97315|CSRP1_MOUSE;P97315	0.058397	1.00635	0.00913776		108000000	104000000	101000000	102000000	98300000	98800000	113000000	109000000
S100a13	Protein S100-A13	tr|Q545H7|Q545H7_MOUSE;sp|P97352|S10AD_MOUSE;P97352	1.61686	0.779275	-0.359795	+	21700000	21700000	17200000	22800000	18500000	16700000	15600000	14200000
Sms	Spermine synthase	sp|P97355|SPSY_MOUSE;P97355;tr|E9PZ58|E9PZ58_MOUSE;E9PZ58	0.274821	1.14551	0.195986		18400000	13700000	13100000	9958200	14300000	10500000	16000000	22400000
Sephs2	Selenide, water dikinase 2	sp|P97364|SPS2_MOUSE;P97364	0.267488	1.06028	0.0844509		8409400	9560800	8973600	9206700	11000000	8511800	10900000	7904000
Atp1b3	Sodium/potassium-transporting ATPase subunit beta-3	tr|Q544Q7|Q544Q7_MOUSE;sp|P97370|AT1B3_MOUSE;P97370;tr|Q3UFH4|Q3UFH4_MOUSE;Q3UFH4;tr|Q1WWL1|Q1WWL1_MOUSE;tr|Q3U9D4|Q3U9D4_MOUSE;tr|Q71VC6|Q71VC6_MOUSE	0.399214	0.857357	-0.222033		31400000	40100000	33900000	22900000	33100000	17500000	27500000	31900000
G3bp2	Ras GTPase-activating protein-binding protein 2	tr|Q3U541|Q3U541_MOUSE;sp|P97379|G3BP2_MOUSE;P97379;tr|Q3U6B1|Q3U6B1_MOUSE;tr|Q542W3|Q542W3_MOUSE;sp|P97379-2|G3BP2_MOUSE;P97379-2;tr|Q3U931|Q3U931_MOUSE;tr|Q5DU21|Q5DU21_MOUSE	0.233724	0.832191	-0.265014		110000000	127000000	304000000	126000000	127000000	179000000	108000000	141000000
Vps45	Vacuolar protein sorting-associated protein 45	tr|Q3THX4|Q3THX4_MOUSE;sp|P97390|VPS45_MOUSE;P97390	0.281624	0.916635	-0.125581		24000000	33600000	32000000	26300000	18700000	27900000	31600000	27900000
Slc30a3	Zinc transporter 3	tr|Q6NZC3|Q6NZC3_MOUSE;tr|Q3TMQ7|Q3TMQ7_MOUSE;sp|P97441|ZNT3_MOUSE;P97441;tr|Q3UN07|Q3UN07_MOUSE	0.301104	1.82717	0.869614		NaN	18300000	NaN	22000000	18300000	70400000	21700000	NaN
Gclc	Glutamate--cysteine ligase catalytic subunit	tr|Q3TEF1|Q3TEF1_MOUSE;sp|P97494|GSH1_MOUSE;P97494;tr|Q3UNA7|Q3UNA7_MOUSE	0.527348	1.15533	0.208305		29700000	28900000	32700000	30300000	30100000	30900000	32200000	47200000
Wbp2	WW domain-binding protein 2	tr|Q544A1|Q544A1_MOUSE;sp|P97765|WBP2_MOUSE;P97765;tr|A2A860|A2A860_MOUSE;A2A860;tr|Q3TRG5|Q3TRG5_MOUSE;E9Q1S7;tr|Q9DBP6|Q9DBP6_MOUSE	0.235448	1.04923	0.0693245		60900000	74500000	79100000	80000000	88800000	79400000	69800000	71100000
Mllt11	Protein AF1q	tr|Q543U0|Q543U0_MOUSE;sp|P97783|AF1Q_MOUSE;P97783	0.631044	1.12727	0.172831		14600000	11500000	14300000	12700000	17800000	14700000	12700000	14600000
Fh	Fumarate hydratase, mitochondrial	sp|P97807-2|FUMH_MOUSE;P97807-2;sp|P97807|FUMH_MOUSE;P97807;tr|H3BKG7|H3BKG7_MOUSE	0.366387	0.970878	-0.0426385		81200000	83000000	75100000	83200000	78100000	83400000	73500000	78100000
Hn1	Hematological and neurological expressed 1 protein	sp|P97825|HN1_MOUSE;P97825	0.0318593	1.01023	0.014686		47300000	40300000	43600000	59000000	46300000	45400000	42700000	57700000
G3bp1	Ras GTPase-activating protein-binding protein 1	sp|P97855|G3BP1_MOUSE;P97855;tr|Q3UR88|Q3UR88_MOUSE;Q3UR88;tr|Q571F9|Q571F9_MOUSE	0.456665	0.791602	-0.337152		11900000	10900000	24400000	14300000	11000000	11100000	12800000	13700000
Tubb5	Tubulin beta-5 chain	sp|P99024|TBB5_MOUSE;P99024;tr|Q80ZV2|Q80ZV2_MOUSE	0.311979	1.05079	0.0714703		1280000000	1190000000	1040000000	1160000000	1200000000	1110000000	1190000000	1400000000
Psmb4	Proteasome subunit beta type-4	sp|P99026|PSB4_MOUSE;P99026	0.0673344	0.98658	-0.0194917		173000000	150000000	161000000	169000000	155000000	188000000	138000000	162000000
Rplp2	60S acidic ribosomal protein P2	sp|P99027|RLA2_MOUSE;P99027	0.0437414	1.01017	0.0146021		707000000	696000000	627000000	620000000	773000000	732000000	583000000	590000000
Prdx5	Peroxiredoxin-5, mitochondrial	sp|P99029-2|PRDX5_MOUSE;P99029-2;tr|Q3UWS9|Q3UWS9_MOUSE;tr|Q3U7H9|Q3U7H9_MOUSE;sp|P99029|PRDX5_MOUSE;P99029;tr|G3UZJ4|G3UZJ4_MOUSE;G3UZJ4;E9Q9H9;tr|H3BJQ7|H3BJQ7_MOUSE;tr|Q9D6X2|Q9D6X2_MOUSE;tr|Q9JHL8|Q9JHL8_MOUSE;tr|Q91YU9|Q91YU9_MOUSE	0.453044	0.957998	-0.0619055		594000000	558000000	514000000	561000000	581000000	511000000	527000000	514000000
Cpe	Carboxypeptidase E	tr|Q543R4|Q543R4_MOUSE;sp|Q00493|CBPE_MOUSE;Q00493	1.49607	1.24166	0.312274	+	60800000	50300000	65400000	61700000	73800000	63500000	75300000	83100000
G6pdx	Glucose-6-phosphate 1-dehydrogenase X;Glucose-6-phosphate 1-dehydrogenase	tr|Q790Y8|Q790Y8_MOUSE;sp|Q00612|G6PD1_MOUSE;Q00612;tr|Q3TNL1|Q3TNL1_MOUSE;tr|A3KG36|A3KG36_MOUSE;A3KG36	0.157609	0.974968	-0.0365728		89600000	85500000	76500000	77600000	84900000	81700000	68800000	85500000
Apoa1	Apolipoprotein A-I;Truncated apolipoprotein A-I	tr|Q3V2G1|Q3V2G1_MOUSE;sp|Q00623|APOA1_MOUSE;Q8BPD5;Q00623;tr|O09042|O09042_MOUSE;tr|O08855|O08855_MOUSE;tr|Q58EV2|Q58EV2_MOUSE;CON__P15497	1.56695	0.65647	-0.607199	+	266000000	394000000	413000000	273000000	230000000	207000000	206000000	241000000
Serpina1d	Alpha-1-antitrypsin 1-4	sp|Q00897|A1AT4_MOUSE;Q00897	1.46177	1.27767	0.353511	+	139000000	133000000	159000000	161000000	229000000	178000000	173000000	177000000
Rbp1	Retinol-binding protein 1	tr|Q58EU7|Q58EU7_MOUSE;sp|Q00915|RET1_MOUSE;Q00915	0.114419	0.985493	-0.021082		22900000	NaN	22900000	24600000	23900000	21100000	22600000	24900000
Pde1b	Calcium/calmodulin-dependent 3,5-cyclic nucleotide phosphodiesterase 1B	sp|Q01065|PDE1B_MOUSE;Q01065;tr|Q9DBS6|Q9DBS6_MOUSE;Q9DBS6;tr|Q6PDS5|Q6PDS5_MOUSE;Q6PDS5	0.942892	0.868917	-0.202709		191000000	152000000	180000000	186000000	134000000	154000000	149000000	178000000
Vcp	Transitional endoplasmic reticulum ATPase	sp|Q01853|TERA_MOUSE;Q01853;tr|Q8BNF8|Q8BNF8_MOUSE	0.176919	0.979457	-0.0299454		1700000000	1770000000	1560000000	1630000000	1560000000	1520000000	1650000000	1800000000
Uba1	Ubiquitin-like modifier-activating enzyme 1	tr|B9EHN0|B9EHN0_MOUSE;sp|Q02053|UBA1_MOUSE;Q02053;sp|P31254|UBA1Y_MOUSE;P31254;tr|Q61341|Q61341_MOUSE	0.144431	0.9836	-0.0238558		2300000000	1930000000	2110000000	2210000000	2170000000	2190000000	1980000000	2070000000
Ctnnb1	Catenin beta-1	tr|Q3UZT7|Q3UZT7_MOUSE;sp|Q02248|CTNB1_MOUSE;Q02248;tr|E9Q6A9|E9Q6A9_MOUSE;E9Q6A9;tr|Q80VE7|Q80VE7_MOUSE;tr|F7BAC9|F7BAC9_MOUSE;F7BAC9;tr|F7CRC6|F7CRC6_MOUSE;F7CRC6;tr|D3YUH4|D3YUH4_MOUSE;D3YUH4;tr|F6QZ47|F6QZ47_MOUSE;F6QZ47;tr|D3Z7S6|D3Z7S6_MOUSE;D3Z7S6;tr|D3Z5Q1|D3Z5Q1_MOUSE;D3Z5Q1;tr|E9PW26|E9PW26_MOUSE;E9PW26	0.456829	0.92518	-0.112194		36300000	29800000	31300000	33000000	30500000	28300000	26400000	35400000
Nucb1	Nucleobindin-1	tr|Q8BRD3|Q8BRD3_MOUSE;sp|Q02819|NUCB1_MOUSE;Q02819;tr|H3BK79|H3BK79_MOUSE;tr|Q3TCI1|Q3TCI1_MOUSE;tr|D3Z7D7|D3Z7D7_MOUSE;D3Z7D7;tr|D3Z1N1|D3Z1N1_MOUSE;D3Z1N1	1.07716	1.307	0.386254		40800000	61600000	44500000	43900000	65700000	53000000	54800000	75700000
Mark3	MAP/microtubule affinity-regulating kinase 3	sp|Q03141-2|MARK3_MOUSE;Q03141-2;tr|Q9JKE5|Q9JKE5_MOUSE;sp|Q03141-3|MARK3_MOUSE;Q03141-3;sp|Q03141|MARK3_MOUSE;Q03141;tr|Q5DTG3|Q5DTG3_MOUSE;tr|Q9CW99|Q9CW99_MOUSE;tr|Q91Y96|Q91Y96_MOUSE	0.195123	1.08023	0.11134		13700000	NaN	NaN	9545300	11300000	NaN	12600000	13700000
Aplp1	Amyloid-like protein 1;C30	tr|Q3TCA7|Q3TCA7_MOUSE;sp|Q03157|APLP1_MOUSE;Q03157;tr|Q3U311|Q3U311_MOUSE;E9Q910;tr|Q3TUB1|Q3TUB1_MOUSE	0.932851	1.18876	0.249455		21600000	27700000	24100000	23100000	27200000	24500000	28600000	34600000
Atp5a1	ATP synthase subunit alpha, mitochondrial;ATP synthase subunit alpha	sp|Q03265|ATPA_MOUSE;Q03265;tr|D3Z6F5|D3Z6F5_MOUSE;D3Z6F5;tr|Q3U452|Q3U452_MOUSE;tr|D6RJ16|D6RJ16_MOUSE;D6RJ16	0.184835	1.06524	0.091177		96800000	106000000	133000000	125000000	161000000	120000000	111000000	98900000
Scg2	Secretogranin-2;Secretoneurin	sp|Q03517|SCG2_MOUSE;Q03517;tr|Q4W8U9|Q4W8U9_MOUSE;Q4W8U9	1.59993	1.18057	0.239479	+	39800000	39700000	43900000	42300000	52400000	53200000	43700000	46400000
Ckb	Creatine kinase B-type	sp|Q04447|KCRB_MOUSE;Q04447	0.24986	1.03017	0.0428775		12000000000	9690000000	10900000000	11600000000	11500000000	11600000000	10900000000	11600000000
Nf1	Neurofibromin	sp|Q04690-2|NF1_MOUSE;Q04690-2;sp|Q04690|NF1_MOUSE;Q04690;sp|Q04690-4|NF1_MOUSE;Q04690-4;E9QKP4;sp|Q04690-3|NF1_MOUSE;Q04690-3;E9QK33	0.568551	0.912062	-0.132797		46600000	61900000	49400000	52600000	47600000	44900000	46200000	53400000
Fabp5	Fatty acid-binding protein, epidermal	tr|Q497I3|Q497I3_MOUSE;sp|Q05816|FABP5_MOUSE;Q05816;E9Q964;tr|Q3TLH6|Q3TLH6_MOUSE	0.904043	0.777409	-0.363255		225000000	237000000	203000000	183000000	142000000	118000000	171000000	228000000
Larp7;Gm12666	La-related protein 7	tr|I3PQW3|I3PQW3_MOUSE;sp|Q05CL8|LARP7_MOUSE;Q05CL8;tr|A2AMD0|A2AMD0_MOUSE;A2AMD0;tr|A3KML4|A3KML4_MOUSE	0.791527	0.554075	-0.851847		22300000	74400000	33100000	38300000	27400000	27100000	24900000	13700000
Cab39	Calcium-binding protein 39	sp|Q06138|CAB39_MOUSE;Q06138;tr|Q8K312|Q8K312_MOUSE;tr|D3YV52|D3YV52_MOUSE;D3YV52;tr|D3Z704|D3Z704_MOUSE;D3Z704	1.33564	1.15738	0.210861	+	109000000	139000000	108000000	126000000	143000000	136000000	140000000	137000000
Clu	Clusterin;Clusterin beta chain;Clusterin alpha chain	tr|Q549A5|Q549A5_MOUSE;sp|Q06890|CLUS_MOUSE;Q06890;tr|E9Q9B8|E9Q9B8_MOUSE;E9Q9B8;tr|E9PUU2|E9PUU2_MOUSE;E9PUU2;tr|E9PXG5|E9PXG5_MOUSE;E9PXG5;tr|E9Q8Y5|E9Q8Y5_MOUSE;E9Q8Y5;tr|Q9JK98|Q9JK98_MOUSE;tr|E9Q2G2|E9Q2G2_MOUSE;E9Q2G2;tr|Q3V245|Q3V245_MOUSE	1.16215	0.725521	-0.462912		149000000	104000000	106000000	160000000	87600000	82100000	91600000	115000000
Bax	Apoptosis regulator BAX	tr|Q8K3J2|Q8K3J2_MOUSE;Q8K3J2;tr|Q544Z6|Q544Z6_MOUSE;tr|Q3TXJ7|Q3TXJ7_MOUSE;sp|Q07813|BAX_MOUSE;Q07813	0.366648	1.14172	0.191206		NaN	NaN	8802600	10600000	13200000	NaN	10300000	9798700
Calb2	Calretinin	sp|Q08331|CALB2_MOUSE;Q08331;tr|Q8CCS7|Q8CCS7_MOUSE;Q8CCS7	1.25648	1.0928	0.128025		928000000	901000000	792000000	894000000	919000000	983000000	948000000	992000000
Padi2	Protein-arginine deiminase type-2	tr|Q3TBF1|Q3TBF1_MOUSE;sp|Q08642|PADI2_MOUSE;Q08642;tr|A3KME9|A3KME9_MOUSE	2.24204	0.818139	-0.289581	+	NaN	16600000	NaN	15600000	NaN	13100000	13000000	13400000
Trio	Triple functional domain protein	sp|Q0KL02-3|TRIO_MOUSE;Q0KL02-3;sp|Q0KL02|TRIO_MOUSE;Q0KL02;sp|Q0KL02-4|TRIO_MOUSE;Q0KL02-4;E9QL39;sp|Q0KL02-2|TRIO_MOUSE;Q0KL02-2	0.407068	1.18289	0.242315		60000000	35900000	42000000	42000000	74800000	47300000	45400000	45300000
8030462N17Rik	Uncharacterized protein C18orf25 homolog	sp|Q8BH50-2|CR025_MOUSE;Q8BH50-2;sp|Q8BH50|CR025_MOUSE;Q8BH50;tr|Q0VAW6|Q0VAW6_MOUSE;Q0VAW6	0.680552	0.810311	-0.303452		20800000	14600000	14900000	13800000	13500000	8785000	14900000	14800000
	Uncharacterized membrane protein C1orf95 homolog	tr|J3QP43|J3QP43_MOUSE;sp|Q0VBF8|CA095_MOUSE;Q0VBF8	0.308331	1.06784	0.0947007		14900000	NaN	13800000	12600000	16800000	NaN	13500000	13900000
Ppp4r2	Serine/threonine-protein phosphatase 4 regulatory subunit 2	sp|Q0VGB7|PP4R2_MOUSE;Q0VGB7;E9PZV4;tr|A4QMV1|A4QMV1_MOUSE	0.0901968	1.03372	0.0478445		10900000	NaN	13000000	12000000	10500000	NaN	14200000	NaN
Vgf		tr|Q0VGU4|Q0VGU4_MOUSE;Q0VGU4	0.212079	1.071	0.098957		65000000	53900000	62100000	89200000	86000000	72400000	66200000	64800000
Npepps	Puromycin-sensitive aminopeptidase	sp|Q11011|PSA_MOUSE;Q11011;tr|E9Q039|E9Q039_MOUSE;E9Q039;tr|F6QYF8|F6QYF8_MOUSE;F6QYF8;tr|E9Q6F4|E9Q6F4_MOUSE;E9Q6F4;tr|F6V7K3|F6V7K3_MOUSE;F6V7K3;tr|F7ANF4|F7ANF4_MOUSE;F7ANF4;tr|F2Z3V5|F2Z3V5_MOUSE;F2Z3V5	0.256458	1.02587	0.0368468		934000000	887000000	864000000	904000000	972000000	936000000	821000000	954000000
Pepd	Xaa-Pro dipeptidase	tr|A2RS23|A2RS23_MOUSE;sp|Q11136|PEPD_MOUSE;Q11136;tr|G3UXC5|G3UXC5_MOUSE;G3UXC5	0.364611	0.884967	-0.176305		33100000	36800000	29600000	23800000	26000000	22700000	23900000	36500000
Map6d1	MAP6 domain-containing protein 1	sp|Q14BB9|MA6D1_MOUSE;Q14BB9	0.209379	1.06683	0.0933346		34400000	37100000	26200000	22300000	27600000	34500000	31700000	34300000
Nsun2	tRNA (cytosine(34)-C(5))-methyltransferase	tr|H3BKN0|H3BKN0_MOUSE;sp|Q1HFZ0|NSUN2_MOUSE;Q1HFZ0;sp|Q1HFZ0-2|NSUN2_MOUSE;Q1HFZ0-2	0.524521	0.840589	-0.250528		13000000	9194700	9828500	7966400	9650900	NaN	7619300	7942800
Hnrnpab	Heterogeneous nuclear ribonucleoprotein A/B	tr|Q9D6G1|Q9D6G1_MOUSE;Q9D6G1;tr|Q544Z3|Q544Z3_MOUSE;sp|Q99020|ROAA_MOUSE;Q99020;tr|Q80XR6|Q80XR6_MOUSE;Q80XR6;tr|Q3TMZ8|Q3TMZ8_MOUSE;tr|Q20BD0|Q20BD0_MOUSE;Q20BD0;tr|Q8CIR3|Q8CIR3_MOUSE	0.143914	1.084	0.116358		28100000	50900000	NaN	40700000	27300000	54900000	45400000	45400000
Phactr1	Phosphatase and actin regulator 1	sp|Q2M3X8|PHAR1_MOUSE;Q2M3X8;sp|Q2M3X8-2|PHAR1_MOUSE;Q2M3X8-2;tr|G5E8P7|G5E8P7_MOUSE;G5E8P7;sp|Q2M3X8-3|PHAR1_MOUSE;Q2M3X8-3;tr|B1B1B8|B1B1B8_MOUSE;B1B1B8;tr|Q3TLK1|Q3TLK1_MOUSE;tr|Q80ZP7|Q80ZP7_MOUSE;sp|Q501J7-2|PHAR4_MOUSE;Q501J7-2;sp|Q501J7|PHAR4_MOUSE;Q501J7;sp|Q501J7-3|PHAR4_MOUSE;Q501J7-3	0.0480376	0.993815	-0.00895018		113000000	117000000	119000000	113000000	119000000	107000000	107000000	127000000
Glmn	Glomulin	tr|Q3T9A5|Q3T9A5_MOUSE;Q3T9A5;tr|Q3TMW7|Q3TMW7_MOUSE;sp|Q8BZM1|GLMN_MOUSE;Q8BZM1;tr|D6RGR3|D6RGR3_MOUSE;D6RGR3;tr|D3Z0L3|D3Z0L3_MOUSE;D3Z0L3	0.0415212	0.981792	-0.0265104		NaN	NaN	2977900	4405400	3547800	3557100	3768400	NaN
6430548M08Rik;Kiaa0513	Uncharacterized protein KIAA0513	tr|Q3TA40|Q3TA40_MOUSE;Q3TA40;sp|Q8R0A7|K0513_MOUSE;Q8R0A7;tr|Q8BQB5|Q8BQB5_MOUSE;Q8BQB5;tr|D3YUS2|D3YUS2_MOUSE;D3YUS2	0.261738	1.0477	0.0672226		99600000	79300000	85100000	90900000	104000000	79400000	93200000	95700000
Pigu	Phosphatidylinositol glycan anchor biosynthesis class U protein	tr|Q3TRB7|Q3TRB7_MOUSE;Q3TRB7;sp|Q8K358|PIGU_MOUSE;Q8K358;tr|Q3TAA8|Q3TAA8_MOUSE;Q3TAA8	0.247714	1.02826	0.0402094		NaN	1838100	NaN	1785000	NaN	NaN	1792600	1932900
Eif4b	Eukaryotic translation initiation factor 4B	tr|Q3TDD8|Q3TDD8_MOUSE;Q3TDD8;tr|Q3TSY9|Q3TSY9_MOUSE;tr|Q3THB0|Q3THB0_MOUSE;sp|Q8BGD9|IF4B_MOUSE;Q8BGD9;tr|Q3UGC0|Q3UGC0_MOUSE;tr|Q3TLQ9|Q3TLQ9_MOUSE;tr|B2RWE8|B2RWE8_MOUSE;tr|Q922K6|Q922K6_MOUSE	0.731084	1.05288	0.0743364		95800000	91600000	85700000	87300000	88900000	94400000	96700000	99400000
Rogdi	Protein rogdi homolog	sp|Q3TDK6|ROGDI_MOUSE;Q3TDK6;sp|Q3TDK6-3|ROGDI_MOUSE;Q3TDK6-3;sp|Q3TDK6-2|ROGDI_MOUSE;Q3TDK6-2	0.353555	0.95493	-0.0665326		48000000	50400000	49300000	53400000	51400000	50400000	49500000	40600000
Trim3	Tripartite motif-containing protein 3	tr|Q3TDT0|Q3TDT0_MOUSE;Q3TDT0;sp|Q9R1R2|TRIM3_MOUSE;Q9R1R2;tr|D3Z7V9|D3Z7V9_MOUSE;D3Z7V9;tr|D3YUY7|D3YUY7_MOUSE;D3YUY7	0.0434282	0.988335	-0.0169285		58900000	47000000	47800000	53000000	54100000	60800000	46500000	43000000
Iqsec3	IQ motif and SEC7 domain-containing protein 3	sp|Q3TES0|IQEC3_MOUSE;Q3TES0;tr|Q3UHJ6|Q3UHJ6_MOUSE;Q3UHJ6;tr|D6RHQ8|D6RHQ8_MOUSE;D6RHQ8	0.56132	1.17966	0.238368		11100000	14800000	NaN	12400000	NaN	16400000	NaN	13700000
Lrrc59	Leucine-rich repeat-containing protein 59	tr|Q3TF84|Q3TF84_MOUSE;Q3TF84;sp|Q922Q8|LRC59_MOUSE;Q922Q8	0.448317	1.07196	0.10025		59200000	60700000	54500000	60600000	74500000	56700000	59200000	61500000
Spryd7	SPRY domain-containing protein 7	sp|Q3TFQ1|SPRY7_MOUSE;Q3TFQ1;tr|Q3UBW1|Q3UBW1_MOUSE;Q3UBW1	0.245231	1.05853	0.0820679		5316800	NaN	4982600	NaN	NaN	5240600	4973300	6139500
Fam107b	Protein FAM107B	sp|Q3TGF2|F107B_MOUSE;Q3TGF2;tr|H3BLE6|H3BLE6_MOUSE	0.0620717	1.03052	0.0433703		8653600	10100000	13500000	NaN	10700000	14600000	9509700	9520700
Arfgap1	ADP-ribosylation factor GTPase-activating protein 1	tr|Q6PB94|Q6PB94_MOUSE;sp|Q9EPJ9-2|ARFG1_MOUSE;Q9EPJ9-2;tr|Q3TGS9|Q3TGS9_MOUSE;Q3TGS9;tr|Q05DE0|Q05DE0_MOUSE;sp|Q9EPJ9|ARFG1_MOUSE;Q9EPJ9;tr|Q05BC5|Q05BC5_MOUSE	0.148498	1.02807	0.0399387		38600000	47000000	41400000	36900000	41900000	40700000	38300000	47500000
Myl12b;Myl12a;Myl9	Myosin regulatory light chain 12B;Myosin regulatory light polypeptide 9	sp|Q3THE2|ML12B_MOUSE;Q3THE2;tr|Q6ZWQ9|Q6ZWQ9_MOUSE;Q6ZWQ9;tr|Q9CXD2|Q9CXD2_MOUSE;sp|Q9CQ19|MYL9_MOUSE;Q9CQ19;tr|Q9D6E6|Q9D6E6_MOUSE;tr|Q922W7|Q922W7_MOUSE;tr|D3YV37|D3YV37_MOUSE;D3YV37;tr|D3Z249|D3Z249_MOUSE;D3Z249	0.301933	0.945903	-0.0802352		68500000	79700000	66100000	81000000	80900000	70700000	63100000	64600000
Aarsd1	Alanyl-tRNA editing protein Aarsd1	sp|Q3THG9|AASD1_MOUSE;Q3THG9;tr|A2A4P3|A2A4P3_MOUSE;A2A4P3;tr|A2A4P4|A2A4P4_MOUSE;A2A4P4	0.0665523	0.99068	-0.0135095		17000000	19100000	17300000	NaN	17800000	18900000	17700000	16100000
Gmps	GMP synthase [glutamine-hydrolyzing]	tr|B2RRH9|B2RRH9_MOUSE;sp|Q3THK7|GUAA_MOUSE;Q3THK7	0.0189932	1.00618	0.00888289		185000000	257000000	171000000	185000000	198000000	182000000	193000000	230000000
Mat2a	S-adenosylmethionine synthase isoform type-2	tr|Q99J57|Q99J57_MOUSE;sp|Q3THS6|METK2_MOUSE;Q3THS6;tr|Q3TSS0|Q3TSS0_MOUSE;tr|Q3UZA2|Q3UZA2_MOUSE;E9Q0D0;F8WJ09;tr|Q3UAP7|Q3UAP7_MOUSE;tr|Q3TED1|Q3TED1_MOUSE;tr|Q6PE05|Q6PE05_MOUSE;Q6PE05;sp|Q91X83|METK1_MOUSE;Q91X83	0.0674654	1.01735	0.0248192		115000000	109000000	108000000	115000000	105000000	116000000	93900000	141000000
Ric8a	Synembryn-A	sp|Q3TIR3|RIC8A_MOUSE;Q3TIR3	0.299413	1.09261	0.127781		7013800	NaN	5584200	7570000	8546000	6837700	6652100	NaN
Usp39	U4/U6.U5 tri-snRNP-associated protein 2	sp|Q3TIX9|SNUT2_MOUSE;Q3TIX9	0.777121	1.25029	0.322265		7012700	7534600	5971800	5268900	7401000	9936300	6844600	NaN
Uba3	NEDD8-activating enzyme E1 catalytic subunit	tr|Q3TL72|Q3TL72_MOUSE;Q3TL72;sp|Q8C878|UBA3_MOUSE;Q8C878;sp|Q8C878-2|UBA3_MOUSE;Q8C878-2;F6ZKU4;tr|Q66JT6|Q66JT6_MOUSE	0.287323	0.965954	-0.0499734		79400000	73800000	75900000	77400000	75600000	63600000	76700000	80100000
Gdpgp1	GDP-D-glucose phosphorylase 1	sp|Q3TLS3|GDPP1_MOUSE;Q3TLS3	0.412526	0.915151	-0.127919		7799900	6338600	6899100	6884800	5230400	NaN	6622600	7311900
Pcnp	PEST proteolytic signal-containing nuclear protein	tr|Q3TM89|Q3TM89_MOUSE;Q3TM89;tr|Q3UCC5|Q3UCC5_MOUSE;sp|Q6P8I4|PCNP_MOUSE;Q6P8I4;tr|Q3KQH9|Q3KQH9_MOUSE;tr|F8WI88|F8WI88_MOUSE;F8WI88;tr|D3YWA4|D3YWA4_MOUSE;D3YWA4	0.319271	1.22538	0.293234		19000000	35200000	35900000	10300000	27100000	42900000	27000000	26000000
Scrn3	Secernin-3	sp|Q3TMH2|SCRN3_MOUSE;Q3TMH2;tr|Q6P6J8|Q6P6J8_MOUSE;tr|A2AWQ9|A2AWQ9_MOUSE;A2AWQ9	0.198806	0.941611	-0.0867966		47900000	36800000	40500000	59900000	43000000	48500000	41900000	40800000
Manf	Mesencephalic astrocyte-derived neurotrophic factor	tr|Q80ZP8|Q80ZP8_MOUSE;Q80ZP8;tr|A8C1V1|A8C1V1_MOUSE;tr|Q3TMX5|Q3TMX5_MOUSE;Q3TMX5;sp|Q9CXI5|MANF_MOUSE;Q9CXI5;tr|F6USD5|F6USD5_MOUSE;F6USD5;tr|F6T4L3|F6T4L3_MOUSE;F6T4L3;tr|E0CXA8|E0CXA8_MOUSE;E0CXA8;tr|F7C1S6|F7C1S6_MOUSE;F7C1S6	0.0666819	0.97434	-0.037503		12800000	19100000	NaN	19100000	NaN	14800000	17300000	17600000
Ankmy2	Ankyrin repeat and MYND domain-containing protein 2	sp|Q3TPE9-2|ANKY2_MOUSE;Q3TPE9-2;sp|Q3TPE9|ANKY2_MOUSE;Q3TPE9	0.411912	0.868597	-0.203241		13300000	19100000	13100000	12800000	10300000	12800000	16600000	11100000
Ca1	Carbonic anhydrase 1	sp|P13634|CAH1_MOUSE;Q3TS19;P13634	2.31967	0.427046	-1.22754	+	NaN	NaN	26200000	22600000	9643100	13300000	6660400	12000000
Rab4a	Ras-related protein Rab-4A	tr|Q3ULK1|Q3ULK1_MOUSE;sp|P56371|RAB4A_MOUSE;Q3TSQ6;tr|B2RRN5|B2RRN5_MOUSE;P56371	0.457663	1.15359	0.206125		40100000	35700000	35200000	21600000	40400000	45700000	34200000	32600000
Tpd52l2	Tumor protein D54	tr|Q3TUJ9|Q3TUJ9_MOUSE;Q3TUJ9;tr|Q8BKP1|Q8BKP1_MOUSE;Q8BKP1;tr|F6VQ81|F6VQ81_MOUSE;F6VQ81;tr|Q3TAI4|Q3TAI4_MOUSE;Q3TAI4;tr|Q9CZ22|Q9CZ22_MOUSE;sp|Q9CYZ2|TPD54_MOUSE;Q9CYZ2;tr|A2AUD5|A2AUD5_MOUSE;A2AUD5	0.145245	1.03258	0.0462466		67400000	47400000	66600000	67100000	60300000	64100000	62500000	69600000
Psmd1	26S proteasome non-ATPase regulatory subunit 1	sp|Q3TXS7|PSMD1_MOUSE;Q3TXS7;tr|Q8BU34|Q8BU34_MOUSE;tr|Q8CGG2|Q8CGG2_MOUSE;tr|Q05CG9|Q05CG9_MOUSE;tr|Q8CGI9|Q8CGI9_MOUSE;tr|Q5HZG6|Q5HZG6_MOUSE;tr|J3QN38|J3QN38_MOUSE;tr|A0JLU3|A0JLU3_MOUSE;tr|D6RGR5|D6RGR5_MOUSE;D6RGR5	0.422368	1.05798	0.0813169		227000000	229000000	190000000	221000000	254000000	208000000	223000000	231000000
Slc17a7	Vesicular glutamate transporter 1	sp|Q3TXX4|VGLU1_MOUSE;Q3TXX4;tr|Q7TQH3|Q7TQH3_MOUSE;tr|Q8JZR7|Q8JZR7_MOUSE	0.191507	1.22272	0.290095		22100000	47200000	78800000	78900000	38800000	52200000	135000000	51900000
Lsamp	Limbic system-associated membrane protein	tr|Q3TYE5|Q3TYE5_MOUSE;Q3TYE5;sp|Q8BLK3|LSAMP_MOUSE;Q8BLK3;tr|F6SB80|F6SB80_MOUSE;F6SB80	0.22582	0.91309	-0.13117		75600000	74200000	98500000	73800000	73700000	43300000	83000000	94000000
Khsrp	Far upstream element-binding protein 2	sp|Q3U0V1|FUBP2_MOUSE;Q3U0V1	0.237584	1.07327	0.102011		47500000	32700000	34100000	39300000	43500000	47600000	31600000	42200000
Fam213a	Redox-regulatory protein FAM213A	sp|Q9CYH2|F213A_MOUSE;Q9CYH2;tr|Q3U125|Q3U125_MOUSE;Q3U125;tr|D3Z0A8|D3Z0A8_MOUSE;D3Z0A8;tr|D3YYG8|D3YYG8_MOUSE;D3YYG8;tr|D3Z398|D3Z398_MOUSE;D3Z398;tr|D3Z252|D3Z252_MOUSE;D3Z252;tr|D3YWL4|D3YWL4_MOUSE;D3YWL4;tr|D3Z143|D3Z143_MOUSE;D3Z143	0.335953	1.07661	0.106492		38200000	43100000	37600000	54100000	46200000	51200000	46200000	42800000
Ddb1	DNA damage-binding protein 1	sp|Q3U1J4|DDB1_MOUSE;Q3U1J4;E9Q4W8;tr|Q91YC8|Q91YC8_MOUSE;F7ADY1;tr|Q3ULS8|Q3ULS8_MOUSE	1.51361	1.10321	0.141709	+	243000000	215000000	227000000	222000000	264000000	238000000	245000000	253000000
Hspa4	Heat shock 70 kDa protein 4	tr|Q3U2G2|Q3U2G2_MOUSE;Q3U2G2;tr|Q571M2|Q571M2_MOUSE;tr|Q99L75|Q99L75_MOUSE;sp|Q61316|HSP74_MOUSE;Q61316;tr|Q8C6R3|Q8C6R3_MOUSE	0.338762	0.975946	-0.0351261		1060000000	1150000000	1070000000	1170000000	1080000000	1110000000	1030000000	1120000000
Hectd3	E3 ubiquitin-protein ligase HECTD3	sp|Q3U487|HECD3_MOUSE;Q3U487;sp|Q3U487-2|HECD3_MOUSE;Q3U487-2	0.0600997	0.976676	-0.0340485		10400000	8639800	7697300	7719100	8534400	9609100	9935100	5525100
Hnrnpc	Heterogeneous nuclear ribonucleoproteins C1/C2	sp|Q9Z204-2|HNRPC_MOUSE;Q9Z204-2;sp|Q9Z204|HNRPC_MOUSE;Q9Z204;tr|Q3U6P5|Q3U6P5_MOUSE;Q3U6P5;sp|Q9Z204-4|HNRPC_MOUSE;Q9Z204-4;sp|Q9Z204-3|HNRPC_MOUSE;Q9Z204-3;sp|Q9Z204-5|HNRPC_MOUSE;Q9Z204-5	0.683791	1.31582	0.395963		14900000	12600000	11900000	12000000	15800000	22900000	NaN	12000000
Ddx17	Probable ATP-dependent RNA helicase DDX17	sp|Q501J6|DDX17_MOUSE;Q501J6;tr|Q3U741|Q3U741_MOUSE;Q3U741;sp|Q501J6-2|DDX17_MOUSE;Q501J6-2;tr|Q3TU25|Q3TU25_MOUSE;tr|Q3U6Y5|Q3U6Y5_MOUSE;tr|Q8K392|Q8K392_MOUSE;tr|Q78W10|Q78W10_MOUSE	0.419755	1.37485	0.459277		NaN	7808900	11200000	11000000	NaN	21000000	10700000	9517200
Esyt1	Extended synaptotagmin-1	sp|Q3U7R1-2|ESYT1_MOUSE;Q3U7R1-2;sp|Q3U7R1|ESYT1_MOUSE;Q3U7R1	1.15786	1.11262	0.153957		5140000	5213400	4409600	5297000	5625800	5970700	5228800	5493800
Fbxo7	F-box only protein 7	sp|Q3U7U3|FBX7_MOUSE;Q3U7U3;tr|D6RJ76|D6RJ76_MOUSE;D6RJ76;tr|F8WIP1|F8WIP1_MOUSE;F8WIP1;tr|Q3UGI9|Q3UGI9_MOUSE;Q3UGI9;tr|Q3UD93|Q3UD93_MOUSE;Q3UD93	0.328269	1.07123	0.0992722		8125700	10200000	8512100	9538100	10600000	NaN	8270800	10400000
Myeov2	Myeloma-overexpressed gene 2 protein homolog	tr|B2RVT1|B2RVT1_MOUSE;sp|Q3U898|MYOV2_MOUSE;Q3U898;tr|D3Z159|D3Z159_MOUSE;D3Z159	0.00208744	0.998833	-0.00168425		21000000	10100000	16500000	18400000	21300000	18300000	13000000	13300000
Ttll12	Tubulin--tyrosine ligase-like protein 12	sp|Q3UDE2|TTL12_MOUSE;Q3UDE2	0.525122	0.861342	-0.215342		15500000	11200000	14700000	12400000	15000000	12100000	10600000	8836800
Ube2z	Ubiquitin-conjugating enzyme E2 Z	sp|Q3UE37|UBE2Z_MOUSE;Q3UE37	0.606656	1.30314	0.381997		19700000	20500000	16500000	20300000	25900000	37200000	17300000	19700000
Puf60	Poly(U)-binding-splicing factor PUF60	sp|Q3UEB3-2|PUF60_MOUSE;Q3UEB3-2;sp|Q3UEB3|PUF60_MOUSE;Q3UEB3;sp|Q3UEB3-3|PUF60_MOUSE;Q3UEB3-3;tr|Q0VDY2|Q0VDY2_MOUSE	2.03318	1.28457	0.361286	+	51300000	50000000	53200000	50000000	73500000	70000000	56600000	62600000
Flot2	Flotillin-2	sp|Q60634-3|FLOT2_MOUSE;Q60634-3;tr|Q9DC36|Q9DC36_MOUSE;tr|Q8CDE0|Q8CDE0_MOUSE;tr|Q5SS83|Q5SS83_MOUSE;sp|Q60634-2|FLOT2_MOUSE;sp|Q60634|FLOT2_MOUSE;Q60634-2;Q60634;Q5SS83;tr|Q3UEG9|Q3UEG9_MOUSE;Q3UEG9	1.50032	1.3955	0.48078	+	10800000	9671700	NaN	NaN	13800000	NaN	14800000	NaN
Fgg	Fibrinogen gamma chain	tr|Q3UEM7|Q3UEM7_MOUSE;sp|Q8VCM7|FIBG_MOUSE;Q8VCM7;tr|Q3UER8|Q3UER8_MOUSE;Q3UER8	0.86819	0.602035	-0.732082		12500000	20600000	20000000	10600000	5203000	8439000	7464200	17200000
Bag6	Large proline-rich protein BAG6	tr|Q3UF95|Q3UF95_MOUSE;Q3UF95;sp|Q9Z1R2|BAG6_MOUSE;Q9Z1R2;tr|G3UYQ2|G3UYQ2_MOUSE;G3UYQ2;tr|G3UZT6|G3UZT6_MOUSE;G3UZT6;tr|Q3TDL4|Q3TDL4_MOUSE;Q3TDL4;tr|Q8HWH4|Q8HWH4_MOUSE;tr|G3UXT8|G3UXT8_MOUSE;G3UXT8;tr|Q9CRG8|Q9CRG8_MOUSE;tr|G3UYZ0|G3UYZ0_MOUSE;G3UYZ0;G3V013;tr|G3V013|G3V013_MOUSE	0.509788	0.972368	-0.0404254		103000000	96900000	96200000	104000000	98100000	96400000	94100000	101000000
Dazap1	DAZ-associated protein 1	tr|Q3U878|Q3U878_MOUSE;sp|Q9JII5-2|DAZP1_MOUSE;Q9JII5-2;tr|Q3UGB5|Q3UGB5_MOUSE;sp|Q9JII5|DAZP1_MOUSE;Q9JII5;Q3UGB5;tr|D3Z4J1|D3Z4J1_MOUSE;D3Z4J1	0.37142	0.847519	-0.238682		13200000	19700000	10400000	12100000	11300000	NaN	11200000	12600000
Hdhd2	Haloacid dehalogenase-like hydrolase domain-containing protein 2	sp|Q3UGR5|HDHD2_MOUSE;Q3UGR5;sp|Q3UGR5-2|HDHD2_MOUSE;Q3UGR5-2	1.19457	1.18793	0.248451		88300000	74800000	61700000	68700000	84800000	82600000	88400000	92900000
Sptb	Spectrin beta chain, erythrocytic	tr|Q3UGY4|Q3UGY4_MOUSE;tr|Q3UGX2|Q3UGX2_MOUSE;tr|B2RX08|B2RX08_MOUSE;Q3UGX2;E9Q5I4;tr|E9Q397|E9Q397_MOUSE;E9Q397;sp|P15508|SPTB1_MOUSE;P15508;tr|Q5DTG9|Q5DTG9_MOUSE;tr|Q149M1|Q149M1_MOUSE;Q149M1	0.309914	1.09455	0.130337		18800000	12700000	18800000	17900000	14700000	20800000	17400000	21700000
Arfgef3	Brefeldin A-inhibited guanine nucleotide-exchange protein 3	sp|Q3UGY8|BIG3_MOUSE;Q3UGY8	0.105482	1.01125	0.0161391		30700000	31400000	30100000	34300000	34400000	31000000	30900000	31600000
Apba1	Amyloid beta A4 precursor protein-binding family A member 1	sp|B2RUJ5|APBA1_MOUSE;Q3UH49;tr|Q3UH26|Q3UH26_MOUSE;sp|B2RUJ5-2|APBA1_MOUSE;Q8BMF2	0.245808	0.863856	-0.211137		8624900	23900000	23200000	24500000	11100000	20400000	16000000	21700000
Myh10	Myosin-10	sp|Q61879|MYH10_MOUSE;Q61879;tr|Q3UH59|Q3UH59_MOUSE;Q3UH59;tr|Q80T68|Q80T68_MOUSE;tr|Q8BLI1|Q8BLI1_MOUSE;tr|Q8BLI3|Q8BLI3_MOUSE;tr|Q8BWI3|Q8BWI3_MOUSE	0.204364	0.962564	-0.0550456		627000000	735000000	701000000	787000000	795000000	610000000	656000000	681000000
Dip2b	Disco-interacting protein 2 homolog B	sp|Q3UH60|DIP2B_MOUSE;Q3UH60;tr|B2RQC7|B2RQC7_MOUSE;B2RQC7;tr|D3Z5G8|D3Z5G8_MOUSE;sp|Q3UH60-2|DIP2B_MOUSE;Q3UH60-2;D3Z5G8	0.27485	0.973734	-0.0384006		54700000	53600000	56100000	50900000	56300000	54400000	50700000	48200000
Snx27	Sorting nexin-27	sp|Q3UHD6-2|SNX27_MOUSE;Q3UHD6-2;sp|Q3UHD6|SNX27_MOUSE;Q3UHD6;tr|E9PW30|E9PW30_MOUSE;E9PW30;tr|D6RE54|D6RE54_MOUSE;D6RE54;tr|F6QKA8|F6QKA8_MOUSE;F6QKA8	0.26086	1.06343	0.0887192		46200000	45400000	38300000	36600000	54200000	39500000	42600000	40900000
Agap2	Arf-GAP with GTPase, ANK repeat and PH domain-containing protein 2	sp|Q3UHD9-2|AGAP2_MOUSE;Q3UHD9-2;sp|Q3UHD9|AGAP2_MOUSE;Q3UHD9	0.199191	1.13519	0.182937		18100000	32400000	38700000	37500000	24800000	56700000	31000000	31400000
Aak1	AP2-associated protein kinase 1	sp|Q3UHJ0|AAK1_MOUSE;Q3UHJ0;sp|Q3UHJ0-2|AAK1_MOUSE;Q3UHJ0-2;sp|Q91Z96-2|BMP2K_MOUSE;Q91Z96-2;sp|Q91Z96|BMP2K_MOUSE;Q91Z96	0.210156	0.982249	-0.0258395		562000000	552000000	545000000	618000000	584000000	540000000	563000000	549000000
Camkv	CaM kinase-like vesicle-associated protein	sp|Q3UHL1|CAMKV_MOUSE;Q3UHL1	0.19894	0.962702	-0.0548387		427000000	366000000	340000000	362000000	369000000	337000000	320000000	414000000
Pdap1	28 kDa heat- and acid-stable phosphoprotein	tr|B2RTB0|B2RTB0_MOUSE;sp|Q3UHX2|HAP28_MOUSE;Q3UHX2;tr|Q1WWJ8|Q1WWJ8_MOUSE	0.198257	0.950419	-0.0733647		43800000	35000000	43800000	51700000	46300000	36300000	37600000	45700000
Sf3b2		tr|Q3UJB0|Q3UJB0_MOUSE;tr|Q3UBH2|Q3UBH2_MOUSE;tr|Q3UAI4|Q3UAI4_MOUSE;Q3UJB0;tr|Q80W39|Q80W39_MOUSE;tr|Q3UQU5|Q3UQU5_MOUSE;tr|Q8BL33|Q8BL33_MOUSE;tr|Q9CS24|Q9CS24_MOUSE	0.287228	0.926835	-0.109616		26500000	26600000	19400000	18600000	21200000	18200000	21900000	23100000
Cdc42		tr|Q3UL78|Q3UL78_MOUSE;Q3UL78	0.422011	0.924422	-0.113376		89400000	104000000	80600000	82100000	78900000	75500000	78800000	96000000
Gpd1l	Glycerol-3-phosphate dehydrogenase 1-like protein	tr|B2RSR7|B2RSR7_MOUSE;sp|Q3ULJ0|GPD1L_MOUSE;Q3ULJ0;sp|Q3ULJ0-2|GPD1L_MOUSE;Q3ULJ0-2;tr|D3Z0L6|D3Z0L6_MOUSE;D3Z0L6	1.43942	1.27591	0.351528	+	153000000	128000000	171000000	158000000	183000000	233000000	177000000	186000000
Ppp1r7	Protein phosphatase 1 regulatory subunit 7	sp|Q3UM45|PP1R7_MOUSE;Q3UM45;tr|F6TGJ2|F6TGJ2_MOUSE;F6TGJ2	0.216595	0.973607	-0.0385887		312000000	297000000	273000000	293000000	288000000	284000000	256000000	314000000
Hdgfrp2	Hepatoma-derived growth factor-related protein 2	tr|D6CHX5|D6CHX5_MOUSE;sp|Q3UMU9-2|HDGR2_MOUSE;Q3UMU9-2;sp|Q3UMU9|HDGR2_MOUSE;Q3UMU9;sp|Q3UMU9-3|HDGR2_MOUSE;Q3UMU9-3	0.00655343	1.00668	0.0096076		NaN	20200000	17100000	14500000	5185000	22500000	27200000	14800000
Gprin1	G protein-regulated inducer of neurite outgrowth 1	sp|Q3UNH4|GRIN1_MOUSE;Q3UNH4	0.060522	0.98713	-0.0186874		39400000	52600000	48300000	40800000	46000000	45600000	40700000	46300000
Prrc1	Protein PRRC1	sp|Q3UPH1|PRRC1_MOUSE;Q3UPH1	0.871361	0.851267	-0.232317		10500000	7267200	8891700	8679600	8004200	7693800	7972100	6391100
Sec31a	Protein transport protein Sec31A	sp|Q3UPL0|SC31A_MOUSE;Q3UPL0;sp|Q3UPL0-2|SC31A_MOUSE;Q3UPL0-2;E9Q9G9;tr|Q9CVL3|Q9CVL3_MOUSE;tr|Q05DS7|Q05DS7_MOUSE;sp|Q3UPL0-3|SC31A_MOUSE;Q3UPL0-3	0.0085182	1.00117	0.00169363		127000000	139000000	135000000	153000000	147000000	140000000	131000000	136000000
Plcl1	Inactive phospholipase C-like protein 1	sp|Q3USB7|PLCL1_MOUSE;Q3USB7;F6Q993	1.15422	0.848227	-0.237477		32100000	27000000	30500000	33800000	25900000	22000000	29400000	27300000
Gdap1l1	Ganglioside-induced differentiation-associated protein 1-like 1	tr|Q3USC7|Q3USC7_MOUSE;Q3USC7;sp|Q8VE33|GD1L1_MOUSE;Q8VE33;tr|A2A5H8|A2A5H8_MOUSE;A2A5H8	0.44444	0.858653	-0.219854		38900000	56900000	30500000	35800000	36900000	32700000	34900000	34600000
Commd10	COMM domain-containing protein 10	tr|Q3UTM6|Q3UTM6_MOUSE;Q3UTM6;tr|Q3TKN7|Q3TKN7_MOUSE;sp|Q8JZY2|COMDA_MOUSE;Q8JZY2	0.0703006	1.02267	0.032341		17300000	11500000	13400000	12400000	16600000	13900000	12600000	12800000
Cdkl5	Cyclin-dependent kinase-like 5	sp|Q3UTQ8|CDKL5_MOUSE;Q3UTQ8;sp|Q3UTQ8-2|CDKL5_MOUSE;Q3UTQ8-2;tr|B1AU65|B1AU65_MOUSE;B1AU65	0.0469758	1.02427	0.0345916		7727500	11600000	13300000	NaN	9345800	NaN	12700000	11400000
Pgap1	GPI inositol-deacylase	sp|Q3UUQ7|PGAP1_MOUSE;Q3UUQ7	0.556569	1.12046	0.164085		8399800	10600000	9107700	7456300	10500000	8203900	10900000	10300000
Vps51	Vacuolar protein sorting-associated protein 51 homolog	sp|Q3UVL4|VPS51_MOUSE;Q3UVL4;sp|Q3UVL4-2|VPS51_MOUSE;Q3UVL4-2;tr|F6TKZ2|F6TKZ2_MOUSE;F6TKZ2;sp|Q3UVL4-3|VPS51_MOUSE;Q3UVL4-3	1.07866	0.927941	-0.107894		16700000	16800000	19000000	17900000	16500000	16300000	15600000	17000000
Mog	Myelin-oligodendrocyte glycoprotein	sp|Q61885|MOG_MOUSE;Q61885;tr|Q66JM2|Q66JM2_MOUSE;tr|Q3UY21|Q3UY21_MOUSE;Q3UY21;tr|Q80YU5|Q80YU5_MOUSE;tr|Q29ZQ5|Q29ZQ5_MOUSE;Q29ZQ5	0.0628892	1.02572	0.0366436		85200000	107000000	83500000	68700000	109000000	77200000	99700000	67400000
Ppm1h	Protein phosphatase 1H	sp|Q3UYC0|PPM1H_MOUSE;Q3UYC0;sp|Q3UYC0-2|PPM1H_MOUSE;Q3UYC0-2;tr|E0CYP3|E0CYP3_MOUSE;E0CYP3	0.412299	0.890424	-0.167435		22000000	30400000	23400000	30100000	26500000	NaN	19900000	24400000
Macrod2	O-acetyl-ADP-ribose deacetylase MACROD2	sp|Q3UYG8|MACD2_MOUSE;Q3UYG8;tr|A2AS33|A2AS33_MOUSE;A2AS33;tr|F6TQH7|F6TQH7_MOUSE;F6TQH7;tr|Q3TN12|Q3TN12_MOUSE;tr|B1AW12|B1AW12_MOUSE;B1AW12;tr|Q3TV34|Q3TV34_MOUSE;tr|Q6DFY7|Q6DFY7_MOUSE;Q6DFY7	0.0305809	1.01719	0.0245914		10300000	17300000	16900000	18500000	9256500	15900000	19800000	19200000
Cpne6	Copine-6	tr|Q3UYN2|Q3UYN2_MOUSE;Q3UYN2;sp|Q9Z140|CPNE6_MOUSE;Q9Z140;tr|Q3UN71|Q3UN71_MOUSE;tr|E9QA77|E9QA77_MOUSE;E9QA77	0.446679	0.903235	-0.146827		156000000	130000000	121000000	112000000	102000000	104000000	131000000	131000000
Ncbp1	Nuclear cap-binding protein subunit 1	sp|Q3UYV9|NCBP1_MOUSE;Q3UYV9;tr|Q3TLK3|Q3TLK3_MOUSE	0.184769	0.930955	-0.103216		NaN	12200000	8654100	9417400	9222100	NaN	9574200	NaN
Usp15	Ubiquitin carboxyl-terminal hydrolase 15	sp|Q8R5H1-5|UBP15_MOUSE;Q3UZH0;sp|Q8R5H1|UBP15_MOUSE;Q8R5H1;sp|Q8R5H1-2|UBP15_MOUSE;Q8R5H1-2;tr|Q3TQV7|Q3TQV7_MOUSE;sp|Q8R5H1-4|UBP15_MOUSE;Q8R5H1-4;sp|Q8R5H1-3|UBP15_MOUSE;Q8R5H1-3;tr|Q3TPH3|Q3TPH3_MOUSE;tr|Q3TSV9|Q3TSV9_MOUSE	1.29287	1.23536	0.304933		30300000	28300000	30600000	38300000	33300000	42900000	39100000	42000000
Ppp2r5e	Serine/threonine-protein phosphatase 2A 56 kDa regulatory subunit epsilon isoform	tr|Q3UZJ4|Q3UZJ4_MOUSE;Q3UZJ4;sp|Q61151|2A5E_MOUSE;Q61151;tr|A0PJ98|A0PJ98_MOUSE;REV__tr|D3Z4M1|D3Z4M1_MOUSE;REV__D3Z4M1	0.28181	1.05174	0.0727767		87200000	84600000	67000000	87700000	92500000	75300000	90200000	85400000
Acly	ATP-citrate synthase	tr|Q3V117|Q3V117_MOUSE;Q3V117;tr|Q3TED3|Q3TED3_MOUSE;sp|Q91V92|ACLY_MOUSE;Q91V92;tr|Q3UEA1|Q3UEA1_MOUSE;tr|Q8VDM8|Q8VDM8_MOUSE;tr|Q3TS02|Q3TS02_MOUSE;Q3TS02;tr|Q3UVY4|Q3UVY4_MOUSE;tr|Q99K05|Q99K05_MOUSE;tr|Q6P063|Q6P063_MOUSE	0.463352	1.03627	0.0514034		419000000	404000000	362000000	402000000	426000000	397000000	403000000	419000000
Osbpl1a	Oxysterol-binding protein-related protein 1;Oxysterol-binding protein	sp|Q91XL9-2|OSBL1_MOUSE;Q91XL9-2;tr|Q3V156|Q3V156_MOUSE;Q3V156;sp|Q91XL9|OSBL1_MOUSE;Q91XL9;sp|Q91XL9-3|OSBL1_MOUSE;Q91XL9-3;E9PXG3;tr|Q3UZK3|Q3UZK3_MOUSE;tr|D3Z7I9|D3Z7I9_MOUSE;D3Z7I9;tr|Q6PG70|Q6PG70_MOUSE;tr|D3YZ66|D3YZ66_MOUSE;D3YZ66	1.37708	0.895511	-0.159217	+	61400000	59600000	61100000	61700000	57500000	56800000	47300000	56700000
Igsf10	Immunoglobulin superfamily member 10	sp|Q3V1M1|IGS10_MOUSE;Q3V1M1	1.8289	0.847582	-0.238574	+	306000000	298000000	303000000	306000000	240000000	271000000	229000000	288000000
Rltpr	Leucine-rich repeat-containing protein 16C	sp|Q3V3V9-2|LR16C_MOUSE;Q3V3V9-2;sp|Q3V3V9|LR16C_MOUSE;Q3V3V9;tr|Q14BI8|Q14BI8_MOUSE;Q14BI8	0.0125192	0.99197	-0.0116321		9181200	17500000	21700000	21500000	10800000	21400000	20300000	16800000
Trappc4	Trafficking protein particle complex subunit 4	tr|Q3V493|Q3V493_MOUSE;Q3V493;tr|Q544R8|Q544R8_MOUSE;sp|Q9ES56|TPPC4_MOUSE;Q9ES56	0.781591	0.901556	-0.149512		9321600	8868700	10200000	8161600	7861400	8512900	9155900	7381900
Ate1	Arginyl-tRNA--protein transferase 1	tr|Q8BP95|Q8BP95_MOUSE;tr|Q4FCQ7|Q4FCQ7_MOUSE;Q4FCQ7;sp|Q9Z2A5|ATE1_MOUSE;Q9Z2A5;tr|Q4FCQ6|Q4FCQ6_MOUSE;tr|J3QNU1|J3QNU1_MOUSE;tr|Q80YP1|Q80YP1_MOUSE;sp|Q9Z2A5-2|ATE1_MOUSE;Q9Z2A5-2	0.336476	1.19877	0.261556		8830200	18900000	12500000	12000000	10800000	19800000	11700000	20200000
Oxr1	Oxidation resistance protein 1	sp|Q4KMM3|OXR1_MOUSE;Q4KMM3;sp|Q4KMM3-4|OXR1_MOUSE;Q4KMM3-4;sp|Q4KMM3-2|OXR1_MOUSE;Q4KMM3-2;sp|Q4KMM3-3|OXR1_MOUSE;Q4KMM3-3;tr|E9Q0A7|E9Q0A7_MOUSE;E9Q0A7;F8WGG8;tr|Q8C715|Q8C715_MOUSE;tr|B1H3M0|B1H3M0_MOUSE;B1H3M0	0.203955	1.02417	0.0344585		338000000	373000000	308000000	369000000	360000000	338000000	359000000	364000000
Unc13a	Protein unc-13 homolog A	sp|Q4KUS2|UN13A_MOUSE;Q4KUS2;tr|H3BJZ7|H3BJZ7_MOUSE;D3YTQ0;E9Q845;sp|Q9Z1N9-2|UN13B_MOUSE;Q9Z1N9-2;sp|Q9Z1N9-3|UN13B_MOUSE;Q9Z1N9-3;F6TCE7;sp|Q9Z1N9|UN13B_MOUSE;Q9Z1N9;tr|E9Q263|E9Q263_MOUSE;E9Q263;tr|H3BKY4|H3BKY4_MOUSE;tr|H3BJL3|H3BJL3_MOUSE;tr|Q80TM0|Q80TM0_MOUSE;sp|Q8K0T7|UN13C_MOUSE;Q8K0T7	0.608674	0.72622	-0.46152		NaN	17000000	14300000	15400000	4933900	18000000	10600000	11700000
Sez6l2	Seizure 6-like protein 2	sp|Q4V9Z5-3|SE6L2_MOUSE;Q4V9Z5-3;sp|Q4V9Z5-2|SE6L2_MOUSE;Q4V9Z5-2;sp|Q4V9Z5|SE6L2_MOUSE;Q4V9Z5	0.398928	1.04602	0.0649131		21900000	18500000	20600000	21200000	21900000	21300000	19600000	23200000
Prkca	Protein kinase C;Protein kinase C alpha type	tr|Q4VA93|Q4VA93_MOUSE;Q4VA93;sp|P20444|KPCA_MOUSE;P20444;tr|Q3TQ39|Q3TQ39_MOUSE;Q3TQ39;tr|Q9R0Z6|Q9R0Z6_MOUSE	0.255736	0.937149	-0.09365		29300000	18900000	25600000	23300000	23400000	24100000	19400000	24100000
Cdv3	Protein CDV3	sp|Q4VAA2-2|CDV3_MOUSE;Q4VAA2-2;sp|Q4VAA2|CDV3_MOUSE;Q4VAA2;tr|F8WGL9|F8WGL9_MOUSE;F8WGL9	1.84929	1.31899	0.399438	+	39300000	29200000	34200000	33000000	45000000	44500000	38900000	50600000
Sipa1l1	Signal-induced proliferation-associated 1-like protein 1	tr|Q4VBF8|Q4VBF8_MOUSE;Q4VBF8;sp|Q8C0T5-2|SI1L1_MOUSE;Q8C0T5-2;sp|Q8C0T5|SI1L1_MOUSE;Q8C0T5;tr|Q3TAF4|Q3TAF4_MOUSE;Q3TAF4	0.835375	1.6749	0.744077		17500000	12000000	12400000	15400000	33500000	33500000	11200000	17800000
Lrrc47	Leucine-rich repeat-containing protein 47	tr|B1AX98|B1AX98_MOUSE;sp|Q505F5|LRC47_MOUSE;Q505F5;tr|E9PV22|E9PV22_MOUSE;E9PV22;tr|F6Z4L9|F6Z4L9_MOUSE;F6Z4L9;tr|F6YT33|F6YT33_MOUSE;F6YT33	0.481994	0.960643	-0.0579272		61700000	57200000	65200000	59700000	58000000	54700000	59700000	61800000
Srsf4	Serine/arginine-rich splicing factor 4	sp|Q8VE97|SRSF4_MOUSE;Q8VE97;tr|Q542V3|Q542V3_MOUSE;Q542V3;tr|Q8K3A8|Q8K3A8_MOUSE;E9Q4U8;tr|A2A837|A2A837_MOUSE;A2A837	0.433292	1.8057	0.852556		NaN	21000000	13500000	9369900	NaN	40200000	12700000	NaN
Ddx46	Probable ATP-dependent RNA helicase DDX46	sp|Q569Z5|DDX46_MOUSE;Q569Z5;sp|Q569Z5-2|DDX46_MOUSE;Q569Z5-2;tr|F8WHR6|F8WHR6_MOUSE;F8WHR6;tr|Q3UZ56|Q3UZ56_MOUSE	1.22089	1.21772	0.284177		28500000	22700000	26300000	26700000	36300000	33800000	26600000	30100000
Thrap3	Thyroid hormone receptor-associated protein 3	sp|Q569Z6|TR150_MOUSE;Q569Z6;tr|Q8BZN7|Q8BZN7_MOUSE;Q8BZN7;tr|Q91VL2|Q91VL2_MOUSE;tr|Q8R353|Q8R353_MOUSE;tr|Q8BV76|Q8BV76_MOUSE;tr|F6YSQ2|F6YSQ2_MOUSE;F6YSQ2;tr|Q3U503|Q3U503_MOUSE;tr|F6YH92|F6YH92_MOUSE;F6YH92	0.0272571	0.993717	-0.00909288		39700000	42300000	45400000	42000000	48400000	43700000	42700000	33500000
Stxbp5l	Syntaxin-binding protein 5-like	sp|Q5DQR4-4|STB5L_MOUSE;Q5DQR4-4;sp|Q5DQR4-2|STB5L_MOUSE;Q5DQR4-2;sp|Q5DQR4-3|STB5L_MOUSE;Q5DQR4-3;sp|Q5DQR4|STB5L_MOUSE;Q5DQR4;tr|B7ZN48|B7ZN48_MOUSE;F8WHS5;tr|B2RQE5|B2RQE5_MOUSE;sp|Q5DQR4-5|STB5L_MOUSE;Q5DQR4-5;tr|B7ZN49|B7ZN49_MOUSE;tr|B7ZN50|B7ZN50_MOUSE;sp|Q5DQR4-6|STB5L_MOUSE;Q5DQR4-6;sp|Q5DQR4-7|STB5L_MOUSE;Q5DQR4-7	0.253577	0.934282	-0.0980695		18400000	21300000	16300000	18100000	22100000	14500000	16000000	16600000
Ube3a	Ubiquitin-protein ligase E3A	tr|Q5DTH1|Q5DTH1_MOUSE;Q5DTH1;tr|E9QKT1|E9QKT1_MOUSE;E9QKT1;tr|Q8CE29|Q8CE29_MOUSE;sp|O08759|UBE3A_MOUSE;O08759;tr|Q3TPQ9|Q3TPQ9_MOUSE	0.178528	1.04394	0.0620435		61000000	51700000	53600000	59900000	53000000	50700000	72600000	59800000
Ermn	Ermin	sp|Q5EBJ4|ERMIN_MOUSE;Q5EBJ4	0.305357	0.922018	-0.117134		20500000	21700000	18900000	17200000	17500000	14200000	17400000	23200000
Git1	ARF GTPase-activating protein GIT1	tr|Q5F258|Q5F258_MOUSE;Q5F258;sp|Q68FF6|GIT1_MOUSE;Q68FF6;tr|Q3V322|Q3V322_MOUSE;tr|F7BIK4|F7BIK4_MOUSE;F7BIK4;tr|Q80XR8|Q80XR8_MOUSE;Q80XR8;tr|J3QK07|J3QK07_MOUSE;tr|D3Z1I2|D3Z1I2_MOUSE;D3Z1I2;sp|Q9JLQ2|GIT2_MOUSE;Q9JLQ2;tr|Q5DU47|Q5DU47_MOUSE;tr|E9PVA6|E9PVA6_MOUSE;E9PVA6;tr|D3Z409|D3Z409_MOUSE;D3Z409;tr|F6WV69|F6WV69_MOUSE;F6WV69;tr|Q3UGB1|Q3UGB1_MOUSE;tr|F6U8T2|F6U8T2_MOUSE;F6U8T2	0.649888	1.05796	0.0812851		63800000	64700000	68400000	60900000	71100000	62600000	66500000	72500000
Arhgap1	Rho GTPase-activating protein 1	sp|Q5FWK3|RHG01_MOUSE;Q5FWK3;tr|Q8BQW4|Q8BQW4_MOUSE;tr|A2AH25|A2AH25_MOUSE;A2AH25;tr|Q8C5A0|Q8C5A0_MOUSE;Q8C5A0;tr|Q91Z04|Q91Z04_MOUSE	0.0519721	0.990716	-0.0134559		51700000	53400000	62100000	57500000	62600000	54200000	49800000	56100000
Vps13a	Vacuolar protein sorting-associated protein 13A	sp|Q5H8C4-2|VP13A_MOUSE;Q5H8C4-2;sp|Q5H8C4|VP13A_MOUSE;Q5H8C4;tr|Q8CDS8|Q8CDS8_MOUSE;tr|Q6P6M9|Q6P6M9_MOUSE;tr|A1ILI5|A1ILI5_MOUSE;tr|A1ILI2|A1ILI2_MOUSE;E9Q9Z1;tr|A1ILI1|A1ILI1_MOUSE	0.106192	0.96371	-0.0533285		25100000	17800000	28100000	NaN	21900000	26100000	22900000	20300000
Cnrip1	CB1 cannabinoid receptor-interacting protein 1	sp|Q5M8N0|CNRP1_MOUSE;Q5M8N0;tr|Q9CW19|Q9CW19_MOUSE;tr|F7C0H6|F7C0H6_MOUSE;F7C0H6	0.623757	1.08952	0.12369		173000000	149000000	172000000	161000000	196000000	193000000	157000000	167000000
Diras2	GTP-binding protein Di-Ras2	tr|Q3UWU7|Q3UWU7_MOUSE;sp|Q5PR73|DIRA2_MOUSE;Q5PR73	0.458487	0.948199	-0.0767383		148000000	125000000	132000000	142000000	124000000	121000000	132000000	142000000
Brsk1	Serine/threonine-protein kinase BRSK1	sp|Q5RJI5|BRSK1_MOUSE;Q5RJI5;tr|D3Z5P0|D3Z5P0_MOUSE;D3Z5P0;sp|Q5RJI5-4|BRSK1_MOUSE;Q5RJI5-4;sp|Q5RJI5-3|BRSK1_MOUSE;Q5RJI5-3;sp|Q5RJI5-2|BRSK1_MOUSE;Q5RJI5-2	1.52947	0.879902	-0.184585	+	31800000	31500000	34000000	33100000	31800000	27100000	26300000	29600000
Npm1	Nucleophosmin	tr|Q5SQB0|Q5SQB0_MOUSE;Q5SQB0;tr|Q5U438|Q5U438_MOUSE;tr|Q5SQB7|Q5SQB7_MOUSE;sp|Q61937|NPM_MOUSE;Q61937;tr|Q9DAY9|Q9DAY9_MOUSE;Q9DAY9;tr|Q5SQB5|Q5SQB5_MOUSE;Q5SQB5;tr|Q3U536|Q3U536_MOUSE;tr|Q3UDA7|Q3UDA7_MOUSE;tr|Q8BSZ3|Q8BSZ3_MOUSE;tr|Q5BL09|Q5BL09_MOUSE	0.538816	1.07419	0.103248		513000000	395000000	432000000	446000000	504000000	502000000	471000000	442000000
Cyfip2	Cytoplasmic FMR1-interacting protein 2	sp|Q5SQX6|CYFP2_MOUSE;Q5SQX6;tr|F6QD74|F6QD74_MOUSE;F6QD74;E9Q594;E9Q245;tr|Q6PGK0|Q6PGK0_MOUSE;sp|Q7TMB8-2|CYFP1_MOUSE;Q7TMB8-2;tr|Q8C8R2|Q8C8R2_MOUSE;tr|E9PZS0|E9PZS0_MOUSE;E9PZS0;tr|Q810V4|Q810V4_MOUSE;tr|Q8K118|Q8K118_MOUSE;tr|G3UZI5|G3UZI5_MOUSE;G3UZI5	0.0923878	0.984905	-0.0219441		222000000	198000000	211000000	233000000	219000000	185000000	211000000	235000000
Tom1l2	TOM1-like protein 2	sp|Q5SRX1-2|TM1L2_MOUSE;Q5SRX1-2;sp|Q5SRX1|TM1L2_MOUSE;Q5SRX1;sp|Q5SRX1-3|TM1L2_MOUSE;Q5SRX1-3;sp|Q5SRX1-4|TM1L2_MOUSE;Q5SRX1-4;tr|Q5SXA5|Q5SXA5_MOUSE;Q5SXA5;tr|Q5SXA4|Q5SXA4_MOUSE;Q5SXA4;sp|Q5SRX1-5|TM1L2_MOUSE;Q5SRX1-5;tr|F6RBX1|F6RBX1_MOUSE;F6RBX1;tr|F6ZDJ1|F6ZDJ1_MOUSE;F6ZDJ1	0.379795	1.05604	0.078667		193000000	169000000	162000000	184000000	191000000	209000000	169000000	177000000
Abr	Active breakpoint cluster region-related protein	sp|Q5SSL4|ABR_MOUSE;Q5SSL4;tr|E9PUE7|E9PUE7_MOUSE;E9PUE7;sp|Q5SSL4-2|ABR_MOUSE;Q5SSL4-2;sp|Q5SSL4-4|ABR_MOUSE;Q5SSL4-4;sp|Q5SSL4-3|ABR_MOUSE;Q5SSL4-3;tr|H3BKV6|H3BKV6_MOUSE;tr|H3BKT3|H3BKT3_MOUSE;tr|H3BJY3|H3BJY3_MOUSE;tr|H3BL84|H3BL84_MOUSE	0.189618	0.984658	-0.0223047		151000000	158000000	140000000	151000000	154000000	139000000	149000000	149000000
Luc7l3	Luc7-like protein 3	sp|Q5SUF2|LC7L3_MOUSE;Q5SUF2;sp|Q5SUF2-3|LC7L3_MOUSE;Q5SUF2-3;sp|Q5SUF2-2|LC7L3_MOUSE;Q5SUF2-2	0.544843	1.08714	0.120539		16300000	13900000	18000000	14100000	15600000	16200000	17600000	18400000
Clint1	Clathrin interactor 1	tr|Q5SUH7|Q5SUH7_MOUSE;Q5SUH7;tr|Q5SUH6|Q5SUH6_MOUSE;Q5SUH6;sp|Q99KN9-2|EPN4_MOUSE;Q99KN9-2;tr|Q3UPG6|Q3UPG6_MOUSE;sp|Q99KN9|EPN4_MOUSE;Q99KN9;tr|Q3UGL3|Q3UGL3_MOUSE	0.452139	0.941129	-0.0875358		46900000	40400000	38900000	49500000	41800000	41900000	40600000	41000000
Pfas	Phosphoribosylformylglycinamidine synthase	sp|Q5SUR0|PUR4_MOUSE;Q5SUR0;tr|Q3UTT7|Q3UTT7_MOUSE;tr|Q8BVW7|Q8BVW7_MOUSE;tr|F6RUL9|F6RUL9_MOUSE;F6RUL9;tr|G3UY86|G3UY86_MOUSE;G3UY86	1.30822	1.14247	0.192161	+	120000000	111000000	110000000	111000000	111000000	136000000	129000000	139000000
Ewsr1	RNA-binding protein EWS	tr|Q5SUT0|Q5SUT0_MOUSE;Q5SUT0;tr|Q3UI30|Q3UI30_MOUSE;sp|Q61545|EWS_MOUSE;Q61545;tr|Q6NVA3|Q6NVA3_MOUSE;tr|Q5SUS9|Q5SUS9_MOUSE;Q5SUS9;tr|Q9CRS5|Q9CRS5_MOUSE;tr|Q3UGI7|Q3UGI7_MOUSE;tr|Q5SUS8|Q5SUS8_MOUSE;Q5SUS8	0.0742232	1.02592	0.0369198		60500000	48400000	36400000	41100000	46700000	54200000	41700000	48600000
Synrg	Synergin gamma	sp|Q5SV85-2|SYNRG_MOUSE;Q5SV85-2;sp|Q5SV85|SYNRG_MOUSE;Q5SV85;tr|Q3UQ32|Q3UQ32_MOUSE	0.137308	1.04544	0.0641061		23800000	21600000	19600000	28000000	29000000	27500000	20200000	20600000
Camk2b		tr|Q5SVJ0|Q5SVJ0_MOUSE;Q5SVJ0;tr|Q68EG2|Q68EG2_MOUSE;Q68EG2;tr|Q5SVI1|Q5SVI1_MOUSE;Q5SVI1;tr|Q5SVJ1|Q5SVJ1_MOUSE;Q5SVJ1;tr|Q3TY93|Q3TY93_MOUSE;Q3TY93;tr|Q9WVJ1|Q9WVJ1_MOUSE;tr|Q8K4W5|Q8K4W5_MOUSE;tr|Q8K4W4|Q8K4W4_MOUSE	0.572107	0.878071	-0.18759		1370000000	1940000000	1870000000	1330000000	1450000000	1400000000	1420000000	1440000000
Rap1gap2	Rap1 GTPase-activating protein 2	sp|Q5SVL6|RPGP2_MOUSE;Q5SVL6;sp|Q5SVL6-2|RPGP2_MOUSE;Q5SVL6-2;tr|Q5SUE5|Q5SUE5_MOUSE;Q5SUE5	0.538466	0.885637	-0.175213		59000000	78000000	86600000	66900000	73700000	55800000	61600000	66100000
Tbc1d9b	TBC1 domain family member 9B	sp|Q5SVR0-2|TBC9B_MOUSE;Q5SVR0-2;sp|Q5SVR0|TBC9B_MOUSE;Q5SVR0	0.199201	1.03931	0.0556206		3252900	3220900	3186400	4070500	3835600	3286000	3860400	3288400
Cluh	Clustered mitochondria protein homolog	sp|Q5SW19-3|CLU_MOUSE;Q5SW19-3;sp|Q5SW19|CLU_MOUSE;Q5SW19;sp|Q5SW19-2|CLU_MOUSE;Q5SW19-2;tr|Q6P7U7|Q6P7U7_MOUSE;tr|Q3TRU2|Q3TRU2_MOUSE	0.34235	1.06645	0.0928143		17000000	13900000	15400000	15400000	19200000	16600000	16300000	13700000
Rab1		tr|Q5SW88|Q5SW88_MOUSE;Q5SW88;tr|Q6ZPF0|Q6ZPF0_MOUSE;tr|Q5SW87|Q5SW87_MOUSE;Q5SW87;tr|Q5SW86|Q5SW86_MOUSE;Q5SW86;D3YX72;D3Z5G6	0.170879	0.952904	-0.0695973		78800000	86100000	77700000	103000000	86300000	71500000	101000000	70600000
Nacad	NAC-alpha domain-containing protein 1	sp|Q5SWP3|NACAD_MOUSE;Q5SWP3;tr|H3BKC6|H3BKC6_MOUSE	1.28832	0.790091	-0.339909		23700000	18900000	23100000	27100000	18300000	20400000	19300000	15300000
Cltc	Clathrin heavy chain 1	sp|Q68FD5|CLH1_MOUSE;Q68FD5;tr|Q5SXR6|Q5SXR6_MOUSE;Q5SXR6;tr|Q80U89|Q80U89_MOUSE;tr|Q3UPJ3|Q3UPJ3_MOUSE;tr|Q3U0H2|Q3U0H2_MOUSE;tr|Q3TYQ2|Q3TYQ2_MOUSE;tr|Q3TAN1|Q3TAN1_MOUSE;tr|Q8K2I5|Q8K2I5_MOUSE;tr|Q3TJ98|Q3TJ98_MOUSE;E9Q434;tr|F6Z1R4|F6Z1R4_MOUSE;F6Z1R4	0.0951593	0.984896	-0.0219572		5030000000	5260000000	4280000000	4510000000	5000000000	4280000000	4640000000	4870000000
Specc1	Cytospin-B	sp|Q5SXY1|CYTSB_MOUSE;Q5SXY1;sp|Q5SXY1-2|CYTSB_MOUSE;Q5SXY1-2;tr|Q3UPB2|Q3UPB2_MOUSE	2.04289	0.694579	-0.52579	+	10600000	10500000	10700000	13100000	6334600	7114000	8549000	9161200
Rabl6	Rab-like protein 6	sp|Q5U3K5|RABL6_MOUSE;Q5U3K5	0.275129	1.0816	0.113162		26900000	22400000	25600000	23800000	32600000	25100000	29600000	19500000
Fam169a	Soluble lamin-associated protein of 75 kDa	sp|Q5XG69|F169A_MOUSE;Q5XG69	0.228882	1.03505	0.0496939		44800000	43800000	53900000	52600000	50200000	52400000	46300000	53000000
Rpl10a	Ribosomal protein;60S ribosomal protein L10a	tr|Q5XJF6|Q5XJF6_MOUSE;tr|Q3U561|Q3U561_MOUSE;Q5XJF6;sp|P53026|RL10A_MOUSE;P53026;tr|Q99JL6|Q99JL6_MOUSE;tr|D3YXT2|D3YXT2_MOUSE;D3YXT2;tr|D6RE43|D6RE43_MOUSE;D6RE43	0.0148097	1.00273	0.00393748		212000000	242000000	186000000	198000000	206000000	198000000	216000000	220000000
Arcn1	Coatomer subunit delta	sp|Q5XJY5|COPD_MOUSE;Q5XJY5;tr|Q3U4S9|Q3U4S9_MOUSE;tr|Q8R1S6|Q8R1S6_MOUSE;tr|Q3TDU1|Q3TDU1_MOUSE;tr|Q8C0G7|Q8C0G7_MOUSE	0.0660783	0.988934	-0.0160544		84300000	82800000	93500000	90900000	79300000	100000000	83000000	85200000
Cttn	Src substrate cortactin	tr|Q921L6|Q921L6_MOUSE;tr|Q8BNA5|Q8BNA5_MOUSE;Q921L6;sp|Q60598|SRC8_MOUSE;Q60598	0.772535	1.06953	0.0969734		176000000	190000000	173000000	190000000	198000000	182000000	187000000	213000000
Myl6	Myosin light polypeptide 6	tr|Q642K0|Q642K0_MOUSE;sp|Q60605-2|MYL6_MOUSE;sp|Q60605|MYL6_MOUSE;Q60605-2;Q60605;E9QLM0;tr|Q3TIG9|Q3TIG9_MOUSE;tr|B0LAC7|B0LAC7_MOUSE	0.639962	0.910315	-0.135563		130000000	145000000	135000000	155000000	142000000	109000000	140000000	122000000
Grb2	Growth factor receptor-bound protein 2	tr|Q3U5I5|Q3U5I5_MOUSE;tr|Q3U1Q4|Q3U1Q4_MOUSE;sp|Q60631|GRB2_MOUSE;Q60631;tr|B1AT92|B1AT92_MOUSE;B1AT92;sp|Q60631-2|GRB2_MOUSE;Q60631-2;tr|B1AT95|B1AT95_MOUSE;B1AT95	0.853831	1.1169	0.159495		110000000	90900000	84100000	86500000	100000000	105000000	98700000	111000000
Gm2a	Ganglioside GM2 activator	tr|Q5F1Z8|Q5F1Z8_MOUSE;sp|Q60648|SAP3_MOUSE;Q60648	0.153419	1.04333	0.0612023		3964000	NaN	4849100	3623200	4391600	4768100	4598100	3542500
Ppp5c	Serine/threonine-protein phosphatase 5;Serine/threonine-protein phosphatase	sp|Q60676|PPP5_MOUSE;Q60676;tr|G5E819|G5E819_MOUSE;G5E819;tr|F7BX26|F7BX26_MOUSE;F7BX26	0.459886	0.898925	-0.153727		52800000	62800000	50600000	55900000	46000000	46200000	43300000	64200000
Psmb6	Proteasome subunit beta type-6	sp|Q60692|PSB6_MOUSE;Q60692	0.251658	1.07331	0.102065		101000000	84200000	140000000	124000000	122000000	132000000	107000000	120000000
Slc27a1	Long-chain fatty acid transport protein 1	tr|Q3TN26|Q3TN26_MOUSE;tr|Q3TP13|Q3TP13_MOUSE;tr|Q544D7|Q544D7_MOUSE;sp|Q60714|S27A1_MOUSE;Q60714	0.68967	0.814478	-0.296052		NaN	10900000	11300000	12700000	11000000	7937100	NaN	NaN
Csnk2a1	Casein kinase II subunit alpha	tr|Q61177|Q61177_MOUSE;sp|Q60737|CSK21_MOUSE;Q60737;tr|Q9D0E8|Q9D0E8_MOUSE;tr|Q8CD20|Q8CD20_MOUSE;tr|A2ANR6|A2ANR6_MOUSE;A2ANR6;tr|Q6NSS6|Q6NSS6_MOUSE;Q6NSS6	0.384192	1.10048	0.138127		56400000	55900000	57900000	53400000	54100000	80400000	54800000	56800000
Cldn11	Claudin-11	sp|Q60771|CLD11_MOUSE;Q60771	0.327974	1.24012	0.310483		14500000	15600000	19600000	15400000	29300000	NaN	21700000	9547000
Ppp1r1b	Protein phosphatase 1 regulatory subunit 1B	sp|Q60829|PPR1B_MOUSE;Q60829;sp|Q60829-2|PPR1B_MOUSE;Q60829-2;tr|Q9ERU0|Q9ERU0_MOUSE	0.115024	1.02152	0.0307168		359000000	345000000	362000000	328000000	334000000	384000000	303000000	404000000
Serpinb6;Serpinb6a	Serpin B6	tr|Q4FJQ6|Q4FJQ6_MOUSE;tr|Q3U3L3|Q3U3L3_MOUSE;sp|Q60854|SPB6_MOUSE;Q60854;tr|F8WIV2|F8WIV2_MOUSE;F8WIV2;tr|K7E6F1|K7E6F1_MOUSE;E9Q096;tr|E9Q3Y1|E9Q3Y1_MOUSE;E9Q3Y1;tr|Q8BZR2|Q8BZR2_MOUSE;tr|E9Q6X2|E9Q6X2_MOUSE;E9Q6X2;tr|E9Q108|E9Q108_MOUSE;E9Q108;tr|E9Q0P9|E9Q0P9_MOUSE;E9Q0P9;tr|E9PYY0|E9PYY0_MOUSE;E9PYY0;tr|E9PZQ9|E9PZQ9_MOUSE;E9PZQ9;tr|E9Q4R2|E9Q4R2_MOUSE;E9Q4R2;tr|E9Q5Q5|E9Q5Q5_MOUSE;E9Q5Q5;tr…	0.575673	0.915101	-0.127998		40800000	47900000	38400000	48800000	43200000	35700000	40800000	41300000
Stip1	Stress-induced-phosphoprotein 1	tr|Q3THQ5|Q3THQ5_MOUSE;sp|Q60864|STIP1_MOUSE;Q60864	0.02024	0.997073	-0.00422952		943000000	818000000	778000000	846000000	826000000	825000000	815000000	910000000
Caprin1	Caprin-1	tr|Q3UFZ6|Q3UFZ6_MOUSE;sp|Q60865|CAPR1_MOUSE;Q60865;tr|A9CYP7|A9CYP7_MOUSE;tr|F6YLI0|F6YLI0_MOUSE;F6YLI0;tr|Q3TTW8|Q3TTW8_MOUSE	0.625759	1.13218	0.179098		121000000	79900000	105000000	110000000	123000000	131000000	113000000	104000000
Eif1ax;Eif1a	Eukaryotic translation initiation factor 1A, X-chromosomal;Eukaryotic translation initiation factor 1A	tr|Q4FJR7|Q4FJR7_MOUSE;tr|Q3UC76|Q3UC76_MOUSE;sp|Q8BMJ3|IF1AX_MOUSE;sp|Q60872|IF1A_MOUSE;Q8BMJ3;Q60872;tr|J3QPQ5|J3QPQ5_MOUSE;tr|Q8BX20|Q8BX20_MOUSE;tr|Q3UTA4|Q3UTA4_MOUSE;tr|Q3UT53|Q3UT53_MOUSE;tr|Q3TQZ4|Q3TQZ4_MOUSE;tr|M0QWL1|M0QWL1_MOUSE;tr|J3QQ02|J3QQ02_MOUSE;tr|J3QPI8|J3QPI8_MOUSE;tr|J3QP87|J3QP87_MOUSE;tr|J3QNT6|J3QNT6_MOUSE;tr|J3QNQ2|J3QNQ2_MOUSE;tr|J3QMW5|J3QMW5_MOUSE;tr|E9Q5G6|E9Q5G6_MOU…	0.338334	1.19158	0.252871		15300000	14300000	33400000	15700000	26700000	23900000	20200000	23100000
Arhgef2	Rho guanine nucleotide exchange factor 2	tr|H3BJU7|H3BJU7_MOUSE;sp|Q60875-5|ARHG2_MOUSE;Q60875-5;sp|Q60875-4|ARHG2_MOUSE;Q60875-4;tr|H3BJX8|H3BJX8_MOUSE;tr|H3BJ45|H3BJ45_MOUSE;tr|H3BJ40|H3BJ40_MOUSE;tr|H3BKH9|H3BKH9_MOUSE;sp|Q60875|ARHG2_MOUSE;Q60875;F6SGZ7;tr|Q3TYZ4|Q3TYZ4_MOUSE;E9QKT6;sp|Q60875-3|ARHG2_MOUSE;Q60875-3;sp|Q60875-2|ARHG2_MOUSE;Q60875-2;tr|H3BLF9|H3BLF9_MOUSE;tr|H3BJ59|H3BJ59_MOUSE;tr|H3BL15|H3BL15_MOUSE;tr|H3BLJ1|H3BLJ1_…	0.220657	1.02656	0.0378113		95000000	86900000	90500000	87000000	102000000	88600000	83700000	95100000
Eps15l1	Epidermal growth factor receptor substrate 15-like 1	sp|Q60902-2|EP15R_MOUSE;Q60902-2;sp|Q60902|EP15R_MOUSE;Q60902;sp|Q60902-4|EP15R_MOUSE;Q60902-4;F8WJ42;F6Q0T0;sp|Q60902-3|EP15R_MOUSE;Q60902-3;F6ZE93	0.00765578	0.998806	-0.001724		105000000	117000000	103000000	112000000	114000000	120000000	99800000	103000000
Vdac2	Voltage-dependent anion-selective channel protein 2	sp|Q60930|VDAC2_MOUSE;Q60930;tr|G3UX26|G3UX26_MOUSE;G3UX26;tr|D3YZT5|D3YZT5_MOUSE;D3YZT5;tr|D3YUN8|D3YUN8_MOUSE;D3YUN8	0.0407974	1.00831	0.0119425		143000000	166000000	156000000	137000000	168000000	139000000	165000000	136000000
Vdac1	Voltage-dependent anion-selective channel protein 1	sp|Q60932-2|VDAC1_MOUSE;Q60932-2;tr|Q3U6K8|Q3U6K8_MOUSE;tr|Q3TIG8|Q3TIG8_MOUSE;tr|Q3THL7|Q3THL7_MOUSE;sp|Q60932|VDAC1_MOUSE;Q60932;tr|F2Z471|F2Z471_MOUSE;F2Z471	0.279572	0.944767	-0.0819696		401000000	516000000	429000000	418000000	493000000	396000000	387000000	390000000
Kpna1	Importin subunit alpha-5	sp|Q60960|IMA1_MOUSE;Q60960;tr|G3UXF0|G3UXF0_MOUSE;G3UXF0;tr|G3UXT6|G3UXT6_MOUSE;G3UXT6;tr|G3UZK5|G3UZK5_MOUSE;G3UZK5;tr|G3UWJ8|G3UWJ8_MOUSE;G3UWJ8	0.57891	1.14625	0.196916		15000000	14100000	15300000	11700000	20400000	14900000	14500000	14500000
Papss1	Bifunctional 3-phosphoadenosine 5-phosphosulfate synthase 1;Sulfate adenylyltransferase;Adenylyl-sulfate kinase	tr|Q3U647|Q3U647_MOUSE;sp|Q60967|PAPS1_MOUSE;Q60967;tr|Q3TUA8|Q3TUA8_MOUSE;tr|Q6NZM8|Q6NZM8_MOUSE	0.107152	1.03841	0.0543705		13500000	12700000	16900000	13600000	12300000	19000000	12100000	15400000
Asns	Asparagine synthetase [glutamine-hydrolyzing]	sp|Q61024|ASNS_MOUSE;Q61024;tr|Q3TV20|Q3TV20_MOUSE;tr|Q3TIA9|Q3TIA9_MOUSE;tr|D3Z0C2|D3Z0C2_MOUSE;D3Z0C2;tr|D3Z028|D3Z028_MOUSE;D3Z028;tr|D3YYR0|D3YYR0_MOUSE;D3YYR0	0.268931	0.96225	-0.0555168		63900000	60100000	60200000	71100000	61200000	54900000	61600000	67900000
Hars	Histidine--tRNA ligase, cytoplasmic	tr|Q3UDH1|Q3UDH1_MOUSE;tr|Q3U890|Q3U890_MOUSE;sp|Q61035|SYHC_MOUSE;Q61035;tr|Q8C2D1|Q8C2D1_MOUSE;tr|Q9D094|Q9D094_MOUSE;tr|Q8VDX8|Q8VDX8_MOUSE;tr|G5E823|G5E823_MOUSE;G5E823;sp|Q99KK9|SYHM_MOUSE;Q99KK9	0.23439	1.0342	0.0485083		119000000	117000000	106000000	98900000	112000000	107000000	111000000	127000000
Ppm1g	Protein phosphatase 1G	sp|Q61074|PPM1G_MOUSE;Q61074	0.403482	1.14615	0.196793		36600000	22200000	26400000	32200000	43100000	33100000	31700000	26700000
Cdc37	Hsp90 co-chaperone Cdc37;Hsp90 co-chaperone Cdc37, N-terminally processed	sp|Q61081|CDC37_MOUSE;Q61081	0.0424119	0.989644	-0.0150191		152000000	142000000	117000000	151000000	140000000	114000000	149000000	154000000
Mapre1	Microtubule-associated protein RP/EB family member 1	tr|Q3U4H0|Q3U4H0_MOUSE;sp|Q61166|MARE1_MOUSE;Q61166	0.0443878	1.00722	0.0103777		109000000	95100000	115000000	116000000	120000000	104000000	111000000	104000000
Prdx2	Peroxiredoxin-2	sp|Q61171|PRDX2_MOUSE;Q61171;tr|Q5M9N9|Q5M9N9_MOUSE;tr|D3Z4A4|D3Z4A4_MOUSE;D3Z4A4	2.8391	1.26398	0.337969	+	1070000000	1190000000	1140000000	1240000000	1470000000	1570000000	1460000000	1370000000
Tsg101	Tumor susceptibility gene 101 protein	tr|Q3UK08|Q3UK08_MOUSE;tr|Q3UCW0|Q3UCW0_MOUSE;sp|Q61187|TS101_MOUSE;Q61187;tr|Q6LBE4|Q6LBE4_MOUSE;tr|D3Z0S9|D3Z0S9_MOUSE;D3Z0S9	0.387426	0.927979	-0.107836		12000000	10200000	14400000	13400000	12100000	12600000	10500000	11200000
Pafah1b3	Platelet-activating factor acetylhydrolase IB subunit gamma	tr|Q3TJC2|Q3TJC2_MOUSE;sp|Q61205|PA1B3_MOUSE;Q61205;tr|D3Z2X5|D3Z2X5_MOUSE;D3Z2X5;tr|Q8CA83|Q8CA83_MOUSE;Q8CA83;tr|D3Z7E6|D3Z7E6_MOUSE;D3Z7E6	1.41273	1.4254	0.511364	+	17400000	32100000	21200000	22300000	35100000	30300000	29200000	38100000
Pafah1b2	Platelet-activating factor acetylhydrolase IB subunit beta	sp|Q61206|PA1B2_MOUSE;Q61206;tr|Q8BTA2|Q8BTA2_MOUSE;F8WIW7	1.03739	0.886928	-0.173112		178000000	183000000	155000000	195000000	153000000	167000000	167000000	144000000
Fnta	Protein farnesyltransferase/geranylgeranyltransferase type-1 subunit alpha	tr|Q541Z2|Q541Z2_MOUSE;sp|Q61239|FNTA_MOUSE;Q61239	0.0623108	1.04467	0.0630415		10300000	4525600	7570900	8573100	NaN	9342600	9985700	4958300
Igbp1	Immunoglobulin-binding protein 1	sp|Q61249|IGBP1_MOUSE;Q61249;E9Q2M7	0.295586	0.702873	-0.508665		NaN	NaN	11300000	24600000	NaN	13000000	12200000	NaN
Acan	Aggrecan core protein	sp|Q61282|PGCA_MOUSE;Q61282	0.994607	0.807529	-0.308415		37700000	32700000	26800000	37200000	26300000	22000000	32600000	27600000
Ctnna2	Catenin alpha-2	sp|Q61301-2|CTNA2_MOUSE;Q61301-2;sp|Q61301-3|CTNA2_MOUSE;Q61301-3;sp|Q61301|CTNA2_MOUSE;Q61301;tr|E0CXB9|E0CXB9_MOUSE;E0CXB9;tr|Q8BS72|Q8BS72_MOUSE;Q8BS72	0.735741	0.930045	-0.104627		21700000	23800000	21400000	20800000	21400000	19800000	18500000	21900000
Cntn2	Contactin-2	tr|Q3UGZ2|Q3UGZ2_MOUSE;tr|Q3UH39|Q3UH39_MOUSE;sp|Q61330|CNTN2_MOUSE;Q61330;tr|Q3UY89|Q3UY89_MOUSE	0.313141	0.934056	-0.0984194		14900000	16000000	11300000	12100000	12300000	14000000	12200000	12200000
Bcan	Brevican core protein	sp|Q61361|PGCB_MOUSE;Q61361;tr|Q3TQE9|Q3TQE9_MOUSE;tr|Q3TSQ8|Q3TSQ8_MOUSE	0.307236	0.887902	-0.171528		832000000	797000000	803000000	623000000	504000000	504000000	760000000	943000000
Hras1	GTPase HRas;GTPase HRas, N-terminally processed	sp|Q61411-2|RASH_MOUSE;Q61411-2;tr|F7BIB2|F7BIB2_MOUSE;sp|Q61411|RASH_MOUSE;Q61411;tr|Q9R0B8|Q9R0B8_MOUSE;tr|P97870|P97870_MOUSE	0.0130643	1.00535	0.0076914		26300000	24700000	31000000	25500000	26000000	25100000	20400000	36700000
Snap91	Clathrin coat assembly protein AP180	sp|Q61548-3|AP180_MOUSE;Q61548-3;sp|Q61548-2|AP180_MOUSE;Q61548-2;sp|Q61548|AP180_MOUSE;Q61548;tr|E9Q9A3|E9Q9A3_MOUSE;tr|E9QQ05|E9QQ05_MOUSE;tr|E9QLK9|E9QLK9_MOUSE;tr|Q3UI39|Q3UI39_MOUSE;E9QQ05;E9QLK9;E9Q9A3;tr|Q3TWS4|Q3TWS4_MOUSE;Q3TWS4;tr|Q7TT20|Q7TT20_MOUSE;tr|Q8BQA2|Q8BQA2_MOUSE;Q8BQA2;tr|Q8CHE0|Q8CHE0_MOUSE	0.281774	1.05721	0.0802642		1030000000	836000000	1030000000	1150000000	1160000000	1100000000	1110000000	911000000
Fscn1	Fascin	sp|Q61553|FSCN1_MOUSE;Q61553;tr|F7BDR1|F7BDR1_MOUSE;F7BDR1;tr|D3Z1X1|D3Z1X1_MOUSE;D3Z1X1;tr|D3YWW3|D3YWW3_MOUSE;D3YWW3;tr|D3YZR7|D3YZR7_MOUSE;D3YZR7	0.118188	1.04524	0.0638274		411000000	398000000	421000000	361000000	322000000	328000000	466000000	548000000
Gdi2	Rab GDP dissociation inhibitor beta	sp|Q61598|GDIB_MOUSE;Q61598;tr|Q3UC72|Q3UC72_MOUSE;tr|Q3UPA3|Q3UPA3_MOUSE;sp|Q61598-2|GDIB_MOUSE;Q61598-2;tr|Q3UUX9|Q3UUX9_MOUSE;tr|Q3TIY6|Q3TIY6_MOUSE;tr|Q9CZ18|Q9CZ18_MOUSE	0.439582	0.949091	-0.0753821		1440000000	1390000000	1270000000	1440000000	1300000000	1180000000	1310000000	1470000000
Arhgdib	Rho GDP-dissociation inhibitor 2	sp|Q61599|GDIR2_MOUSE;Q61599;tr|D3YWL7|D3YWL7_MOUSE;D3YWL7	0.561455	0.879286	-0.185595		28000000	27300000	25700000	26800000	27300000	16000000	27200000	24400000
Pacsin1	Protein kinase C and casein kinase substrate in neurons protein 1	tr|Q543Y7|Q543Y7_MOUSE;sp|Q61644|PACN1_MOUSE;Q61644;tr|Q3TYF2|Q3TYF2_MOUSE	0.69786	0.9569	-0.0635594		768000000	827000000	788000000	822000000	800000000	791000000	713000000	764000000
Ddx5	Probable ATP-dependent RNA helicase DDX5	sp|Q61656|DDX5_MOUSE;Q61656;tr|Q8BTS0|Q8BTS0_MOUSE;Q8BTS0;tr|Q5U222|Q5U222_MOUSE;tr|Q3V0Z8|Q3V0Z8_MOUSE;tr|A1L333|A1L333_MOUSE;tr|Q3UXW3|Q3UXW3_MOUSE;tr|Q9CSD9|Q9CSD9_MOUSE;tr|B1ARB9|B1ARB9_MOUSE;B1ARB9;tr|B1ARC0|B1ARC0_MOUSE;B1ARC0;tr|O35662|O35662_MOUSE;tr|B1ARB8|B1ARB8_MOUSE;B1ARB8;tr|Q921Y3|Q921Y3_MOUSE	0.369327	1.13186	0.178699		143000000	123000000	116000000	80900000	129000000	166000000	117000000	111000000
Hsph1	Heat shock protein 105 kDa	sp|Q61699|HS105_MOUSE;Q61699;sp|Q61699-2|HS105_MOUSE;Q61699-2;tr|E9Q0U7|E9Q0U7_MOUSE;E9Q0U7;tr|Q8C6H1|Q8C6H1_MOUSE;tr|D3Z027|D3Z027_MOUSE;D3Z027;tr|D3Z3I9|D3Z3I9_MOUSE;D3Z3I9	0.143774	0.979541	-0.0298218		566000000	592000000	551000000	618000000	541000000	513000000	585000000	640000000
Cd47	Leukocyte surface antigen CD47	sp|Q61735-2|CD47_MOUSE;Q61735-2;tr|Q3U967|Q3U967_MOUSE;tr|E5Q371|E5Q371_MOUSE;sp|Q61735|CD47_MOUSE;Q61735	2.10081	0.858558	-0.220013	+	64300000	59100000	61200000	60500000	57900000	50800000	48900000	52800000
Phgdh	D-3-phosphoglycerate dehydrogenase	sp|Q61753|SERA_MOUSE;Q61753;tr|F6ZSB7|F6ZSB7_MOUSE;F6ZSB7;tr|Q8C5X4|Q8C5X4_MOUSE;E9QAP9	0.201043	0.978314	-0.0316307		391000000	383000000	386000000	432000000	379000000	362000000	419000000	398000000
Kif5b	Kinesin-1 heavy chain	sp|Q61768|KINH_MOUSE;Q61768;tr|E9QAK5|E9QAK5_MOUSE;E9QAK5;tr|Q3UWI9|Q3UWI9_MOUSE;tr|Q8CFE7|Q8CFE7_MOUSE;tr|Q6NSS5|Q6NSS5_MOUSE;tr|Q05CG8|Q05CG8_MOUSE;tr|Q9CUT6|Q9CUT6_MOUSE	0.210345	1.01961	0.0280244		92600000	95000000	92900000	95100000	92100000	93000000	106000000	91900000
Kif3b	Kinesin-like protein KIF3B	tr|Q8BNH4|Q8BNH4_MOUSE;tr|Q3UHC4|Q3UHC4_MOUSE;tr|Q3UFZ8|Q3UFZ8_MOUSE;sp|Q61771|KIF3B_MOUSE;Q61771;tr|Q80U27|Q80U27_MOUSE;Q80U27;tr|Q3TSM7|Q3TSM7_MOUSE;E9Q7A2;sp|O35066|KIF3C_MOUSE;O35066;tr|Q571A6|Q571A6_MOUSE;Q571A6;tr|Q6P1D3|Q6P1D3_MOUSE;Q6P1D3;tr|Q3V365|Q3V365_MOUSE;Q3V365;tr|A2AM72|A2AM72_MOUSE;A2AM72;sp|Q99PW8|KIF17_MOUSE;Q99PW8	0.359375	1.11421	0.156017		81900000	96700000	68400000	124000000	116000000	103000000	96300000	98200000
Lasp1	LIM and SH3 domain protein 1	tr|Q543N3|Q543N3_MOUSE;sp|Q61792|LASP1_MOUSE;Q61792;tr|A2A6H0|A2A6H0_MOUSE;A2A6H0;tr|A2A6G9|A2A6G9_MOUSE;A2A6G9;tr|A2A6G6|A2A6G6_MOUSE;A2A6G6;tr|A2A6G7|A2A6G7_MOUSE;A2A6G7;tr|A2A6G8|A2A6G8_MOUSE;A2A6G8;tr|A2A6H1|A2A6H1_MOUSE;A2A6H1;tr|A2A6G5|A2A6G5_MOUSE;A2A6G5;tr|E9Q0N6|E9Q0N6_MOUSE;E9Q0N6;tr|A2A6G0|A2A6G0_MOUSE;A2A6G0;tr|A2A6G4|A2A6G4_MOUSE;A2A6G4	0.861205	1.08469	0.117288		183000000	214000000	219000000	225000000	229000000	236000000	231000000	216000000
Pcbp2	Poly(rC)-binding protein 2	sp|Q61990-3|PCBP2_MOUSE;Q61990-3;tr|B2M1R7|B2M1R7_MOUSE;sp|Q61990|PCBP2_MOUSE;Q61990;tr|Q3TF69|Q3TF69_MOUSE;tr|Q3TT81|Q3TT81_MOUSE;sp|Q61990-2|PCBP2_MOUSE;Q61990-2;tr|Q3V486|Q3V486_MOUSE;tr|Q9DB01|Q9DB01_MOUSE;tr|Q8BP63|Q8BP63_MOUSE;sp|P57724|PCBP4_MOUSE;P57724	0.179982	1.0561	0.07875		200000000	144000000	176000000	184000000	151000000	159000000	212000000	222000000
Pea15;Pea15a	Astrocytic phosphoprotein PEA-15	sp|Q62048|PEA15_MOUSE;Q62048;tr|D3Z375|D3Z375_MOUSE;D3Z375;sp|Q62048-2|PEA15_MOUSE;Q62048-2	0.232671	0.910036	-0.136004		169000000	212000000	143000000	177000000	194000000	175000000	178000000	90600000
Dlg4	Disks large homolog 4	sp|Q62108-3|DLG4_MOUSE;Q62108-3;sp|Q62108|DLG4_MOUSE;Q62108;sp|Q62108-2|DLG4_MOUSE;Q62108-2;tr|G3UZL5|G3UZL5_MOUSE;G3UZL5;tr|B1AR31|B1AR31_MOUSE;B1AR31;tr|Q6XVF4|Q6XVF4_MOUSE;tr|Q6XVF5|Q6XVF5_MOUSE;tr|Q6XVF6|Q6XVF6_MOUSE;tr|E9PXG2|E9PXG2_MOUSE;E9PXG2;tr|J3KMS4|J3KMS4_MOUSE;B1AR29;tr|E9Q3Z8|E9Q3Z8_MOUSE;E9Q3Z8;tr|F6TPQ6|F6TPQ6_MOUSE	0.600388	0.886353	-0.174047		73100000	69400000	69600000	83900000	80100000	56900000	56200000	69200000
Ddx3x;Ddx3y;D1Pas1	ATP-dependent RNA helicase DDX3X;ATP-dependent RNA helicase DDX3Y;Putative ATP-dependent RNA helicase Pl10	tr|B9EKE9|B9EKE9_MOUSE;tr|Q3TQX5|Q3TQX5_MOUSE;sp|Q62167|DDX3X_MOUSE;Q62167;tr|B7ZWF1|B7ZWF1_MOUSE;tr|Q3U484|Q3U484_MOUSE;sp|Q62095|DDX3Y_MOUSE;Q62095;tr|B9EIA2|B9EIA2_MOUSE;sp|P16381|DDX3L_MOUSE;P16381;tr|Q3TUR4|Q3TUR4_MOUSE;sp|Q61496|DDX4_MOUSE;Q61496;tr|Q3V086|Q3V086_MOUSE;Q3V086	0.351369	0.949727	-0.0744159		133000000	133000000	111000000	111000000	123000000	107000000	122000000	111000000
Sptbn1	Spectrin beta chain, non-erythrocytic 1	sp|Q62261|SPTB2_MOUSE;Q62261;sp|Q62261-2|SPTB2_MOUSE;Q62261-2;tr|Q5DTR4|Q5DTR4_MOUSE;tr|Q3TZN6|Q3TZN6_MOUSE;tr|Q3TTX2|Q3TTX2_MOUSE;tr|Q8BQ35|Q8BQ35_MOUSE;tr|Q9Z2V0|Q9Z2V0_MOUSE;tr|P70435|P70435_MOUSE;tr|Q8R1C2|Q8R1C2_MOUSE;tr|Q8C509|Q8C509_MOUSE;tr|Q9R1Y9|Q9R1Y9_MOUSE;F6VV16	0.072985	1.01515	0.0216901		2450000000	1980000000	1940000000	2180000000	2080000000	2360000000	1910000000	2340000000
Trim28	Transcription intermediary factor 1-beta	tr|Q5EBP9|Q5EBP9_MOUSE;sp|Q62318|TIF1B_MOUSE;Q62318;tr|Q3UDN8|Q3UDN8_MOUSE;sp|Q62318-2|TIF1B_MOUSE;Q62318-2	0.414317	1.04599	0.0648723		182000000	162000000	183000000	192000000	194000000	191000000	170000000	197000000
Tsn	Translin	tr|Q545E6|Q545E6_MOUSE;sp|Q62348|TSN_MOUSE;Q62348	0.32646	1.06849	0.09558		85300000	100000000	67800000	78000000	81300000	94400000	88600000	89900000
Tfrc	Transferrin receptor protein 1	tr|Q542D9|Q542D9_MOUSE;sp|Q62351|TFR1_MOUSE;Q62351;tr|Q8C872|Q8C872_MOUSE;Q8C872	0.327392	1.14349	0.193442		12900000	20300000	17300000	20300000	20200000	27900000	14700000	18200000
Snrnp70	U1 small nuclear ribonucleoprotein 70 kDa	tr|A2RS68|A2RS68_MOUSE;sp|Q62376|RU17_MOUSE;Q62376;tr|Q9CR32|Q9CR32_MOUSE;tr|Q6ZWP0|Q6ZWP0_MOUSE;sp|Q62376-2|RU17_MOUSE;Q62376-2;tr|Q7TT81|Q7TT81_MOUSE;tr|Q99LY5|Q99LY5_MOUSE;Q99LY5	0.194476	1.04044	0.057189		46400000	41300000	33600000	35200000	39700000	43300000	37600000	42300000
Dbnl	Drebrin-like protein	sp|Q62418-3|DBNL_MOUSE;Q62418-3;sp|Q62418-2|DBNL_MOUSE;Q62418-2;sp|Q62418|DBNL_MOUSE;Q62418	0.944119	1.07316	0.101862		113000000	116000000	102000000	116000000	121000000	114000000	116000000	128000000
Sh3gl1	Endophilin-A2	tr|Q3U3C4|Q3U3C4_MOUSE;tr|Q3TRJ7|Q3TRJ7_MOUSE;sp|Q62419|SH3G1_MOUSE;Q62419;tr|Q3TJB4|Q3TJB4_MOUSE	0.234648	1.05988	0.0838993		587000000	536000000	561000000	632000000	526000000	558000000	594000000	777000000
Sh3gl3	Endophilin-A3	sp|Q62421|SH3G3_MOUSE;Q62421;tr|J3QP51|J3QP51_MOUSE;tr|J3QQ44|J3QQ44_MOUSE;tr|Q497N4|Q497N4_MOUSE;tr|J3QMW2|J3QMW2_MOUSE;tr|J3QQ08|J3QQ08_MOUSE;tr|J3QK75|J3QK75_MOUSE;tr|Q9CZV7|Q9CZV7_MOUSE	0.47482	0.888969	-0.169794		16300000	15600000	19000000	15300000	16000000	11400000	16800000	NaN
Cstb	Cystatin-B	sp|Q62426|CYTB_MOUSE;Q62426	0.175736	1.03791	0.0536757		98500000	76400000	103000000	94500000	110000000	98700000	90500000	87000000
[truncated: 940 more rows]

## Sheet: 6M
Gene names	Protein names	Protein IDs	(-)Log Student's T-test p-value AD-Control	ratio AD/Cont	Log2 ratio AD/Cont	Student's T-test Significant AD-control	LFQ intensity Cont_6M_1	LFQ intensity Cont_6M_2	LFQ intensity Cont_6M_3	LFQ intensity Cont_6M_4	LFQ intensity AD_6M_1	LFQ intensity AD_6M_2	LFQ intensity AD_6M_3	LFQ intensity AD_6M_4
[truncated: 2,248 more rows]

[truncated: 2 more sheets: 12M, 18M]
