# Supplementary material for: Increased expression of heme-binding protein 1 early in Alzheimer's disease is linked to neurotoxicity
Source: eLife. 2019 Aug 27;8:e47498. doi: 10.7554/eLife.47498 (PMC6739868; doi:10.7554/eLife.47498)
Supplement: Figure 6—source data 1. [file elife-47498-fig6-data1.xlsx]

## Sheet: Header  Definition
Header		Definition
Gene names		Gene names of the identified protein
Protein names		Protein names of identified protein
Protein IDs		Uniprot identifiers of proteins
Mol. weight [kDa]		Molecular weight of identified protein
Sequence length		Sequence length of identified protein
Sequence coverage [%]		% of protein sequence that is covered by MS analysis
Log2 LFQ intensity Rep1_EGFP		Log2 transformed intensity of identified protein based on label free quantification in EGFP-IP (Technical Replicate 1)
Log2 LFQ intensity Rep2_EGFP		Log2 transformed intensity of identified protein based on label free quantification in EGFP-IP (Technical Replicate 2)
Log2 LFQ intensity Rep2_EGFP		Log2 transformed intensity of identified protein based on label free quantification in EGFP-IP (Technical Replicate 2)
Log2 LFQ intensity Rep1_Hebp1_EGFP		Log2 transformed intensity of identified protein based on label free quantification in Hebp1_EGFP-IP (Technical Replicate 1)
Log2 LFQ intensity Rep2_Hebp1_EGFP		Log2 transformed intensity of identified protein based on label free quantification in Hebp1_EGFP-IP (Technical Replicate 2)
Log2 LFQ intensity Rep3_Hebp1_EGFP		Log2 transformed intensity of identified protein based on label free quantification in Hebp1_EGFP-IP (Technical Replicate 3)
Average EGFP		Average Log2 LFQ intensity of identified protein EGFP-IP
Average Hebp1_EGFP		Average Log2 LFQ intensity of identified protein Hebp1_EGFP-IP
Difference		Difference between the average intensity of protein in two conditions in one biological replicate (Hebp1_EGFP-EGFP)
Average Difference (Hebp1_EGFP - EGFP)		Average Difference of protein intensity between Hebp1_EGFP and EGFP samples in biological replicates were protein was identified
P-value		p-value of Student's T-test Difference Hebp1_EGFP-EGFP (null hypothesis Log2 difference = 0)
(-log10 (p-value))		(-) Log10 p-value of Student's T-test Difference Hebp1_EGFP-EGFP (null hypothesis Log2 difference = 0)
# Biological replicates		Number of biological replicates that the protein was identified in

## Sheet: Hebp1 interactome
Gene names	Protein names	Protein IDs	Average Difference (Hebp1_EGFP - EGFP)	P-value	(-log10 (p-value))	# Biological replicates
Actb;Actg1	Actin, cytoplasmic 1;Actin, cytoplasmic 1, N-terminally processed;Actin, cytoplasmic 2;Actin, cytoplasmic 2, N-terminally processed	P60711;A0A0G2K3K2;P63259;A1Z0K8	-1.00067	0.19894	0.701279	4
Alb	Serum albumin	A0A0G2JSH5;P02770	-0.530687	0.108806	0.963348	4
Anxa1	Annexin A1	P07150	-2.83749	0.358462	0.445557	4
Anxa2	Annexin A2	Q07936	-0.421851	0.44986	0.346922	4
Camk2b;Camk2g	Calcium/calmodulin-dependent protein kinase type II subunit beta;Calcium/calmodulin-dependent protein kinase type II subunit gamma	G3V9G3;Q63094;F1LNI8;F1LUE2;P08413;P11730	1.58117	0.331672	0.479291	4
Cfl1	Cofilin-1	P45592	-3.33491	0.433131	0.36338	2
Chchd3	MICOS complex subunit MIC19	D3ZUX5	6.37619	0.00867492	2.06173	4
Chchd6	MICOS complex subunit Mic25	D4A7N1	3.38126	0.0847953	1.07163	3
Cltc	Clathrin heavy chain;Clathrin heavy chain 1	F1M779;P11442	-2.64207	0.310682	0.507684	2
Crmp1	Dihydropyrimidinase-related protein 1	Q62950	-0.551817	0.79729	0.0983838	2
Dpysl2	Dihydropyrimidinase-related protein 2	P47942	2.39182	0.316502	0.499623	4
Dsg1	Desmoglein 1	D3ZQ45;D4A4T7;D3ZM39	-1.86796	0.722895	0.140925	2
Dsp	Desmoplakin	F1LMV6	-0.540693	0.101136	0.995093	4
Eef2	Elongation factor 2	P05197;Q8K1G4	-1.9579	0.487657	0.311886	2
Eif4a1;Eif4a2	Eukaryotic initiation factor 4A-II	Q6P3V8;A0A0G2K8B7;Q5RKI1	-4.80883	0.220765	0.65607	2
Eno1	Alpha-enolase	Q5EB49;Q5BJ93;M0R5J4;P04764	0.547531	0.743033	0.128992	3
Ezr;Rdx;Msn	Ezrin;Moesin	A0A0G2K890;P31977;T1SRT4;A0A096MK30;Q5WQV5;Q5PQK5;O35763	-0.814673	0.529781	0.275903	2
Fam32a;LOC365238	Protein FAM32A	B2RYG1;D3ZUE5	1.40291	0.148264	0.828965	4
Gfap	Glial fibrillary acidic protein	P47819;A1E251	1.68627	0.204262	0.689813	4
Hal	Histidine ammonia-lyase	P21213	0.649188	0.445802	0.350858	4
Hbb-b1;0 beta-2 globin	Zero beta-globin	Q63011;Q6PDU6;Q62670	-0.834922	0.544961	0.263635	2
Hdac6	Histone deacetylase 6	A0A0G2QC41;D3ZVD8	3.29189	0.0146668	1.83366	3
Hist1h2bk	Histone H2B	G3V9C7	-4.64739	0.210477	0.676795	3
Hist1h4b	Histone H4;Osteogenic growth peptide	P62804	-7.29099	0.102372	0.989819	2
Hnrnpa1;Hnrpa1	Heterogeneous nuclear ribonucleoprotein A1;Heterogeneous nuclear ribonucleoprotein A1, N-terminally processed	Q6P6G9;Q5I0M7;P04256	-2.211	0.498853	0.302027	2
Hnrnph1;Hnrnph2	Heterogeneous nuclear ribonucleoprotein H;Heterogeneous nuclear ribonucleoprotein H, N-terminally processed;Heterogeneous nuclear ribonucleoprotein H2;Heterogeneous nuclear ribonucleoprotein H2, N-terminally processed	G3V9Q3;A0A0G2JTG7;Q8VHV7;Q6AY09	-2.76611	0.172983	0.761996	3
Hsp90ab1	Heat shock protein HSP 90-beta	P34058;A0A0G2K793	-1.52664	0.552346	0.257789	4
Hspa5	78 kDa glucose-regulated protein	P06761	0.641505	0.0545252	1.2634	2
Hspa8;LOC680121	Heat shock cognate 71 kDa protein	P63018;M0RCB1;D4A4S3;F1LZI1;M0R8M9;A0A0G2JVI3	4.24764	0.00616161	2.21031	4
Immt	MICOS complex subunit Mic60	A0A0G2JVH4;A0A140TAG5;Q3KR86	8.52243	0.0018066	2.74314	4
Jup	Junction plakoglobin	Q6P0K8;P70565	-0.028645	0.791497	0.101551	4
Lmna;C2.1	Prelamin-A/C;Lamin-A/C	G3V8L3;P48679;Q6P6U3;A0A0G2K3R2;A0A1B0GWU9;P70482;A0A0G2JTC5	-3.44725	0.285586	0.544263	2
LOC100360316;Hmgn2	Non-histone chromosomal protein HMG-17	Q4KLJ0;P18437	1.72415	0.0907879	1.04197	4
LOC100360413;Eef1a1;LOC100360150;Eef1a2	Elongation factor 1-alpha;Elongation factor 1-alpha 1;Elongation factor 1-alpha 2	M0R757;P62630;F1M6C2;P62632	-1.96423	0.349822	0.456153	4
LOC100361349;Sprr2g	Small proline-rich protein 2D	D3ZAR3;A0A0G2JZK2;A0A0G2JWA0;A0A0G2JYK8;D4A0K9;D3ZS07;A0A0G2JUT6;D3ZDH1;D4A802;D3ZBZ0	-1.10066	0.350985	0.454712	3
LOC100363800;Rpl22	60S ribosomal protein L22	Q6PDV8;P47198	0.454549	0.468923	0.328899	4
LOC500959;Tpi1	Triosephosphate isomerase	Q6SA19;A0A0G2JWU1;P48500;A0A0G2JWJ4	-2.72986	0.213557	0.670485	3
LOC684976;LOC100910678;LOC100360137		F1M6L8;D3ZZW2;D3ZP49	-2.9922	0.0407917	1.38943	4
LOC685186;Gapdh;RGD1565368;Gapdh-ps2;GAPDH;RGD1564688	Glyceraldehyde-3-phosphate dehydrogenase	M0R590;P04797;M0R660;D3ZGY4;Q0QEU1;E9PTN6	0.127715	0.925114	0.0338049	2
LOC686143	Similar to keratinocytes proline-rich protein	F1M6N0	3.87555	0.088461	1.05325	2
Mgst3	Microsomal glutathione S-transferase 3	D4ADS4	3.5635	0.196939	0.705668	2
Mtx2	Metaxin-2	Q5U1Z9	3.36565	0.343453	0.464133	2
Nccrp1	Non-specific cytotoxic cell receptor protein 1 homolog	D3ZQ18	0.476203	0.724302	0.14008	4
Pgam1	Phosphoglycerate mutase 1	P25113	-3.1124	0.46971	0.32817	2
Pgk1;RGD1560402	Phosphoglycerate kinase 1;Phosphoglycerate kinase	P16617;M0R6Y8	-0.9702	0.168036	0.774599	4
Pkm	Pyruvate kinase	M0RD14;Q6P7S0;A0A0G2JVG3	-4.37699	0.181963	0.740016	2
Ppib	Peptidyl-prolyl cis-trans isomerase B	P24368	2.88396	0.0434932	1.36158	3
Prdx1	Peroxiredoxin-1	A0A0G2K3Z9;Q63716	0.519992	0.924004	0.034326	2
Ptn	Pleiotrophin	P63090	2.22144	0.222706	0.652268	4
RGD1561636;Rpl38;LOC686066;LOC680353	60S ribosomal protein L38	D4AD70;P63174;D3ZW57;D3ZZH2	-0.319069	0.241316	0.617413	4
Rpl22l2;LOC688712	RCG41580, isoform CRA_a	D3ZSF9;B2RZD5	-0.369039	0.759013	0.119751	4
Rps23;RGD1563705;RGD1563570	40S ribosomal protein S23	P62268;F1LTW8;D4A9Q3	-0.40378	0.487093	0.312388	2
Rps25;LOC100912210;RGD1563613;LOC100911337	40S ribosomal protein S25	A0A0H2UHU0;P62853;F1M6F4;D4AE10;M0R763	-0.996777	0.663589	0.178101	3
Rps27a;Ubb;Rps27l3;LOC100363345;Ubc	Ubiquitin-40S ribosomal protein S27a;Ubiquitin;40S ribosomal protein S27a;Polyubiquitin-B;Ubiquitin;Polyubiquitin-C;Ubiquitin;Ubiquitin-related	Q6PED0;P62982;Q63654;F1LU69;Q5FWT0;F1LML2;P0CG51;Q63429	-0.647217	0.210528	0.67669	4
Rps29	40S ribosomal protein S29	P62275	-0.223722	0.242224	0.615782	4
S100a16	S100 calcium binding protein A16	B0BMX3	-0.565463	0.825768	0.0831418	3
Samm50	Sorting and assembly machinery component 50 homolog	Q6AXV4	4.02657	0.482846	0.316192	2
Sarm1	Sterile alpha and TIR motif containing 1	D3ZUM2	3.02667	0.306602	0.513426	2
Sec24a	SEC24 homolog A, COPII coat complex component	D3ZZA8	-4.41553	0.0963002	1.01637	3
Serpinb5	Serpin B5	G3V6C1;P70564	-3.29604	0.0356979	1.44736	2
Set;Pkn3	Protein SET	B0BMV1;A0A0G2JSU3;D3ZC07;Q63945	-0.933062	0.492395	0.307686	2
Sfn;LOC298795	RCG31390	G3V9A3;Q5EBB0;Q68FS0	-3.74116	0.341157	0.467045	2
Slc25a5	ADP/ATP translocase 2;ADP/ATP translocase 2, N-terminally processed	Q09073	3.79566	0.0260435	1.5843	4
Tgm1	Protein-glutamine gamma-glutamyltransferase K	P23606	-1.05395	0.394834	0.403586	2
Tgm3	Protein-glutamine gamma-glutamyltransferase E;Protein-glutamine gamma-glutamyltransferase E 50 kDa catalytic chain;Protein-glutamine gamma-glutamyltransferase E 27 kDa non-catalytic chain	D4A5U3	-2.45971	0.0948479	1.02297	4
Tkt	Transketolase	G3V826;P50137	-1.96995	0.470721	0.327237	2
Trim35	Tripartite motif-containing protein 35	G3V769;Q5RKG6	1.8349	0.406298	0.391155	2
Tuba1a;Tuba3a	Tubulin alpha-1A chain;Tubulin alpha-3 chain	P68370;Q68FR8	-0.0990533	0.800406	0.0966897	4
Tubb2b	Tubulin beta-2B chain	Q3KRE8	-0.563953	0.642003	0.192463	2
Tubb5	Tubulin beta-5 chain	P69897	-0.172699	0.410014	0.387201	4
Uba1	Ubiquitin-like modifier-activating enzyme 1	Q5U300	-1.83349	0.167281	0.776553	2
Vim	Vimentin	G3V8C3;P31000	4.02779	0.212482	0.672678	3
Ywhaz	14-3-3 protein zeta/delta	A0A0G2JV65;P63102	-1.39666	0.326254	0.486444	3
Zfp706	Zfp706 protein	A0A0G2K1A1;D3ZJE5	-0.232066	0.405069	0.392471	4
	Dermcidin	Q71DI1	-0.231657	0.236597	0.62599	4
	Heat shock 70 kDa protein 1B	P0DMW1;P0DMW0	-0.546774	0.67405	0.171308	3

## Sheet: Hebp1 interactome_raw data
Protein names	Gene names	Protein IDs	Majority protein IDs	Rep1_GFP	Rep2_GFP	Rep3_GFP	Rep1_Hebp1_GFP	Rep2_Hebp1_GFP	Rep3_Hebp1_GFP	Average GFP	Average Hebp1_GFP	Difference	Average Difference	(-log p-value)
Serum albumin	Alb	A0A0G2JSH5;P02770	A0A0G2JSH5;P02770	22.1322	27.05	27.1519	21.8908	26.6228	26.8069	25.4447	25.1068	-0.33785	-0.530687	0.108806
Serum albumin	Alb	A0A0G2JSH5;P02770	A0A0G2JSH5;P02770	26.4148	27.0896	27.8073	25.9794	25.995	26.445	27.1039	26.1398	-0.964133
Serum albumin	Alb	A0A0G2JSH5;P02770	A0A0G2JSH5;P02770	26.0572	26.4137	26.6894	25.7838	26.6584	26.8403	26.3868	26.4275	0.0407067
Serum albumin	Alb	A0A0G2JSH5;P02770	A0A0G2JSH5;P02770	26.3811	26.5493	26.4818	25.1605	25.6061	26.0612	26.4707	25.6092	-0.86147
14-3-3 protein zeta/delta	Ywhaz	A0A0G2JV65;P63102	A0A0G2JV65;P63102	20.8391	21.7375	20.051	20.7024	20.4985	23.7211	20.8758	21.6407	0.764827	-1.39666	0.326254
14-3-3 protein zeta/delta	Ywhaz	A0A0G2JV65;P63102	A0A0G2JV65;P63102	23.8061	24.3345	23.795	20.5885	19.4732	24.0639	23.9785	21.3752	-2.60333
14-3-3 protein zeta/delta	Ywhaz	A0A0G2JV65;P63102	A0A0G2JV65;P63102	24.2666	24.1528	24.5419	19.0266	23.0421	23.8382	24.3204	21.9689	-2.35149
MICOS complex subunit Mic60	Immt	A0A0G2JVH4;A0A140TAG5;Q3KR86	A0A0G2JVH4;A0A140TAG5;Q3KR86	20.4229	21.1348	19.3805	28.536	28.3617	28.5108	20.3127	28.4695	8.1568	8.52243	0.0018066
MICOS complex subunit Mic60	Immt	A0A0G2JVH4;A0A140TAG5;Q3KR86	A0A0G2JVH4;A0A140TAG5;Q3KR86	19.7658	20.3381	19.5777	27.1906	27.2027	27.0884	19.8939	27.1605	7.26669
MICOS complex subunit Mic60	Immt	A0A0G2JVH4;A0A140TAG5;Q3KR86	A0A0G2JVH4;A0A140TAG5;Q3KR86	18.3332	16.3532	17.4328	28.3331	28.2958	28.1224	17.3731	28.2504	10.8773
MICOS complex subunit Mic60	Immt	A0A0G2JVH4;A0A140TAG5;Q3KR86	A0A0G2JVH4;A0A140TAG5;Q3KR86	20.9394	20.2029	18.5159	27.8391	27.6716	27.5141	19.886	27.6749	7.78889
Zfp706 protein	Zfp706	A0A0G2K1A1;D3ZJE5	A0A0G2K1A1;D3ZJE5	25.1434	25.375	25.1244	25.4019	25.446	25.4823	25.2143	25.4434	0.22917	-0.232066	0.405069
Zfp706 protein	Zfp706	A0A0G2K1A1;D3ZJE5	A0A0G2K1A1;D3ZJE5	25.7751	25.5977	25.6474	24.9642	24.9793	25.0115	25.6734	24.985	-0.688417
Zfp706 protein	Zfp706	A0A0G2K1A1;D3ZJE5	A0A0G2K1A1;D3ZJE5	25.9049	25.9667	25.9841	26.051	26.077	26.128	25.9519	26.0853	0.133433
Zfp706 protein	Zfp706	A0A0G2K1A1;D3ZJE5	A0A0G2K1A1;D3ZJE5	25.5306	25.618	25.7091	24.9811	24.9812	25.088	25.6192	25.0168	-0.60245
Peroxiredoxin-1	Prdx1	A0A0G2K3Z9;Q63716	A0A0G2K3Z9;Q63716	20.9487	18.1638	17.3006	23.5814	23.6868	23.7107	18.8044	23.6596	4.85528	0.519992	0.924004
Peroxiredoxin-1	Prdx1	A0A0G2K3Z9;Q63716	A0A0G2K3Z9;Q63716	23.0571	23.0518	23.045	17.5278	19.4907	20.6896	23.0513	19.236	-3.8153
Ezrin;Moesin	Ezr;Rdx;Msn	A0A0G2K890;P31977;T1SRT4;A0A096MK30;Q5WQV5;Q5PQK5;O35763	A0A0G2K890;P31977;T1SRT4;A0A096MK30;Q5WQV5;Q5PQK5;O35763	20.4768	21.3269	21.1002	21.0737	18.926	23.1443	20.968	21.048	0.0800233	-0.814673	0.529781
Ezrin;Moesin	Ezr;Rdx;Msn	A0A0G2K890;P31977;T1SRT4;A0A096MK30;Q5WQV5;Q5PQK5;O35763	A0A0G2K890;P31977;T1SRT4;A0A096MK30;Q5WQV5;Q5PQK5;O35763	18.0645	21.8361	18.2425	17.9758	18.2013	16.838	19.381	17.6717	-1.70937
Histone deacetylase 6	Hdac6	A0A0G2QC41;D3ZVD8	A0A0G2QC41;D3ZVD8	21.7937	20.7577	22.0104	23.9678	24.1984	23.9371	21.5206	24.0345	2.51388	3.29189	0.0146668
Histone deacetylase 6	Hdac6	A0A0G2QC41;D3ZVD8	A0A0G2QC41;D3ZVD8	21.7004	19.8069	19.8373	24.0748	24.4921	24.3699	20.4482	24.3123	3.86403
Histone deacetylase 6	Hdac6	A0A0G2QC41;D3ZVD8	A0A0G2QC41;D3ZVD8	19.4584	18.9575	17.611	23.4884	23.4481	19.5837	18.6756	22.1734	3.49777
40S ribosomal protein S25	Rps25;LOC100912210;RGD1563613;LOC100911337	A0A0H2UHU0;P62853;F1M6F4;D4AE10;M0R763;D3ZCH5	A0A0H2UHU0;P62853;F1M6F4;D4AE10;M0R763	21.0187	22.626	21.0422	22.3608	24.5414	24.6423	21.5623	23.8481	2.28587	-0.996777	0.663589
40S ribosomal protein S25	Rps25;LOC100912210;RGD1563613;LOC100911337	A0A0H2UHU0;P62853;F1M6F4;D4AE10;M0R763;D3ZCH5	A0A0H2UHU0;P62853;F1M6F4;D4AE10;M0R763	24.7637	24.3822	25.7827	24.8998	17.8135	18.6115	24.9762	20.4416	-4.53459
40S ribosomal protein S25	Rps25;LOC100912210;RGD1563613;LOC100911337	A0A0H2UHU0;P62853;F1M6F4;D4AE10;M0R763;D3ZCH5	A0A0H2UHU0;P62853;F1M6F4;D4AE10;M0R763	26.4559	18.4554	25.8756	21.2039	21.8509	25.5073	23.5956	22.854	-0.741603
Protein SET	Set;Pkn3	B0BMV1;A0A0G2JSU3;D3ZC07;Q63945;Q6UN82;Q6QI56;A0A0G2K5L9;P80349	B0BMV1;A0A0G2JSU3;D3ZC07;Q63945	18.4933	20.1477	23.5215	20.3346	20.9616	20.8002	20.7208	20.6988	-0.02203	-0.933062	0.492395
Protein SET	Set;Pkn3	B0BMV1;A0A0G2JSU3;D3ZC07;Q63945;Q6UN82;Q6QI56;A0A0G2K5L9;P80349	B0BMV1;A0A0G2JSU3;D3ZC07;Q63945	20.9248	18.1982	20.9471	18.1118	17.6273	18.7988	20.0234	18.1793	-1.84409
S100 calcium binding protein A16	S100a16	B0BMX3	B0BMX3	21.0981	21.2088	18.3807	22.8436	21.2345	19.9227	20.2292	21.3336	1.10441	-0.565463	0.825768
S100 calcium binding protein A16	S100a16	B0BMX3	B0BMX3	22.9605	22.8034	22.7857	19.4316	17.1684	16.8371	22.8499	17.8123	-5.03752
S100 calcium binding protein A16	S100a16	B0BMX3	B0BMX3	19.6399	21.1436	19.7397	20.5223	23.2995	23.4116	20.1744	22.4111	2.23671
Protein FAM32A	Fam32a;LOC365238	B2RYG1;D3ZUE5	B2RYG1;D3ZUE5	20.5544	21.0103	22.0431	18.1648	24.3345	20.5254	21.2026	21.0082	-0.19436	1.40291	0.148264
Protein FAM32A	Fam32a;LOC365238	B2RYG1;D3ZUE5	B2RYG1;D3ZUE5	20.3603	20.7433	20.6198	24.223	20.9362	23.8397	20.5745	22.9996	2.42511
Protein FAM32A	Fam32a;LOC365238	B2RYG1;D3ZUE5	B2RYG1;D3ZUE5	23.7709	17.8377	17.4692	24.9028	24.6575	17.9686	19.6926	22.5097	2.81705
Protein FAM32A	Fam32a;LOC365238	B2RYG1;D3ZUE5	B2RYG1;D3ZUE5	21.8249	20.4282	20.8638	19.8573	21.5437	23.4074	21.039	21.6028	0.563823
Small proline-rich protein 2D	LOC100361349;Sprr2g	D3ZAR3;A0A0G2JZK2;A0A0G2JWA0;A0A0G2JYK8;D4A0K9;D3ZS07;A0A0G2JUT6;D3ZDH1;D4A802;D3ZBZ0	D3ZAR3;A0A0G2JZK2;A0A0G2JWA0;A0A0G2JYK8;D4A0K9;D3ZS07;A0A0G2JUT6;D3ZDH1;D4A802;D3ZBZ0	21.0898	23.4979	22.26	21.4957	22.3942	22.5954	22.2826	22.1618	-0.120797	-1.10066	0.350985
Small proline-rich protein 2D	LOC100361349;Sprr2g	D3ZAR3;A0A0G2JZK2;A0A0G2JWA0;A0A0G2JYK8;D4A0K9;D3ZS07;A0A0G2JUT6;D3ZDH1;D4A802;D3ZBZ0	D3ZAR3;A0A0G2JZK2;A0A0G2JWA0;A0A0G2JYK8;D4A0K9;D3ZS07;A0A0G2JUT6;D3ZDH1;D4A802;D3ZBZ0	22.4853	20.709	22.4018	22.0154	19.9709	22.837	21.8654	21.6078	-0.257627
Small proline-rich protein 2D	LOC100361349;Sprr2g	D3ZAR3;A0A0G2JZK2;A0A0G2JWA0;A0A0G2JYK8;D4A0K9;D3ZS07;A0A0G2JUT6;D3ZDH1;D4A802;D3ZBZ0	D3ZAR3;A0A0G2JZK2;A0A0G2JWA0;A0A0G2JYK8;D4A0K9;D3ZS07;A0A0G2JUT6;D3ZDH1;D4A802;D3ZBZ0	22.4319	21.9966	17.5971	16.4354	17.4958	19.3236	20.6752	17.7516	-2.92357
Non-specific cytotoxic cell receptor protein 1 homolog	Nccrp1	D3ZQ18	D3ZQ18	23.0485	20.7277	23.0583	23.5456	23.353	23.2866	22.2782	23.395	1.11689	0.476203	0.724302
Non-specific cytotoxic cell receptor protein 1 homolog	Nccrp1	D3ZQ18	D3ZQ18	22.7513	19.9369	23.1379	23.7523	23.4349	23.4083	21.942	23.5318	1.58981
Non-specific cytotoxic cell receptor protein 1 homolog	Nccrp1	D3ZQ18	D3ZQ18	22.2196	22.2446	19.1836	23.9387	23.3675	23.3387	21.2159	23.5483	2.33233
Non-specific cytotoxic cell receptor protein 1 homolog	Nccrp1	D3ZQ18	D3ZQ18	23.6348	23.7947	23.7925	19.5635	20.6067	21.6492	23.7407	20.6065	-3.13422
Desmoglein 1	Dsg1	D3ZQ45;D4A4T7;D3ZM39	D3ZQ45;D4A4T7;D3ZM39	19.4364	21.1653	18.1405	22.7126	23.3657	19.1108	19.5807	21.7297	2.14896	-1.86796	0.722895
Desmoglein 1	Dsg1	D3ZQ45;D4A4T7;D3ZM39	D3ZQ45;D4A4T7;D3ZM39	22.9583	21.8785	23.4487	16.3934	17.1596	17.0778	22.7618	16.877	-5.88488
RCG41580, isoform CRA_a	Rpl22l2;LOC688712	D3ZSF9;B2RZD5;A0A0G2JZA6	D3ZSF9;B2RZD5	24.1935	23.9995	24.2907	24.1709	24.3376	24.2844	24.1613	24.2643	0.103027	-0.369039	0.759013
RCG41580, isoform CRA_a	Rpl22l2;LOC688712	D3ZSF9;B2RZD5;A0A0G2JZA6	D3ZSF9;B2RZD5	23.8189	24.1992	24.0848	20.765	19.929	21.6986	24.0343	20.7975	-3.23676
RCG41580, isoform CRA_a	Rpl22l2;LOC688712	D3ZSF9;B2RZD5;A0A0G2JZA6	D3ZSF9;B2RZD5	24.7431	25.1051	24.1734	24.0785	24.4392	24.2183	24.6739	24.2454	-0.42849
RCG41580, isoform CRA_a	Rpl22l2;LOC688712	D3ZSF9;B2RZD5;A0A0G2JZA6	D3ZSF9;B2RZD5	20.0218	20.8125	23.6423	23.5344	23.3971	23.8032	21.4922	23.5783	2.08607
Sterile alpha and TIR motif containing 1	Sarm1	D3ZUM2	D3ZUM2	19.2608	22.6702	22.037	23.0604	22.7739	22.468	21.3227	22.7674	1.44476	3.02667	0.306602
Sterile alpha and TIR motif containing 1	Sarm1	D3ZUM2	D3ZUM2	18.4925	18.5816	17.1009	22.7253	22.4675	22.8079	18.0583	22.6669	4.60858
MICOS complex subunit MIC19	Chchd3	D3ZUX5	D3ZUX5	19.9105	22.1258	23.8553	27.1139	27.1899	26.9828	21.9639	27.0955	5.13165	6.37619	0.00867492
MICOS complex subunit MIC19	Chchd3	D3ZUX5	D3ZUX5	19.0922	19.9673	19.0871	25.898	25.8959	26.0874	19.3822	25.9604	6.57826
MICOS complex subunit MIC19	Chchd3	D3ZUX5	D3ZUX5	19.4352	17.0111	18.6161	27.2261	27.6945	27.8031	18.3541	27.5746	9.22045
MICOS complex subunit MIC19	Chchd3	D3ZUX5	D3ZUX5	20.9224	22.2367	19.9593	25.7852	25.6357	25.4208	21.0395	25.6139	4.57439
SEC24 homolog A, COPII coat complex component	Sec24a	D3ZZA8	D3ZZA8	24.4911	24.1813	24.3098	20.9474	20.9872	20.5302	24.3274	20.8216	-3.50581	-4.41553	0.0963002
SEC24 homolog A, COPII coat complex component	Sec24a	D3ZZA8	D3ZZA8	24.5	19.763	24.2036	20.4215	20.007	20.7412	22.8222	20.3899	-2.43229
SEC24 homolog A, COPII coat complex component	Sec24a	D3ZZA8	D3ZZA8	24.7626	25.3392	25.0135	19.245	17.6818	16.2631	25.0384	17.73	-7.30848
Protein-glutamine gamma-glutamyltransferase E;Protein-glutamine gamma-glutamyltransferase E 50 kDa catalytic chain;Protein-glutamine gamma-glutamyltransferase E 27 kDa non-catalytic chain	Tgm3	D4A5U3	D4A5U3	22.5821	24.9141	24.739	21.0325	20.124	19.4709	24.0784	20.2091	-3.86925	-2.45971	0.0948479
Protein-glutamine gamma-glutamyltransferase E;Protein-glutamine gamma-glutamyltransferase E 50 kDa catalytic chain;Protein-glutamine gamma-glutamyltransferase E 27 kDa non-catalytic chain	Tgm3	D4A5U3	D4A5U3	25.2236	24.2723	24.7695	25.0011	24.899	24.5614	24.7552	24.8205	0.0653467
Protein-glutamine gamma-glutamyltransferase E;Protein-glutamine gamma-glutamyltransferase E 50 kDa catalytic chain;Protein-glutamine gamma-glutamyltransferase E 27 kDa non-catalytic chain	Tgm3	D4A5U3	D4A5U3	18.9675	25.1469	24.9202	18.9457	18.0494	19.0215	23.0116	18.6722	-4.33934
Protein-glutamine gamma-glutamyltransferase E;Protein-glutamine gamma-glutamyltransferase E 50 kDa catalytic chain;Protein-glutamine gamma-glutamyltransferase E 27 kDa non-catalytic chain	Tgm3	D4A5U3	D4A5U3	24.9675	20.988	25.1051	21.6542	24.5294	19.7902	23.6869	21.9913	-1.6956
MICOS complex subunit Mic25	Chchd6	D4A7N1	D4A7N1	18.9738	20.5796	20.0774	23.821	22.3833	19.8864	19.8769	22.0303	2.15333	3.38126	0.0847953
MICOS complex subunit Mic25	Chchd6	D4A7N1	D4A7N1	18.5902	19.0041	19.4615	20.726	22.893	20.9787	19.0186	21.5326	2.51394
MICOS complex subunit Mic25	Chchd6	D4A7N1	D4A7N1	19.9796	19.0809	17.068	23.9424	24.27	24.3456	18.7095	24.186	5.4765
60S ribosomal protein L38	RGD1561636;Rpl38;LOC686066;LOC680353	D4AD70;P63174;D3ZW57;D3ZZH2;D4A862	D4AD70;P63174;D3ZW57;D3ZZH2	30.3407	30.105	29.9829	30.1244	30.0657	30.1708	30.1429	30.1203	-0.0225833	-0.319069	0.241316
60S ribosomal protein L38	RGD1561636;Rpl38;LOC686066;LOC680353	D4AD70;P63174;D3ZW57;D3ZZH2;D4A862	D4AD70;P63174;D3ZW57;D3ZZH2	30.5714	30.555	30.4324	29.6172	29.7033	29.6664	30.5196	29.6623	-0.857313
60S ribosomal protein L38	RGD1561636;Rpl38;LOC686066;LOC680353	D4AD70;P63174;D3ZW57;D3ZZH2;D4A862	D4AD70;P63174;D3ZW57;D3ZZH2	30.3237	30.4481	30.2399	30.4497	30.4774	30.3623	30.3372	30.4298	0.09261
60S ribosomal protein L38	RGD1561636;Rpl38;LOC686066;LOC680353	D4AD70;P63174;D3ZW57;D3ZZH2;D4A862	D4AD70;P63174;D3ZW57;D3ZZH2	30.4849	30.5232	30.3069	30.0133	29.8515	29.9832	30.4383	29.9493	-0.48899
Microsomal glutathione S-transferase 3	Mgst3	D4ADS4	D4ADS4	18.6831	17.5095	17.9789	24.3204	24.6298	19.3285	18.0571	22.7596	4.70243	3.5635	0.196939
Microsomal glutathione S-transferase 3	Mgst3	D4ADS4	D4ADS4	19.0493	21.0995	21.7127	22.4244	23.2182	23.4927	20.6205	23.0451	2.42456
Desmoplakin	Dsp	F1LMV6;Q4QQR7	F1LMV6	26.2708	26.5602	26.444	26.2273	26.305	26.6242	26.425	26.3855	-0.0394967	-0.540693	0.101136
Desmoplakin	Dsp	F1LMV6;Q4QQR7	F1LMV6	28.514	28.3705	28.3862	27.3693	27.4993	27.305	28.4236	27.3912	-1.03235
Desmoplakin	Dsp	F1LMV6;Q4QQR7	F1LMV6	27.2751	27.1569	27.1569	26.4494	26.476	26.2132	27.1963	26.3795	-0.816773
Desmoplakin	Dsp	F1LMV6;Q4QQR7	F1LMV6	26.7371	26.8962	26.5723	26.4423	26.4953	26.4455	26.7352	26.461	-0.274153
	LOC684976;LOC100910678;LOC100360137	F1M6L8;D3ZZW2;D3ZP49	F1M6L8;D3ZZW2;D3ZP49	25.3555	21.0593	21.6299	22.2112	21.6124	21.0978	22.6816	21.6405	-1.0411	-2.9922	0.0407917
	LOC684976;LOC100910678;LOC100360137	F1M6L8;D3ZZW2;D3ZP49	F1M6L8;D3ZZW2;D3ZP49	25.8182	25.8242	25.6488	19.9535	20.6384	21.5156	25.7637	20.7025	-5.06123
	LOC684976;LOC100910678;LOC100360137	F1M6L8;D3ZZW2;D3ZP49	F1M6L8;D3ZZW2;D3ZP49	18.6973	26.0451	17.0415	18.745	17.5924	18.6665	20.5946	18.3346	-2.26
	LOC684976;LOC100910678;LOC100360137	F1M6L8;D3ZZW2;D3ZP49	F1M6L8;D3ZZW2;D3ZP49	25.8092	25.6814	25.6682	25.1369	21.0119	20.1905	25.7196	22.1131	-3.60649
Similar to keratinocytes proline-rich protein	LOC686143	F1M6N0	F1M6N0	20.0887	20.3248	19.4284	21.7211	25.7152	25.6582	19.9473	24.3648	4.41756	3.87555	0.088461
Similar to keratinocytes proline-rich protein	LOC686143	F1M6N0	F1M6N0	20.7815	20.1045	22.0291	25.7704	25.6208	21.5244	20.9717	24.3052	3.33353
Clathrin heavy chain;Clathrin heavy chain 1	Cltc	F1M779;P11442	F1M779;P11442	19.0393	20.3599	23.9426	19.9167	20.6033	19.1032	21.114	19.8744	-1.23954	-2.64207	0.310682
Clathrin heavy chain;Clathrin heavy chain 1	Cltc	F1M779;P11442	F1M779;P11442	22.6047	22.9667	22.8721	17.4441	19.2562	19.6094	22.8145	18.7699	-4.0446
Serpin B5	Serpinb5	G3V6C1;P70564	G3V6C1;P70564	22.9218	23.1634	22.8575	18.765	20.1281	20.7166	22.9809	19.8699	-3.11103	-3.29604	0.0356979
Serpin B5	Serpinb5	G3V6C1;P70564	G3V6C1;P70564	22.9292	22.2237	22.38	18.5699	19.0371	19.4827	22.511	19.0299	-3.48106
Tripartite motif-containing protein 35	Trim35	G3V769;Q5RKG6	G3V769;Q5RKG6	20.2335	20.867	21.2724	19.2314	22.3064	22.2565	20.791	21.2648	0.47383	1.8349	0.406298
Tripartite motif-containing protein 35	Trim35	G3V769;Q5RKG6	G3V769;Q5RKG6	18.2718	17.0702	18.9242	22.432	22.8434	18.5787	18.0887	21.2847	3.19598
Transketolase	Tkt	G3V826;P50137	G3V826;P50137	19.8511	19.1935	25.4421	20.2003	19.2935	24.4728	21.4956	21.3222	-0.173353	-1.96995	0.470721
Transketolase	Tkt	G3V826;P50137	G3V826;P50137	22.6446	23.0497	24.6309	17.4496	16.7724	24.8036	23.4417	19.6752	-3.76655
Vimentin	Vim	G3V8C3;P31000;Q496Z5;Q6P725;F1M7P4;P21807;P48675	G3V8C3;P31000	21.2434	19.877	19.55	24.263	24.0149	23.9888	20.2235	24.0889	3.86541	4.02779	0.212482
Vimentin	Vim	G3V8C3;P31000;Q496Z5;Q6P725;F1M7P4;P21807;P48675	G3V8C3;P31000	16.589	18.3691	18.5755	25.7436	25.6403	26.0503	17.8445	25.8114	7.96687
Vimentin	Vim	G3V8C3;P31000;Q496Z5;Q6P725;F1M7P4;P21807;P48675	G3V8C3;P31000	25.675	24.4547	24.3623	25.8164	25.0896	24.3392	24.8307	25.0817	0.25109
Prelamin-A/C;Lamin-A/C	Lmna;C2.1	G3V8L3;P48679;Q6P6U3;A0A0G2K3R2;A0A1B0GWU9;P70482;A0A0G2JTC5;G3V7U4;D3ZLC1;P70615	G3V8L3;P48679;Q6P6U3;A0A0G2K3R2;A0A1B0GWU9;P70482;A0A0G2JTC5	22.6655	20.5171	22.4252	20.8286	19.3867	20.0287	21.8693	20.0813	-1.788	-3.44725	0.285586
Prelamin-A/C;Lamin-A/C	Lmna;C2.1	G3V8L3;P48679;Q6P6U3;A0A0G2K3R2;A0A1B0GWU9;P70482;A0A0G2JTC5;G3V7U4;D3ZLC1;P70615	G3V8L3;P48679;Q6P6U3;A0A0G2K3R2;A0A1B0GWU9;P70482;A0A0G2JTC5	24.2987	23.154	23.1761	18.8059	19.7468	16.7566	23.5429	18.4364	-5.1065
RCG31390	Sfn;LOC298795	G3V9A3;Q5EBB0;Q68FS0	G3V9A3;Q5EBB0;Q68FS0	25.0571	25.1686	24.6411	23.3092	23.2584	23.7408	24.9556	23.4361	-1.51945	-3.74116	0.341157
RCG31390	Sfn;LOC298795	G3V9A3;Q5EBB0;Q68FS0	G3V9A3;Q5EBB0;Q68FS0	24.9596	24.8724	25.1605	17.7929	18.9205	20.3904	24.9975	19.0346	-5.96286
Histone H2B	Hist1h2bk	G3V9C7	G3V9C7	26.0612	26.2338	26.1359	20.2668	19.8324	20.1417	26.1437	20.0803	-6.06335	-4.64739	0.210477
Histone H2B	Hist1h2bk	G3V9C7	G3V9C7	28.5127	27.8134	26.2049	18.3996	20.0359	19.5239	27.5103	19.3198	-8.19055
Histone H2B	Hist1h2bk	G3V9C7	G3V9C7	26.3347	26.269	25.3114	26.6786	26.9263	25.2456	25.9717	26.2835	0.311737
Calcium/calmodulin-dependent protein kinase type II subunit beta;Calcium/calmodulin-dependent protein kinase type II subunit gamma	Camk2b;Camk2g	G3V9G3;Q63094;F1LNI8;F1LUE2;P08413;P11730;A0A0G3FMJ5;F1M3F8	G3V9G3;Q63094;F1LNI8;F1LUE2;P08413;P11730	20.1594	20.1023	20.844	23.549	22.8304	22.6429	20.3686	23.0074	2.63886	1.58117	0.331672
Calcium/calmodulin-dependent protein kinase type II subunit beta;Calcium/calmodulin-dependent protein kinase type II subunit gamma	Camk2b;Camk2g	G3V9G3;Q63094;F1LNI8;F1LUE2;P08413;P11730;A0A0G3FMJ5;F1M3F8	G3V9G3;Q63094;F1LNI8;F1LUE2;P08413;P11730	22.2598	18.8033	21.336	22.3366	22.7194	22.3949	20.7997	22.4836	1.68393
Calcium/calmodulin-dependent protein kinase type II subunit beta;Calcium/calmodulin-dependent protein kinase type II subunit gamma	Camk2b;Camk2g	G3V9G3;Q63094;F1LNI8;F1LUE2;P08413;P11730;A0A0G3FMJ5;F1M3F8	G3V9G3;Q63094;F1LNI8;F1LUE2;P08413;P11730	19.6926	18.9955	19.3629	23.5448	23.422	23.7337	19.3503	23.5668	4.21647
Calcium/calmodulin-dependent protein kinase type II subunit beta;Calcium/calmodulin-dependent protein kinase type II subunit gamma	Camk2b;Camk2g	G3V9G3;Q63094;F1LNI8;F1LUE2;P08413;P11730;A0A0G3FMJ5;F1M3F8	G3V9G3;Q63094;F1LNI8;F1LUE2;P08413;P11730	23.8182	23.7667	21.7204	18.1631	22.9382	21.5602	23.1018	20.8872	-2.21461
Heterogeneous nuclear ribonucleoprotein H;Heterogeneous nuclear ribonucleoprotein H, N-terminally processed;Heterogeneous nuclear ribonucleoprotein H2;Heterogeneous nuclear ribonucleoprotein H2, N-terminally processed	Hnrnph1;Hnrnph2	G3V9Q3;A0A0G2JTG7;Q8VHV7;Q6AY09;Q499R8	G3V9Q3;A0A0G2JTG7;Q8VHV7;Q6AY09	19.6729	19.8156	23.4521	17.5765	18.8592	20.0819	20.9802	18.8392	-2.14102	-2.76611	0.172983
Heterogeneous nuclear ribonucleoprotein H;Heterogeneous nuclear ribonucleoprotein H, N-terminally processed;Heterogeneous nuclear ribonucleoprotein H2;Heterogeneous nuclear ribonucleoprotein H2, N-terminally processed	Hnrnph1;Hnrnph2	G3V9Q3;A0A0G2JTG7;Q8VHV7;Q6AY09;Q499R8	G3V9Q3;A0A0G2JTG7;Q8VHV7;Q6AY09	22.7785	23.3776	23.4526	17.6926	18.7245	17.2406	23.2029	17.8859	-5.31701
Heterogeneous nuclear ribonucleoprotein H;Heterogeneous nuclear ribonucleoprotein H, N-terminally processed;Heterogeneous nuclear ribonucleoprotein H2;Heterogeneous nuclear ribonucleoprotein H2, N-terminally processed	Hnrnph1;Hnrnph2	G3V9Q3;A0A0G2JTG7;Q8VHV7;Q6AY09;Q499R8	G3V9Q3;A0A0G2JTG7;Q8VHV7;Q6AY09	19.0309	23.1868	23.5616	22.4951	20.2177	20.5456	21.9264	21.0861	-0.84029
Glyceraldehyde-3-phosphate dehydrogenase	LOC685186;Gapdh;RGD1565368;Gapdh-ps2;GAPDH;RGD1564688	M0R590;P04797;M0R660;D3ZGY4;Q0QEU1;E9PTN6;P97617;A0A0G2K8S2;Q8K4T8;F1M2N4;D3ZWV2;E9PTV9;C8CHS7;D3ZEN2;F1LUI2;D3ZME3;F1M4G6;F1LUV3;Q498M9;A0A0G2JYY8;B1WBQ8;Q9ESV6	M0R590;P04797;M0R660;D3ZGY4;Q0QEU1;E9PTN6	24.0493	23.8761	23.4621	21.2726	23.7496	23.5064	23.7959	22.8429	-0.952997	0.127715	0.925114
Glyceraldehyde-3-phosphate dehydrogenase	LOC685186;Gapdh;RGD1565368;Gapdh-ps2;GAPDH;RGD1564688	M0R590;P04797;M0R660;D3ZGY4;Q0QEU1;E9PTN6;P97617;A0A0G2K8S2;Q8K4T8;F1M2N4;D3ZWV2;E9PTV9;C8CHS7;D3ZEN2;F1LUI2;D3ZME3;F1M4G6;F1LUV3;Q498M9;A0A0G2JYY8;B1WBQ8;Q9ESV6	M0R590;P04797;M0R660;D3ZGY4;Q0QEU1;E9PTN6	21.2669	19.313	19.2636	19.9168	23.3677	20.1842	19.9478	21.1562	1.20843
Elongation factor 1-alpha;Elongation factor 1-alpha 1;Elongation factor 1-alpha 2	LOC100360413;Eef1a1;LOC100360150;Eef1a2	M0R757;P62630;F1M6C2;P62632	M0R757;P62630;F1M6C2;P62632	25.4406	25.6648	25.5079	24.8407	25.0842	25.6308	25.5378	25.1852	-0.35256	-1.96423	0.349822
Elongation factor 1-alpha;Elongation factor 1-alpha 1;Elongation factor 1-alpha 2	LOC100360413;Eef1a1;LOC100360150;Eef1a2	M0R757;P62630;F1M6C2;P62632	M0R757;P62630;F1M6C2;P62632	25.0099	25.6805	25.8862	19.913	24.5083	25.5817	25.5255	23.3343	-2.19123
Elongation factor 1-alpha;Elongation factor 1-alpha 1;Elongation factor 1-alpha 2	LOC100360413;Eef1a1;LOC100360150;Eef1a2	M0R757;P62630;F1M6C2;P62632	M0R757;P62630;F1M6C2;P62632	26.2568	25.9309	26.6959	16.7869	16.8125	24.889	26.2945	19.4961	-6.79844
Elongation factor 1-alpha;Elongation factor 1-alpha 1;Elongation factor 1-alpha 2	LOC100360413;Eef1a1;LOC100360150;Eef1a2	M0R757;P62630;F1M6C2;P62632	M0R757;P62630;F1M6C2;P62632	19.5733	24.5489	25.1493	24.7041	24.4918	24.5315	23.0905	24.5758	1.48529
Pyruvate kinase	Pkm	M0RD14;Q6P7S0;A0A0G2JVG3	M0RD14;Q6P7S0;A0A0G2JVG3	21.9682	21.3174	24.0434	18.956	19.1078	19.993	22.443	19.3523	-3.0907	-4.37699	0.181963
Pyruvate kinase	Pkm	M0RD14;Q6P7S0;A0A0G2JVG3	M0RD14;Q6P7S0;A0A0G2JVG3	24.5395	24.1525	23.9894	18.7789	21.1487	15.7639	24.2271	18.5638	-5.66327
Elongation factor 2	Eef2	P05197;Q8K1G4	P05197;Q8K1G4	18.7892	21.5423	20.6917	19.5362	20.9534	20.3101	20.3411	20.2666	-0.0744867	-1.9579	0.487657
Elongation factor 2	Eef2	P05197;Q8K1G4	P05197;Q8K1G4	22.2364	21.6592	18.9723	14.9187	18.4776	17.9476	20.956	17.1147	-3.84131
78 kDa glucose-regulated protein	Hspa5	P06761	P06761	21.4641	21.9164	22.4931	22.595	22.6657	22.3721	21.9579	22.5443	0.586427	0.641505	0.0545252
78 kDa glucose-regulated protein	Hspa5	P06761	P06761	22.5927	22.4097	22.4735	22.7518	23.3449	23.469	22.492	23.1885	0.696583
Annexin A1	Anxa1	P07150	P07150	24.7948	25.152	25.4722	20.9507	21.9659	20.4366	25.1397	21.1177	-4.02194	-2.83749	0.358462
Annexin A1	Anxa1	P07150	P07150	24.0222	24.6386	24.5233	21.1103	20.662	20.3881	24.3947	20.7201	-3.67458
Annexin A1	Anxa1	P07150	P07150	25.2096	24.8192	25.29	16.308	15.9635	18.7868	25.1063	17.0194	-8.08688
Annexin A1	Anxa1	P07150	P07150	22.0917	18.9642	20.3205	24.7825	24.883	25.0111	20.4588	24.8922	4.43341
Heat shock 70 kDa protein 1B		P0DMW1;P0DMW0	P0DMW1;P0DMW0	20.5282	20.1629	21.1608	19.6212	22.2681	22.9919	20.6173	21.6271	1.00976	-0.546774	0.67405
Heat shock 70 kDa protein 1B		P0DMW1;P0DMW0	P0DMW1;P0DMW0	19.7884	20.1695	20.8214	18.8165	20.1974	21.9853	20.2597	20.3331	0.07331
Heat shock 70 kDa protein 1B		P0DMW1;P0DMW0	P0DMW1;P0DMW0	23.6185	23.4216	23.4211	22.2137	17.9475	22.1299	23.4871	20.7637	-2.72339
Phosphoglycerate kinase 1;Phosphoglycerate kinase	Pgk1;RGD1560402	P16617;M0R6Y8;Q5XIV1;A0A096MJL6	P16617;M0R6Y8	25.103	25.8183	26.1539	21.9688	25.5722	25.9352	25.6917	24.4921	-1.19967	-0.9702	0.168036
Phosphoglycerate kinase 1;Phosphoglycerate kinase	Pgk1;RGD1560402	P16617;M0R6Y8;Q5XIV1;A0A096MJL6	P16617;M0R6Y8	25.0494	26.3971	27.8153	18.9432	25.9119	27.2549	26.4206	24.0367	-2.38393
Phosphoglycerate kinase 1;Phosphoglycerate kinase	Pgk1;RGD1560402	P16617;M0R6Y8;Q5XIV1;A0A096MJL6	P16617;M0R6Y8	25.1659	25.8735	27.4052	24.5751	26.6057	27.2804	26.1482	26.1537	0.00552333
Phosphoglycerate kinase 1;Phosphoglycerate kinase	Pgk1;RGD1560402	P16617;M0R6Y8;Q5XIV1;A0A096MJL6	P16617;M0R6Y8	19.6517	25.4173	26.3104	19.7347	24.7464	25.9901	23.7931	23.4904	-0.302723
Histidine ammonia-lyase	Hal	P21213	P21213	19.8961	19.8404	22.2847	22.986	22.9044	21.8318	20.6737	22.5741	1.90031	0.649188	0.445802
Histidine ammonia-lyase	Hal	P21213	P21213	20.6419	19.442	21.5134	22.8328	23.1622	20.3887	20.5324	22.1279	1.59547
Histidine ammonia-lyase	Hal	P21213	P21213	18.3542	18.4897	22.3692	19.6414	16.6146	18.8227	19.7377	18.3596	-1.37814
Histidine ammonia-lyase	Hal	P21213	P21213	23.159	23.1134	21.1408	23.0298	22.9061	22.9146	22.4711	22.9502	0.47911
Protein-glutamine gamma-glutamyltransferase K	Tgm1	P23606;A0A0B5AG38	P23606	17.2325	21.2609	19.6533	17.3019	17.1037	18.321	19.3822	17.5755	-1.80669	-1.05395	0.394834
Protein-glutamine gamma-glutamyltransferase K	Tgm1	P23606;A0A0B5AG38	P23606	21.454	21.7287	22.9766	22.4503	20.0747	22.7307	22.0531	21.7519	-0.3012
Peptidyl-prolyl cis-trans isomerase B	Ppib	P24368	P24368	20.6568	20.4617	22.2157	23.439	23.8054	23.8666	21.1114	23.7036	2.59222	2.88396	0.0434932
Peptidyl-prolyl cis-trans isomerase B	Ppib	P24368	P24368	18.191	19.118	21.1219	23.7023	23.2674	23.6921	19.477	23.5539	4.07699
Peptidyl-prolyl cis-trans isomerase B	Ppib	P24368	P24368	18.6612	20.9474	19.8646	19.3863	24.0086	22.0263	19.8244	21.8071	1.98267
Phosphoglycerate mutase 1	Pgam1	P25113;P16290;F1M1Y1	P25113	20.0436	18.0605	23.4942	20.1763	20.0541	20.5192	20.5328	20.2499	-0.282923	-3.1124	0.46971
Phosphoglycerate mutase 1	Pgam1	P25113;P16290;F1M1Y1	P25113	24.0787	23.852	24.0668	17.9661	18.5468	17.659	23.9992	18.0573	-5.94188
Heat shock protein HSP 90-beta	Hsp90ab1	P34058;A0A0G2K793	P34058;A0A0G2K793	18.9522	24.6363	25.1002	25.0447	20.1386	25.4452	22.8962	23.5428	0.64662	-1.52664	0.552346
Heat shock protein HSP 90-beta	Hsp90ab1	P34058;A0A0G2K793	P34058;A0A0G2K793	19.6333	23.966	25.6062	19.1489	23.8113	24.4754	23.0685	22.4785	-0.589913
Heat shock protein HSP 90-beta	Hsp90ab1	P34058;A0A0G2K793	P34058;A0A0G2K793	25.9891	26.0925	25.6757	19.7754	15.842	17.5421	25.9191	17.7198	-8.19924
Heat shock protein HSP 90-beta	Hsp90ab1	P34058;A0A0G2K793	P34058;A0A0G2K793	19.7323	20.9444	24.6598	25.2232	21.34	24.8812	21.7788	23.8148	2.03596
Cofilin-1	Cfl1	P45592;M0RC65;A0A0G2KA35	P45592	20.3248	22.0442	22.2973	22.1943	22.3266	18.2371	21.5554	20.9193	-0.636103	-3.33491	0.433131
Cofilin-1	Cfl1	P45592;M0RC65;A0A0G2KA35	P45592	22.5304	22.7814	23.9213	18.0807	17.1538	15.8975	23.0777	17.044	-6.03371
Glial fibrillary acidic protein	Gfap	P47819;A1E251;A1E252;A7REI0	P47819;A1E251	22.5509	20.5373	24.3202	23.7525	24.1599	23.7842	22.4695	23.8989	1.42937	1.68627	0.204262
Glial fibrillary acidic protein	Gfap	P47819;A1E251;A1E252;A7REI0	P47819;A1E251	18.5576	19.2175	20.3973	21.1599	22.0541	22.0721	19.3908	21.762	2.37122
Glial fibrillary acidic protein	Gfap	P47819;A1E251;A1E252;A7REI0	P47819;A1E251	21.8319	18.08	18.8458	23.7169	23.3803	23.5532	19.5859	23.5502	3.96427
Glial fibrillary acidic protein	Gfap	P47819;A1E251;A1E252;A7REI0	P47819;A1E251	24.4618	24.8098	24.5429	23.5923	23.5558	23.6071	24.6048	23.585	-1.01977
Dihydropyrimidinase-related protein 2	Dpysl2	P47942	P47942	21.2968	24.7557	24.5445	20.5662	23.4096	20.2805	23.5323	21.4188	-2.11354	2.39182	0.316502
Dihydropyrimidinase-related protein 2	Dpysl2	P47942	P47942	20.1842	20.0258	19.7239	23.1747	20.4033	23.484	19.978	22.354	2.37598
Dihydropyrimidinase-related protein 2	Dpysl2	P47942	P47942	17.7857	16.8391	17.0824	24.7226	25.1059	24.6364	17.2357	24.8216	7.58593
Dihydropyrimidinase-related protein 2	Dpysl2	P47942	P47942	22.9948	21.4869	19.3109	23.9731	24.3378	20.6385	21.2642	22.9831	1.7189
Actin, cytoplasmic 1;Actin, cytoplasmic 1, N-terminally processed;Actin, cytoplasmic 2;Actin, cytoplasmic 2, N-terminally processed	Actb;Actg1	P60711;A0A0G2K3K2;P63259;A1Z0K8;Q99NC6;A0A068F1Y2;D3ZRN3;Q9JLX9;Q63030	P60711;A0A0G2K3K2;P63259;A1Z0K8	26.6913	26.9098	27.0258	25.8607	26.4235	26.0221	26.8756	26.1021	-0.77349	-1.00067	0.19894
Actin, cytoplasmic 1;Actin, cytoplasmic 1, N-terminally processed;Actin, cytoplasmic 2;Actin, cytoplasmic 2, N-terminally processed	Actb;Actg1	P60711;A0A0G2K3K2;P63259;A1Z0K8;Q99NC6;A0A068F1Y2;D3ZRN3;Q9JLX9;Q63030	P60711;A0A0G2K3K2;P63259;A1Z0K8	26.7559	26.5287	27.1277	26.374	26.384	26.2908	26.8041	26.3496	-0.454527
Actin, cytoplasmic 1;Actin, cytoplasmic 1, N-terminally processed;Actin, cytoplasmic 2;Actin, cytoplasmic 2, N-terminally processed	Actb;Actg1	P60711;A0A0G2K3K2;P63259;A1Z0K8;Q99NC6;A0A068F1Y2;D3ZRN3;Q9JLX9;Q63030	P60711;A0A0G2K3K2;P63259;A1Z0K8	28.8699	28.9575	29.1116	26.0119	26.309	26.3193	28.9797	26.2134	-2.76625
Actin, cytoplasmic 1;Actin, cytoplasmic 1, N-terminally processed;Actin, cytoplasmic 2;Actin, cytoplasmic 2, N-terminally processed	Actb;Actg1	P60711;A0A0G2K3K2;P63259;A1Z0K8;Q99NC6;A0A068F1Y2;D3ZRN3;Q9JLX9;Q63030	P60711;A0A0G2K3K2;P63259;A1Z0K8	26.2383	26.2615	26.3329	26.3131	26.438	26.0563	26.2776	26.2691	-0.00843
40S ribosomal protein S23	Rps23;RGD1563705;RGD1563570	P62268;F1LTW8;D4A9Q3	P62268;F1LTW8;D4A9Q3	22.7399	19.1887	20.9238	19.1351	18.665	22.6777	20.9508	20.1593	-0.79151	-0.40378	0.487093
40S ribosomal protein S23	Rps23;RGD1563705;RGD1563570	P62268;F1LTW8;D4A9Q3	P62268;F1LTW8;D4A9Q3	22.6981	22.6024	22.8618	22.6232	22.5916	22.8994	22.7208	22.7047	-0.01605
40S ribosomal protein S29	Rps29	P62275	P62275	25.9895	26.1178	25.8518	26.1653	25.9957	25.8082	25.9864	25.9897	0.00337	-0.223722	0.242224
40S ribosomal protein S29	Rps29	P62275	P62275	25.7236	25.7358	25.7366	25.1807	25.177	25.0179	25.732	25.1252	-0.606813
40S ribosomal protein S29	Rps29	P62275	P62275	26.5901	26.5606	26.1193	26.3932	26.3581	26.6588	26.4233	26.4701	0.0467233
40S ribosomal protein S29	Rps29	P62275	P62275	26.7558	26.6277	26.3334	25.8653	26.2161	26.621	26.5723	26.2341	-0.338167
Histone H4;Osteogenic growth peptide	Hist1h4b	P62804	P62804	26.9411	25.756	26.2708	20.408	20.6719	19.5631	26.3226	20.2143	-6.10834	-7.29099	0.102372
Histone H4;Osteogenic growth peptide	Hist1h4b	P62804	P62804	25.6482	26.3718	25.7689	16.9034	17.1209	18.3437	25.9296	17.456	-8.47363
Heat shock cognate 71 kDa protein	Hspa8;LOC680121	P63018;M0RCB1;D4A4S3;F1LZI1;M0R8M9;A0A0G2JVI3;A0A0G2JUT0;P14659;Q7M081	P63018;M0RCB1;D4A4S3;F1LZI1;M0R8M9;A0A0G2JVI3	24.7551	26.1765	25.6299	30.7021	30.4402	30.4254	25.5205	30.5226	5.00211	4.24764	0.00616161
Heat shock cognate 71 kDa protein	Hspa8;LOC680121	P63018;M0RCB1;D4A4S3;F1LZI1;M0R8M9;A0A0G2JVI3;A0A0G2JUT0;P14659;Q7M081	P63018;M0RCB1;D4A4S3;F1LZI1;M0R8M9;A0A0G2JVI3	23.419	23.9497	25.0615	29.7837	29.6439	29.5849	24.1434	29.6709	5.52746
Heat shock cognate 71 kDa protein	Hspa8;LOC680121	P63018;M0RCB1;D4A4S3;F1LZI1;M0R8M9;A0A0G2JVI3;A0A0G2JUT0;P14659;Q7M081	P63018;M0RCB1;D4A4S3;F1LZI1;M0R8M9;A0A0G2JVI3	28.156	27.8298	27.9731	30.8865	30.8633	30.878	27.9863	30.876	2.88964
Heat shock cognate 71 kDa protein	Hspa8;LOC680121	P63018;M0RCB1;D4A4S3;F1LZI1;M0R8M9;A0A0G2JVI3;A0A0G2JUT0;P14659;Q7M081	P63018;M0RCB1;D4A4S3;F1LZI1;M0R8M9;A0A0G2JVI3	25.9276	25.766	25.262	29.3035	29.1193	29.2468	25.6519	29.2232	3.57136
Pleiotrophin	Ptn	P63090	P63090	21.0117	18.9837	20.3896	25.2646	25.0882	20.3813	20.1283	23.578	3.4497	2.22144	0.222706
Pleiotrophin	Ptn	P63090	P63090	24.9262	25.073	25.0798	25.2358	24.4104	24.3001	25.0263	24.6488	-0.37753
Pleiotrophin	Ptn	P63090	P63090	17.7944	25.1517	17.8874	26.0633	26.0238	25.947	20.2778	26.0113	5.73351
Pleiotrophin	Ptn	P63090	P63090	25.7531	25.6666	25.4131	25.9581	25.5817	25.5332	25.6109	25.691	0.0800967
Tubulin alpha-1A chain;Tubulin alpha-3 chain	Tuba1a;Tuba3a	P68370;Q68FR8	P68370;Q68FR8	28.4794	27.7796	27.4228	27.0818	26.9503	26.6161	27.8939	26.8827	-1.01121	-0.0990533	0.800406
Tubulin alpha-1A chain;Tubulin alpha-3 chain	Tuba1a;Tuba3a	P68370;Q68FR8	P68370;Q68FR8	26.035	26.1133	26.458	26.7701	26.7761	26.6854	26.2021	26.7439	0.541763
Tubulin alpha-1A chain;Tubulin alpha-3 chain	Tuba1a;Tuba3a	P68370;Q68FR8	P68370;Q68FR8	26.9403	26.869	27.0169	27.4064	27.3638	27.2582	26.9421	27.3428	0.4007
Tubulin alpha-1A chain;Tubulin alpha-3 chain	Tuba1a;Tuba3a	P68370;Q68FR8	P68370;Q68FR8	27.7983	27.6108	27.8366	27.4009	27.4992	27.3633	27.7486	27.4211	-0.327463
Tubulin beta-5 chain	Tubb5	P69897	P69897	27.7374	27.1673	27.0349	26.7951	26.7234	26.6891	27.3132	26.7359	-0.577317	-0.172699	0.410014
Tubulin beta-5 chain	Tubb5	P69897	P69897	25.9428	26.1228	26.2728	26.3285	26.3061	26.2974	26.1128	26.3107	0.197853
Tubulin beta-5 chain	Tubb5	P69897	P69897	27.2199	27.283	27.2705	27.1956	27.2477	27.5023	27.2578	27.3152	0.05739
Tubulin beta-5 chain	Tubb5	P69897	P69897	27.4438	27.3184	27.7844	27.0415	27.0967	27.3023	27.5155	27.1468	-0.368723
Annexin A2	Anxa2	Q07936	Q07936	23.1324	24.7692	24.7809	23.1313	24.9158	24.7233	24.2275	24.2568	0.0293033	-0.421851	0.44986
Annexin A2	Anxa2	Q07936	Q07936	25.0146	25.053	24.8447	25.1891	25.2771	25.2248	24.9708	25.2303	0.259527
Annexin A2	Anxa2	Q07936	Q07936	26.8881	26.8073	27.0356	25.1454	24.9972	24.997	26.9103	25.0465	-1.86381
Annexin A2	Anxa2	Q07936	Q07936	24.9326	25.4364	25.1476	24.7753	25.1106	25.2935	25.1722	25.0598	-0.112427
ADP/ATP translocase 2;ADP/ATP translocase 2, N-terminally processed	Slc25a5	Q09073	Q09073	19.7998	21.2529	20.733	25.3089	25.3071	25.6559	20.5952	25.424	4.82876	3.79566	0.0260435
ADP/ATP translocase 2;ADP/ATP translocase 2, N-terminally processed	Slc25a5	Q09073	Q09073	20.3863	19.124	19.9392	25.0315	24.4102	24.587	19.8165	24.6762	4.85974
ADP/ATP translocase 2;ADP/ATP translocase 2, N-terminally processed	Slc25a5	Q09073	Q09073	24.3304	24.1409	24.0921	25.01	25.3195	25.3555	24.1878	25.2283	1.04056
ADP/ATP translocase 2;ADP/ATP translocase 2, N-terminally processed	Slc25a5	Q09073	Q09073	20.8697	20.0389	21.3789	25.3378	25.3386	24.9719	20.7625	25.2161	4.45356
Tubulin beta-2B chain	Tubb2b	Q3KRE8	Q3KRE8	19.0106	23.1572	22.3493	19.0365	21.5863	19.5178	21.5057	20.0469	-1.45881	-0.563953	0.642003
Tubulin beta-2B chain	Tubb2b	Q3KRE8	Q3KRE8	18.7357	20.2449	18.9615	22.6136	17.6128	18.7084	19.314	19.645	0.330907
Non-histone chromosomal protein HMG-17	LOC100360316;Hmgn2	Q4KLJ0;P18437	Q4KLJ0;P18437	21.1332	22.4226	22.1767	24.5346	24.4849	20.1823	21.9108	23.0673	1.15645	1.72415	0.0907879
Non-histone chromosomal protein HMG-17	LOC100360316;Hmgn2	Q4KLJ0;P18437	Q4KLJ0;P18437	19.2383	19.1725	19.5516	24.0616	19.7963	20.5382	19.3208	21.4654	2.14456
Non-histone chromosomal protein HMG-17	LOC100360316;Hmgn2	Q4KLJ0;P18437	Q4KLJ0;P18437	17.46	24.4659	24.6737	18.1796	24.3516	24.5414	22.1999	22.3575	0.157667
Non-histone chromosomal protein HMG-17	LOC100360316;Hmgn2	Q4KLJ0;P18437	Q4KLJ0;P18437	21.4288	19.594	20.1871	24.8995	25.2991	21.3253	20.4033	23.8413	3.43795
Alpha-enolase	Eno1	Q5EB49;Q5BJ93;M0R5J4;P04764;P15429;P07323;A0A0G2K4Y2	Q5EB49;Q5BJ93;M0R5J4;P04764	24.6346	25.4569	25.8932	24.0081	24.1077	25.1371	25.3282	24.4176	-0.910597	0.547531	0.743033
Alpha-enolase	Eno1	Q5EB49;Q5BJ93;M0R5J4;P04764;P15429;P07323;A0A0G2K4Y2	Q5EB49;Q5BJ93;M0R5J4;P04764	25.5821	25.335	25.5466	24.3923	24.3473	25.0045	25.4879	24.5814	-0.906483
Alpha-enolase	Eno1	Q5EB49;Q5BJ93;M0R5J4;P04764;P15429;P07323;A0A0G2K4Y2	Q5EB49;Q5BJ93;M0R5J4;P04764	22.2259	20.102	22.1864	24.4296	24.7593	25.7045	21.5048	24.9645	3.45967
Metaxin 2	Mtx2	Q5U1Z9	Q5U1Z9	21.0873	20.6389	22.3432	24.1471	24.5429	19.4309	21.3564	22.7069	1.35049	3.36565	0.343453
Metaxin 2	Mtx2	Q5U1Z9	Q5U1Z9	17.2813	20.2884	19.1716	24.0893	24.5216	24.2728	18.9138	24.2946	5.3808
Ubiquitin-like modifier-activating enzyme 1	Uba1	Q5U300	Q5U300	20.0193	19.7541	25.4098	19.5452	20.2644	18.3935	21.7277	19.401	-2.32667	-1.83349	0.167281
Ubiquitin-like modifier-activating enzyme 1	Uba1	Q5U300	Q5U300	17.6636	16.757	24.4672	17.0896	18.6554	19.1218	19.6293	18.289	-1.34031
Dihydropyrimidinase-related protein 1	Crmp1	Q62950	Q62950	26.9235	20.3444	27.1514	24.8791	19.9248	22.9379	24.8065	22.5806	-2.22585	-0.551817	0.79729
Dihydropyrimidinase-related protein 1	Crmp1	Q62950	Q62950	19.8865	19.1178	20.0175	18.3507	25.4816	18.5561	19.6739	20.7961	1.12222
Zero beta-globin	Hbb-b1;0 beta-2 globin	Q63011;Q6PDU6;Q62670	Q63011;Q6PDU6;Q62670	22.6833	22.3782	24.6498	21.4029	24.4178	24.2721	23.2371	23.3642	0.12712	-0.834922	0.544961
Zero beta-globin	Hbb-b1;0 beta-2 globin	Q63011;Q6PDU6;Q62670	Q63011;Q6PDU6;Q62670	19.3741	19.8768	24.1808	20.2985	20.142	17.6004	21.1439	19.347	-1.79696
Sorting and assembly machinery component 50 homolog	Samm50	Q6AXV4	Q6AXV4	19.4717	21.3317	20.8354	21.5496	18.8445	21.8788	20.5463	20.7576	0.211357	4.02657	0.482846
Sorting and assembly machinery component 50 homolog	Samm50	Q6AXV4	Q6AXV4	17.6949	19.6669	16.4325	25.7294	25.6614	25.9287	17.9314	25.7732	7.84179
Junction plakoglobin	Jup	Q6P0K8;P70565;B6DMG1	Q6P0K8;P70565	27.223	27.5469	27.3477	27.3722	27.5388	27.6421	27.3725	27.5177	0.145157	-0.028645	0.791497
Junction plakoglobin	Jup	Q6P0K8;P70565;B6DMG1	Q6P0K8;P70565	27.7155	27.9263	27.7544	27.8867	27.8896	27.8889	27.7987	27.8884	0.0896833
Junction plakoglobin	Jup	Q6P0K8;P70565;B6DMG1	Q6P0K8;P70565	27.6994	27.5563	27.6206	27.5472	27.6087	27.5706	27.6254	27.5755	-0.04996
Junction plakoglobin	Jup	Q6P0K8;P70565;B6DMG1	Q6P0K8;P70565	27.9374	27.9577	27.7717	27.6362	27.5119	27.6202	27.8889	27.5894	-0.29946
Eukaryotic initiation factor 4A-II	Eif4a1;Eif4a2	Q6P3V8;A0A0G2K8B7;Q5RKI1;Q812C4;Q3B8Q2	Q6P3V8;A0A0G2K8B7;Q5RKI1	20.5698	23.4046	25.011	20.839	21.2407	17.6926	22.9951	19.9241	-3.07101	-4.80883	0.220765
Eukaryotic initiation factor 4A-II	Eif4a1;Eif4a2	Q6P3V8;A0A0G2K8B7;Q5RKI1;Q812C4;Q3B8Q2	Q6P3V8;A0A0G2K8B7;Q5RKI1	24.0358	23.9953	23.9115	17.2634	17.8482	17.1912	23.9809	17.4342	-6.54664
Heterogeneous nuclear ribonucleoprotein A1;Heterogeneous nuclear ribonucleoprotein A1, N-terminally processed	Hnrnpa1;Hnrpa1	Q6P6G9;Q5I0M7;P04256	Q6P6G9;Q5I0M7;P04256	17.6847	19.3849	22.6216	19.6824	20.4527	19.5323	19.8971	19.8891	-0.00795	-2.211	0.498853
Heterogeneous nuclear ribonucleoprotein A1;Heterogeneous nuclear ribonucleoprotein A1, N-terminally processed	Hnrnpa1;Hnrpa1	Q6P6G9;Q5I0M7;P04256	Q6P6G9;Q5I0M7;P04256	21.5344	22.0091	22.2225	18.5127	18.5319	15.4792	21.922	17.5079	-4.41405
60S ribosomal protein L22	LOC100363800;Rpl22	Q6PDV8;P47198	Q6PDV8;P47198	24.898	19.0058	24.8827	24.9456	24.945	25.1656	22.9288	25.0187	2.08991	0.454549	0.468923
60S ribosomal protein L22	LOC100363800;Rpl22	Q6PDV8;P47198	Q6PDV8;P47198	24.3932	24.5617	24.609	24.5548	24.2945	24.5049	24.5213	24.4514	-0.0698933
60S ribosomal protein L22	LOC100363800;Rpl22	Q6PDV8;P47198	Q6PDV8;P47198	25.8555	25.9305	25.7604	25.5943	25.7108	25.4211	25.8488	25.5754	-0.27339
60S ribosomal protein L22	LOC100363800;Rpl22	Q6PDV8;P47198	Q6PDV8;P47198	25.0059	25.0425	25.0979	25.2667	25.0707	25.0236	25.0488	25.1203	0.0715667
Ubiquitin-40S ribosomal protein S27a;Ubiquitin;40S ribosomal protein S27a;Polyubiquitin-B;Ubiquitin;Polyubiquitin-C;Ubiquitin;Ubiquitin-related	Rps27a;Ubb;Rps27l3;LOC100363345;Ubc	Q6PED0;P62982;Q63654;F1LU69;Q5FWT0;F1LML2;P0CG51;Q63429;F1M927;D4A0J6	Q6PED0;P62982;Q63654;F1LU69;Q5FWT0;F1LML2;P0CG51;Q63429	29.0636	29.2442	28.5139	28.5051	28.1684	28.2491	28.9406	28.3076	-0.633003	-0.647217	0.210528
Ubiquitin-40S ribosomal protein S27a;Ubiquitin;40S ribosomal protein S27a;Polyubiquitin-B;Ubiquitin;Polyubiquitin-C;Ubiquitin;Ubiquitin-related	Rps27a;Ubb;Rps27l3;LOC100363345;Ubc	Q6PED0;P62982;Q63654;F1LU69;Q5FWT0;F1LML2;P0CG51;Q63429;F1M927;D4A0J6	Q6PED0;P62982;Q63654;F1LU69;Q5FWT0;F1LML2;P0CG51;Q63429	28.8693	28.5304	28.904	27.942	27.8365	28.0685	28.7679	27.949	-0.8189
Ubiquitin-40S ribosomal protein S27a;Ubiquitin;40S ribosomal protein S27a;Polyubiquitin-B;Ubiquitin;Polyubiquitin-C;Ubiquitin;Ubiquitin-related	Rps27a;Ubb;Rps27l3;LOC100363345;Ubc	Q6PED0;P62982;Q63654;F1LU69;Q5FWT0;F1LML2;P0CG51;Q63429;F1M927;D4A0J6	Q6PED0;P62982;Q63654;F1LU69;Q5FWT0;F1LML2;P0CG51;Q63429	28.1466	27.956	28.6207	28.6477	28.6608	28.6729	28.2411	28.6605	0.419367
Ubiquitin-40S ribosomal protein S27a;Ubiquitin;40S ribosomal protein S27a;Polyubiquitin-B;Ubiquitin;Polyubiquitin-C;Ubiquitin;Ubiquitin-related	Rps27a;Ubb;Rps27l3;LOC100363345;Ubc	Q6PED0;P62982;Q63654;F1LU69;Q5FWT0;F1LML2;P0CG51;Q63429;F1M927;D4A0J6	Q6PED0;P62982;Q63654;F1LU69;Q5FWT0;F1LML2;P0CG51;Q63429	29.4725	29.3722	29.1571	27.915	27.6254	27.7923	29.3339	27.7776	-1.55633
Triosephosphate isomerase	LOC500959;Tpi1	Q6SA19;A0A0G2JWU1;P48500;A0A0G2JWJ4	Q6SA19;A0A0G2JWU1;P48500;A0A0G2JWJ4	21.5307	20.9495	19.6708	20.204	21.1751	19.882	20.717	20.4204	-0.296637	-2.72986	0.213557
Triosephosphate isomerase	LOC500959;Tpi1	Q6SA19;A0A0G2JWU1;P48500;A0A0G2JWJ4	Q6SA19;A0A0G2JWU1;P48500;A0A0G2JWJ4	22.2559	22.0892	22.0586	19.2905	20.8165	19.1574	22.1345	19.7548	-2.37973
Triosephosphate isomerase	LOC500959;Tpi1	Q6SA19;A0A0G2JWU1;P48500;A0A0G2JWJ4	Q6SA19;A0A0G2JWU1;P48500;A0A0G2JWJ4	23.3348	23.115	22.6945	16.7967	15.8294	19.9787	23.0481	17.5349	-5.51321
Dermcidin		Q71DI1	Q71DI1	27.5813	27.8927	28.013	27.2736	28.2337	28.2296	27.829	27.9123	0.0832567	-0.231657	0.236597
Dermcidin		Q71DI1	Q71DI1	28.1882	28.1775	27.9684	27.356	27.6007	27.4289	28.1114	27.4619	-0.649483
Dermcidin		Q71DI1	Q71DI1	27.1088	27.8856	27.8559	27.6391	27.743	27.2028	27.6168	27.5283	-0.0884633
Dermcidin		Q71DI1	Q71DI1	27.8934	27.5193	27.8107	27.3355	27.4384	27.6336	27.7411	27.4692	-0.271937
